# Supplementary material for: Revision of the genus Megacraspedus Zeller, 1839, a challenging taxonomic tightrope of species delimitation (Lepidoptera, Gelechiidae)
Source: Zookeys. 2018 Nov 29;(800):1–278. doi: 10.3897/zookeys.800.26292 (PMC6284011; doi:10.3897/zookeys.800.26292)
Supplement: XML Treatment for Megacraspedus bengtssoni [file zookeys.800.26292-treatment2.xml]

<!DOCTYPE tp:taxon-treatment
  PUBLIC "-//TaxonX//DTD Taxonomic Treatment Publishing DTD v0 20100105//EN" "tax-treatment-NSO.dtd">
<tp:taxon-treatment xmlns:tp="http://www.plazi.org/taxpub"><tp:treatment-meta><kwd-group><label>Taxon classification</label><kwd><named-content xmlns:xlink="http://www.w3.org/1999/xlink" content-type="kingdom">Animalia</named-content></kwd><kwd><named-content xmlns:xlink="http://www.w3.org/1999/xlink" content-type="order">Lepidoptera</named-content></kwd><kwd><named-content xmlns:xlink="http://www.w3.org/1999/xlink" content-type="family">Gelechiidae</named-content></kwd></kwd-group><mixed-citation publication-type="journal"><person-group><name><surname>Huemer</surname><given-names>Peter</given-names></name><name><surname>Karsholt</surname><given-names>Ole</given-names></name></person-group><article-title>Revision of the genus <italic><tp:taxon-name><tp:taxon-name-part taxon-name-part-type="genus" reg="Megacraspedus">Megacraspedus</tp:taxon-name-part></tp:taxon-name></italic> Zeller, 1839, a challenging taxonomic tightrope of species delimitation (<tp:taxon-name><tp:taxon-name-part taxon-name-part-type="order">Lepidoptera</tp:taxon-name-part></tp:taxon-name>, <tp:taxon-name><tp:taxon-name-part taxon-name-part-type="family">Gelechiidae</tp:taxon-name-part></tp:taxon-name>)</article-title><source>Zookeys</source><day>29</day><month>11</month><year>2018</year><volume>2018</volume><issue>800</issue><fpage>1</fpage><lpage>278</lpage><pub-id pub-id-type="doi">10.3897/zookeys.800.26292</pub-id></mixed-citation></tp:treatment-meta><tp:nomenclature><tp:taxon-name>
              <tp:taxon-name-part taxon-name-part-type="genus" reg="Megacraspedus">Megacraspedus</tp:taxon-name-part>
              <tp:taxon-name-part taxon-name-part-type="species" reg="bengtssoni">bengtssoni</tp:taxon-name-part>
              <object-id xmlns:xlink="http://www.w3.org/1999/xlink" content-type="zoobank" xlink:type="simple">http://zoobank.org/DD8A8B50-77B7-4966-B142-D90CF4BB68C4</object-id>
            </tp:taxon-name><tp:taxon-status xmlns:xlink="http://www.w3.org/1999/xlink" xlink:type="simple">sp. n.</tp:taxon-status></tp:nomenclature><tp:treatment-sec sec-type="material" id="SECID0EK6DK"><title>Examined material.</title><p><bold>Holotype</bold> ♂, “SPAIN [prov.] Aragon Gelsa 8 km NE, 240 m <named-content xmlns:xlink="http://www.w3.org/1999/xlink" content-type="dwc:verbatimCoordinates" xlink:type="simple"><named-content content-type="geo-json" specific-use="{&#34;type&#34;:&#34;Point&#34;,&#34;coordinates&#34;:[-0.376420,41.460040]}" id="NCID0EV6DK" xlink:type="simple">N41.46004 W0.37642</named-content></named-content> 19.5.2016 J. Tabell leg.” “DNA Barcode <named-content xmlns:xlink="http://www.w3.org/1999/xlink" content-type="dwc:institutional_code" xlink:type="simple">TLMF</named-content> Lep 21279” (<named-content xmlns:xlink="http://www.w3.org/1999/xlink" content-type="dwc:institutional_code" xlink:type="simple">ZMUC</named-content>). <bold>Paratypes</bold>. Spain. 1 ♂, prov. Alicante, Parcent, 450 m, 27.vi.2015, leg. H. <!--PageBreak-->Rietz; 1 ♂, prov. Alicante, Sierra de Crevillente, 400 m, 5.vi.2016, leg. H. Roweck &amp; N. Savenkov (all <abbrev xmlns:xlink="http://www.w3.org/1999/xlink" content-type="institution" xlink:title="Collection of Ecology-Centre, Kiel University, Germany" id="ABBRID0EOAEK" xlink:type="simple">ECKU</abbrev>); 1 ♂, prov. Castellon, 5 km E Cuevas de Vinroma, 200 m, 13.vii.1992, leg. M. Fibiger; 1 ♂, prov. Cuenca, Uña, 1150 m, 8–9.vii.2002, leg. B. Skule; 1 ♂, prov. Huesca, 6 km S Candasnos, Barranco de Valcuerna, 250 m, 19.vi.1998, leg. P. Skou, genitalia slide 3354 Hendriksen (all <named-content xmlns:xlink="http://www.w3.org/1999/xlink" content-type="dwc:institutional_code" xlink:type="simple">ZMUC</named-content>); 10 ♂, prov. Huesca, 6 km SW Candasnos, Barranco de Valcuerna, 300 m, 15.vi.1999, leg. P. Skou, genitalia slide GU 15/1393 Huemer (<named-content xmlns:xlink="http://www.w3.org/1999/xlink" content-type="dwc:institutional_code" xlink:type="simple">TLMF</named-content>, <named-content xmlns:xlink="http://www.w3.org/1999/xlink" content-type="dwc:institutional_code" xlink:type="simple">ZMUC</named-content>); 1 ♂, prov. Cuenca, Cuenca, 29.vi.1982, leg. C. Gielis (<named-content xmlns:xlink="http://www.w3.org/1999/xlink" content-type="dwc:institutional_code" xlink:type="simple">RMNH</named-content>); 1 ♂, prov. Cuenca, Uña, 1300 m, 12.ix.2007, leg. J. Viehmann; 1 ♂, prov. Huesca, Ontiñena, 300 m, 28.v.2015, leg. J. Viehmann; 1 ♂, prov. Huesca, 10 km SW Candasnos, 31.v.2016, leg. J. Viehmann (all <abbrev xmlns:xlink="http://www.w3.org/1999/xlink" content-type="institution" xlink:title="Research Collection Willibald Schmitz, Bonn, Germany" id="ABBRID0ETBEK" xlink:type="simple">RCWS</abbrev>); 5 ♂, same data, but 30.v.2015, leg. J. Viehmann (<abbrev xmlns:xlink="http://www.w3.org/1999/xlink" content-type="institution" xlink:title="Research Collection Willibald Schmitz, Bonn, Germany" id="ABBRID0EYBEK" xlink:type="simple">RCWS</abbrev>, <named-content xmlns:xlink="http://www.w3.org/1999/xlink" content-type="dwc:institutional_code" xlink:type="simple">ZMUC</named-content>); 2 ♂, prov. Huesca, 10 km S Benabarre, Esteña, 800 m, 18.vi.1999, leg. P. Skou; 1 ♂, prov. Lleida, Artensa de Segre, Rubió, 14.vi.1989, leg. B. Å. Bengtsson, genitalia slide 3265 Bengtsson (<abbrev xmlns:xlink="http://www.w3.org/1999/xlink" content-type="institution" xlink:title="Research Collection Bengt Åke Bengtsson, Färjestaden, Sweden" id="ABBRID0EFCEK" xlink:type="simple">RCBB</abbrev>); 1 ♂, prov. Lleida, 30 km NW Fraga, Ontinema, 250 m, 11.vii.1992, leg. M. Fibiger; 1 ♂, prov. Tarragona, Falset, 600 m, 19.vii.1984, leg. W. De Prins; 1 ♂, prov. Tarragona, 5 km S St. Carles de Ràpita, 20 m, 14.vi.1999, leg. P. Skou; 1 ♂, prov. Teruel, Cosa, 10.vii.1986, leg. C. Gielis; 1 ♂, prov. Teruel, 5 km NW Montalban, 950 m, 17.vii.2003, leg. B. Skule, genitalia slide GU 15/1394 Huemer (all <named-content xmlns:xlink="http://www.w3.org/1999/xlink" content-type="dwc:institutional_code" xlink:type="simple">ZMUC</named-content>); 3 ♂, prov. Teruel, Sierra de Cucalon, 5 km E Baguena, 15.vi.2004, leg. J. Junnilainen, genitalia prep. (in glycerin); 2 ♂, prov. Zaragoza, Caspe, 6.v.2005, leg. J. Junnilainen (all <abbrev xmlns:xlink="http://www.w3.org/1999/xlink" content-type="institution" xlink:title="Research Collection Jari Junnilainen, Vantaa, Finland" id="ABBRID0ESCEK" xlink:type="simple">RCJJ</abbrev>); 1 ♂, prov. Zaragoza, Tosos, 400m, 28.vi.1992, leg. P. Skou &amp; B. Skule; 1 ♂, prov. Zaragoza, 4 km N Tosos, 400m, 28.vi.1997, leg. P. Skou (<named-content xmlns:xlink="http://www.w3.org/1999/xlink" content-type="dwc:institutional_code" xlink:type="simple">ZMUC</named-content>).</p></tp:treatment-sec><tp:treatment-sec sec-type="description" id="SECID0E6CEK"><title>Description.</title><p>Adult. <italic>Male</italic> (Figs <xref ref-type="fig" rid="F8">17–18</xref>). Wingspan 9–12 mm. Segment 2 of labial palpus with scale brush of about same length as segment 3, dark brown on outer surface, white mottled with brown on inner surface, white on upper surface; segment 3 about length of segment 2, white at base, becoming black towards tip. Antennal scape without pecten; flagellum ringed black and light grey-brown. Head cream-white; thorax and tegula light brown, the latter with whitish tip. Forewing light grey-brown with scattered black scales, especially in fold and apical part; costa white from 1/3; a black dot at end of cell; some black scales along termen; fringes light grey. Hindwing light grey with concolorous fringes.</p><p><italic>Female</italic>. Unknown.</p><p><italic>Variation</italic>. There is slight variation in the colour of the forewing (from light greyish towards light grey-brown) and in the amount of blackish scales. Some specimens have an indistinct black dot in the fold.</p><p><italic>Male genitalia</italic> (Figs <xref ref-type="fig" rid="F33">157–158</xref>). Uncus moderately slender, 1.5 times as long as maximum basal width, sub-ovate, gradually tapered to weakly rounded apex; gnathos hook stout, slightly longer than uncus, straight, with pointed apex; anterior margin of tegumen with broadly rounded emargination, short ridges from anterior edge converging towards middle; pedunculi small, with additional sclerite; valva, straight, moderately stout, extending to about middle of uncus, apex weakly contorted, rounded, saccular area densely covered with setae, without separated sacculus; posterior margin of vinculum with shallow emargination, indistinct lateral humps, vincular sclerites broadly sub-rectangular, tapered towards valva, with sclerotised posterior edge; saccus moderately short and broad, almost U-shaped, with abruptly tapered and pointed apical fifth, ratio maximum width <!--PageBreak-->to length about 1, posterior margin strongly bulged, with rounded mediolateral projections, separated by moderately shallow incision, medial part with sclerotised ridge from posterior edge to first third, lateral sclerites about two-thirds to full length of maximum width of saccus; phallus slightly shorter than tegumen, weakly curved medially, with bulbous coecum, sclerotised band in anterior part of coecum, distal two-thirds slender, with weakly rod-like sclerotisation ventrally, subapical area with small sclerite, with or without minute tooth, ductus ejaculatorius with linear interior sclerotisation.</p><p><italic>Female genitalia</italic>. Unknown.</p></tp:treatment-sec><tp:treatment-sec sec-type="diagnosis" id="SECID0EBEEK"><title>Diagnosis.</title><p><italic><tp:taxon-name><tp:taxon-name-part taxon-name-part-type="genus" reg="Megacraspedus">Megacraspedus</tp:taxon-name-part><tp:taxon-name-part taxon-name-part-type="species" reg="bengtssoni">bengtssoni</tp:taxon-name-part></tp:taxon-name></italic> sp. n. is characterised by its relatively small size and by its light greyish brown forewings with a single black dot at the end of the cell. It is similar to <italic><tp:taxon-name><tp:taxon-name-part taxon-name-part-type="genus" reg="Megacraspedus">M.</tp:taxon-name-part><tp:taxon-name-part taxon-name-part-type="species" reg="lanceolellus">lanceolellus</tp:taxon-name-part></tp:taxon-name></italic>, but that species is larger, it has shorter segment 3 of the labial palps and the costa is white from base. See also <italic><tp:taxon-name><tp:taxon-name-part taxon-name-part-type="genus" reg="Megacraspedus">M.</tp:taxon-name-part><tp:taxon-name-part taxon-name-part-type="species" reg="dejectella">dejectella</tp:taxon-name-part></tp:taxon-name></italic> (p 85). The male genitalia are somewhat similar to <italic><tp:taxon-name><tp:taxon-name-part taxon-name-part-type="genus" reg="Megacraspedus">M.</tp:taxon-name-part><tp:taxon-name-part taxon-name-part-type="species" reg="lanceolellus">lanceolellus</tp:taxon-name-part></tp:taxon-name></italic> (Figs <xref ref-type="fig" rid="F32">153</xref>–<xref ref-type="fig" rid="F33">156</xref>) but differ in several characters such as the shorter uncus, the medially less emarginated anterior margin of tegumen, the shorter valva, and the broader saccus with a shorter medial ridge.</p></tp:treatment-sec><tp:treatment-sec sec-type="Molecular data" id="SECID0E2FEK"><title>Molecular data.</title><p>BIN: BOLD:ACM1097 (n = 2). The intraspecific divergence of the barcode region has a maximum divergence of 0.2%. The distance to the nearest congeneric neighbour <italic><tp:taxon-name><tp:taxon-name-part taxon-name-part-type="genus" reg="Megacraspedus">M.</tp:taxon-name-part><tp:taxon-name-part taxon-name-part-type="species" reg="lanceolellus">lanceolellus</tp:taxon-name-part></tp:taxon-name></italic> is 12% (p-dist).</p></tp:treatment-sec><tp:treatment-sec sec-type="distribution" id="SECID0EMGEK"><title>Distribution.</title><p>Spain.</p></tp:treatment-sec><tp:treatment-sec sec-type="biology" id="SECID0ERGEK"><title>Biology.</title><p>Host plant and early stages are unknown. The adults have been collected from the middle of May to the middle of July at altitudes up to 1150 m.</p></tp:treatment-sec><tp:treatment-sec sec-type="etymology" id="SECID0EWGEK"><title>Etymology.</title><p>The species name, a noun in the genitive case, is dedicated to Bengt Å. Bengtsson, Sweden, who collected part of the type series of this species and other valuable <italic><tp:taxon-name><tp:taxon-name-part taxon-name-part-type="genus" reg="Megacraspedus">Megacraspedus</tp:taxon-name-part></tp:taxon-name></italic> specimens used for our study.</p></tp:treatment-sec><tp:treatment-sec><!--Section generated to contain objects referenced in tp:taxon-treatment.--><fig id="F8" position="float" orientation="portrait"><label>Figures 13–18.</label><caption><p><italic><tp:taxon-name><tp:taxon-name-part taxon-name-part-type="genus" reg="Megacraspedus">Megacraspedus</tp:taxon-name-part></tp:taxon-name></italic> adults in dorsal view. <bold>13</bold><italic><tp:taxon-name><tp:taxon-name-part taxon-name-part-type="genus" reg="Megacraspedus">M.</tp:taxon-name-part><tp:taxon-name-part taxon-name-part-type="species" reg="lanceolellus">lanceolellus</tp:taxon-name-part></tp:taxon-name></italic> (Zeller, 1850) – male, Spain (<named-content xmlns:xlink="http://www.w3.org/1999/xlink" content-type="dwc:institutional_code" xlink:type="simple">TLMF</named-content>) <bold>14</bold><italic><tp:taxon-name><tp:taxon-name-part taxon-name-part-type="genus" reg="Megacraspedus">M.</tp:taxon-name-part><tp:taxon-name-part taxon-name-part-type="species" reg="lanceolellus">lanceolellus</tp:taxon-name-part></tp:taxon-name></italic> (Zeller, 1850) – male, Spain (<named-content xmlns:xlink="http://www.w3.org/1999/xlink" content-type="dwc:institutional_code" xlink:type="simple">TLMF</named-content>) <bold>15</bold><italic><tp:taxon-name><tp:taxon-name-part taxon-name-part-type="genus" reg="Megacraspedus">M.</tp:taxon-name-part><tp:taxon-name-part taxon-name-part-type="species" reg="lanceolellus">lanceolellus</tp:taxon-name-part></tp:taxon-name></italic> (Zeller, 1850) – male, Spain (<named-content xmlns:xlink="http://www.w3.org/1999/xlink" content-type="dwc:institutional_code" xlink:type="simple">ZMUC</named-content>) <bold>16</bold><italic><tp:taxon-name><tp:taxon-name-part taxon-name-part-type="genus" reg="Megacraspedus">M.</tp:taxon-name-part><tp:taxon-name-part taxon-name-part-type="species" reg="lanceolellus">lanceolellus</tp:taxon-name-part></tp:taxon-name></italic> (Zeller, 1850) – male, Spain (<named-content xmlns:xlink="http://www.w3.org/1999/xlink" content-type="dwc:institutional_code" xlink:type="simple">ZMUC</named-content>) <bold>17</bold><italic><tp:taxon-name><tp:taxon-name-part taxon-name-part-type="genus" reg="Megacraspedus">M.</tp:taxon-name-part><tp:taxon-name-part taxon-name-part-type="species" reg="bengtssoni">bengtssoni</tp:taxon-name-part></tp:taxon-name></italic> sp. n. – Holotype, male, Spain (<named-content xmlns:xlink="http://www.w3.org/1999/xlink" content-type="dwc:institutional_code" xlink:type="simple">ZMUC</named-content>) <bold>18</bold><italic><tp:taxon-name><tp:taxon-name-part taxon-name-part-type="genus" reg="Megacraspedus">M.</tp:taxon-name-part><tp:taxon-name-part taxon-name-part-type="species" reg="bengtssoni">bengtssoni</tp:taxon-name-part></tp:taxon-name></italic> sp. n. – Paratype, male, Spain (<named-content xmlns:xlink="http://www.w3.org/1999/xlink" content-type="dwc:institutional_code" xlink:type="simple">ZMUC</named-content>).</p></caption><graphic xmlns:xlink="http://www.w3.org/1999/xlink" xlink:href="zookeys-800-001-g008.jpg" id="oo_245710.jpg" position="float" orientation="portrait" xlink:type="simple"/></fig><fig id="F33" position="float" orientation="portrait"><label>Figures 156–158.</label><caption><p><italic><tp:taxon-name><tp:taxon-name-part taxon-name-part-type="genus" reg="Megacraspedus">Megacraspedus</tp:taxon-name-part></tp:taxon-name></italic> male genitalia. <bold>156</bold><italic><tp:taxon-name><tp:taxon-name-part taxon-name-part-type="genus" reg="Megacraspedus">M.</tp:taxon-name-part><tp:taxon-name-part taxon-name-part-type="species" reg="lanceolellus">lanceolellus</tp:taxon-name-part></tp:taxon-name></italic> (Zeller, 1850) – Lectotype (<italic><tp:taxon-name><tp:taxon-name-part taxon-name-part-type="genus" reg="Megacraspedus"/><tp:taxon-name-part taxon-name-part-type="species" reg="subdolellus">subdolellus</tp:taxon-name-part></tp:taxon-name></italic>), Spain, GU 15/1404 P.H. (<named-content xmlns:xlink="http://www.w3.org/1999/xlink" content-type="dwc:institutional_code" xlink:type="simple">ZMHU</named-content>) <bold>157</bold><italic><tp:taxon-name><tp:taxon-name-part taxon-name-part-type="genus" reg="Megacraspedus">M.</tp:taxon-name-part><tp:taxon-name-part taxon-name-part-type="species" reg="bengtssoni">bengtssoni</tp:taxon-name-part></tp:taxon-name></italic> sp. n. – Paratype, Spain, GU 15/1393 P.H. (<named-content xmlns:xlink="http://www.w3.org/1999/xlink" content-type="dwc:institutional_code" xlink:type="simple">ZMUC</named-content>) <bold>158</bold><italic><tp:taxon-name><tp:taxon-name-part taxon-name-part-type="genus" reg="Megacraspedus">M.</tp:taxon-name-part><tp:taxon-name-part taxon-name-part-type="species" reg="bengtssoni">bengtssoni</tp:taxon-name-part></tp:taxon-name></italic> sp. n. – Paratype, Spain, GU 15/1394 P.H. (<named-content xmlns:xlink="http://www.w3.org/1999/xlink" content-type="dwc:institutional_code" xlink:type="simple">ZMUC</named-content>).</p></caption><graphic xmlns:xlink="http://www.w3.org/1999/xlink" xlink:href="zookeys-800-001-g033.jpg" id="oo_245735.jpg" position="float" orientation="portrait" xlink:type="simple"/></fig><fig id="F32" position="float" orientation="portrait"><label>Figures 153–155.</label><caption><p><italic><tp:taxon-name><tp:taxon-name-part taxon-name-part-type="genus" reg="Megacraspedus">Megacraspedus</tp:taxon-name-part></tp:taxon-name></italic> male genitalia. <bold>153</bold><italic><tp:taxon-name><tp:taxon-name-part taxon-name-part-type="genus" reg="Megacraspedus">M.</tp:taxon-name-part><tp:taxon-name-part taxon-name-part-type="species" reg="lanceolellus">lanceolellus</tp:taxon-name-part></tp:taxon-name></italic> (Zeller, 1850) – Italy, gen. slide 16.653 (<named-content xmlns:xlink="http://www.w3.org/1999/xlink" content-type="dwc:institutional_code" xlink:type="simple">NHMW</named-content>) <bold>154</bold><italic><tp:taxon-name><tp:taxon-name-part taxon-name-part-type="genus" reg="Megacraspedus">M.</tp:taxon-name-part><tp:taxon-name-part taxon-name-part-type="species" reg="lanceolellus">lanceolellus</tp:taxon-name-part></tp:taxon-name></italic> (Zeller, 1850) – France, GEL 1222 P.H. (<named-content xmlns:xlink="http://www.w3.org/1999/xlink" content-type="dwc:institutional_code" xlink:type="simple">TLMF</named-content>) <bold>155</bold><italic><tp:taxon-name><tp:taxon-name-part taxon-name-part-type="genus" reg="Megacraspedus">M.</tp:taxon-name-part><tp:taxon-name-part taxon-name-part-type="species" reg="lanceolellus">lanceolellus</tp:taxon-name-part></tp:taxon-name></italic> (Zeller, 1850) – Spain, GEL 1222 P.H. (<named-content xmlns:xlink="http://www.w3.org/1999/xlink" content-type="dwc:institutional_code" xlink:type="simple">TLMF</named-content>).</p></caption><graphic xmlns:xlink="http://www.w3.org/1999/xlink" xlink:href="zookeys-800-001-g032.jpg" id="oo_245734.jpg" position="float" orientation="portrait" xlink:type="simple"/></fig></tp:treatment-sec></tp:taxon-treatment>
