# Supplementary material for: Revision of the genus Megacraspedus Zeller, 1839, a challenging taxonomic tightrope of species delimitation (Lepidoptera, Gelechiidae)
Source: Zookeys. 2018 Nov 29;(800):1–278. doi: 10.3897/zookeys.800.26292 (PMC6284011; doi:10.3897/zookeys.800.26292)
Supplement: XML Treatment for Megacraspedus homochroa [file zookeys.800.26292-treatment3.xml]

<!DOCTYPE tp:taxon-treatment
  PUBLIC "-//TaxonX//DTD Taxonomic Treatment Publishing DTD v0 20100105//EN" "tax-treatment-NSO.dtd">
<tp:taxon-treatment xmlns:tp="http://www.plazi.org/taxpub"><tp:treatment-meta><kwd-group><label>Taxon classification</label><kwd><named-content xmlns:xlink="http://www.w3.org/1999/xlink" content-type="kingdom">Animalia</named-content></kwd><kwd><named-content xmlns:xlink="http://www.w3.org/1999/xlink" content-type="order">Lepidoptera</named-content></kwd><kwd><named-content xmlns:xlink="http://www.w3.org/1999/xlink" content-type="family">Gelechiidae</named-content></kwd></kwd-group><mixed-citation publication-type="journal"><person-group><name><surname>Huemer</surname><given-names>Peter</given-names></name><name><surname>Karsholt</surname><given-names>Ole</given-names></name></person-group><article-title>Revision of the genus <italic><tp:taxon-name><tp:taxon-name-part taxon-name-part-type="genus" reg="Megacraspedus">Megacraspedus</tp:taxon-name-part></tp:taxon-name></italic> Zeller, 1839, a challenging taxonomic tightrope of species delimitation (<tp:taxon-name><tp:taxon-name-part taxon-name-part-type="order">Lepidoptera</tp:taxon-name-part></tp:taxon-name>, <tp:taxon-name><tp:taxon-name-part taxon-name-part-type="family">Gelechiidae</tp:taxon-name-part></tp:taxon-name>)</article-title><source>Zookeys</source><day>29</day><month>11</month><year>2018</year><volume>2018</volume><issue>800</issue><fpage>1</fpage><lpage>278</lpage><pub-id pub-id-type="doi">10.3897/zookeys.800.26292</pub-id></mixed-citation></tp:treatment-meta><tp:nomenclature><tp:taxon-name>
              <tp:taxon-name-part taxon-name-part-type="genus" reg="Megacraspedus">Megacraspedus</tp:taxon-name-part>
              <tp:taxon-name-part taxon-name-part-type="species" reg="homochroa">homochroa</tp:taxon-name-part>
            </tp:taxon-name><tp:taxon-authority>Le Cerf, 1932</tp:taxon-authority><tp:nomenclature-citation-list><tp:nomenclature-citation><tp:taxon-name>
                  <tp:taxon-name-part taxon-name-part-type="genus" reg="Megacraspedus">Megacraspedus</tp:taxon-name-part>
                  <tp:taxon-name-part taxon-name-part-type="species" reg="homochroa">homochroa</tp:taxon-name-part>
                </tp:taxon-name><comment>Le Cerf, 1932: 165.</comment></tp:nomenclature-citation><tp:nomenclature-citation><tp:taxon-name>
                  <tp:taxon-name-part taxon-name-part-type="genus" reg="Megacraspedus">Megacraspedus</tp:taxon-name-part>
                  <tp:taxon-name-part taxon-name-part-type="species" reg="culminicola">culminicola</tp:taxon-name-part>
                </tp:taxon-name><comment>Le Cerf, 1932: 165, syn. n.</comment></tp:nomenclature-citation></tp:nomenclature-citation-list></tp:nomenclature><tp:treatment-sec sec-type="material" id="SECID0E4KEK"><title>Examined material.</title><p>Morocco. 2 ♂, Prov. Al Haouz, Oukaïmeden 1.5 km SE, 2660 m <named-content xmlns:xlink="http://www.w3.org/1999/xlink" content-type="dwc:verbatimCoordinates" xlink:type="simple"><named-content content-type="geo-json" specific-use="{&#34;type&#34;:&#34;Point&#34;,&#34;coordinates&#34;:[-7.853110,31.193400]}" id="NCID0EGLEK" xlink:type="simple">N31.19340 W7.85311</named-content></named-content>, 2.vii.2016, leg. J. Tabell, DNA Barcode <named-content xmlns:xlink="http://www.w3.org/1999/xlink" content-type="dwc:institutional_code" xlink:type="simple">TLMF</named-content> Lep 21271, <!--PageBreak-->genitalia slide GU 16/1453 Huemer (<named-content xmlns:xlink="http://www.w3.org/1999/xlink" content-type="dwc:institutional_code" xlink:type="simple">ZMUC</named-content>); 7 ♂, same data, but 2400 m, 7–17.vi.1965, leg. Y. de Lajonquière (<named-content xmlns:xlink="http://www.w3.org/1999/xlink" content-type="dwc:institutional_code" xlink:type="simple">SMNK</named-content>, <named-content xmlns:xlink="http://www.w3.org/1999/xlink" content-type="dwc:institutional_code" xlink:type="simple">ZMUC</named-content>); 9 ♂, Middle Atlas, Ifrane, 5.–10.vii.1972, genitalia slide GU 5264 Stübner, leg. F. Hahn (<named-content xmlns:xlink="http://www.w3.org/1999/xlink" content-type="dwc:institutional_code" xlink:type="simple">SMNK</named-content>, <named-content xmlns:xlink="http://www.w3.org/1999/xlink" content-type="dwc:institutional_code" xlink:type="simple">TLMF</named-content>, <named-content xmlns:xlink="http://www.w3.org/1999/xlink" content-type="dwc:institutional_code" xlink:type="simple">ZSM</named-content>).</p></tp:treatment-sec><tp:treatment-sec sec-type="Redscription" id="SECID0EFNEK"><title>Redscription.</title><p>Adult. <italic>Male</italic> (Figs <xref ref-type="fig" rid="F9">19–20</xref>). Wingspan 18–22 mm. Segment 2 of labial palpus with scale brush, light brown, on outer surface mottled with black-tipped scales, white on upper surface; segment 3 thin, longer than scale brush of segment 2, whitish brown mottled with black towards tip. Antennal scape without pecten; flagellum ringed with light brown and black. Head whitish brown; thorax and tegula light brown. Forewing light yellow-brown, mottled with scattered black scales, especially at base of costa and in apical area; veins indistinctly lighter; fringes light grey. Hindwing grey with grey fringes.</p><p><italic>Female</italic> (based on original description). Wingspan 11–16.5 mm. Forewing lanceolate, shorter than the body, hindwing narrow; both pairs almost entirely reddish at the base.</p><p><italic>Variation</italic>. A rather variable species as regards the amount of blackish brown scales on the forewings. Specimens with many such scales look greyish yellow. Material from Middle Atlas is rather reddish-brown than yellow-brown.</p><p><italic>Male genitalia</italic> (Figure <xref ref-type="fig" rid="F34">159</xref>). Uncus large, approximately 1.3 times longer than wide, elongated suboval with evenly rounded apex; gnathos hook moderately slender, slightly longer than uncus, hardly curved with pointed apex; anterior margin of tegumen with deep V-shaped emargination, sclerotised edge merged mediad in sub-anterior part of tegumen; pedunculi distinct, suboval; valva massive, stout, thumb-shaped, extending slightly beyond base of uncus, apical part weakly divergent, rounded; saccular area densely covered with setae, without separated sacculus; posterior margin of vinculum with deep U-shaped emargination, weakly rounded lateral humps, suboval vincular sclerite with strongly sclerotised posterior edge; saccus long, sub-triangular, evenly tapered to pointed apex, ratio maximum width to length approximately 0.6, posterior margin with rounded mediolateral projections, separated by moderately broad and shallow incision, medial part with strongly sclerotised longitudinal ridge, forked in medial part of saccus and extending to anteriolateral edge, lateral sclerites about length of maximum width of saccus; phallus with weakly bulbous coecum, distal two-thirds stout, straight, medial ridge with small sub-apical spine, ventral edge with larger sub-apical tooth, both pointing ventrad, apex rounded, ductus ejucalatorius with contorted linear interior sclerotisation.</p><p><italic>Female genitalia</italic>. Undescribed.</p></tp:treatment-sec><tp:treatment-sec sec-type="diagnosis" id="SECID0EFOEK"><title>Diagnosis.</title><p><italic><tp:taxon-name><tp:taxon-name-part taxon-name-part-type="genus" reg="Megacraspedus">Megacraspedus</tp:taxon-name-part><tp:taxon-name-part taxon-name-part-type="species" reg="homochroa">homochroa</tp:taxon-name-part></tp:taxon-name></italic> is characterised by its rather large size and its light yellow-brown to reddish-brown forewings without spots. See also <italic><tp:taxon-name><tp:taxon-name-part taxon-name-part-type="genus" reg="Megacraspedus">M.</tp:taxon-name-part><tp:taxon-name-part taxon-name-part-type="species" reg="tenuignathos">tenuignathos</tp:taxon-name-part></tp:taxon-name></italic> sp. n. (p 126). The male genitalia are unmistakable due to the combined shape of the large uncus and saccus, and the peculiar structures of the phallus.</p></tp:treatment-sec><tp:treatment-sec sec-type="Molecular data" id="SECID0EBPEK"><title>Molecular data.</title><p>BIN BOLD:ADF2257 (n = 1). The distance to the nearest neighbour <italic><tp:taxon-name><tp:taxon-name-part taxon-name-part-type="genus" reg="Megacraspedus">M.</tp:taxon-name-part><tp:taxon-name-part taxon-name-part-type="species" reg="golestanicus">golestanicus</tp:taxon-name-part></tp:taxon-name></italic> sp. n. is 9.1% (p-dist).</p></tp:treatment-sec><tp:treatment-sec sec-type="distribution" id="SECID0ESPEK"><title>Distribution.</title><p>Morocco (Middle Atlas, High Atlas).</p></tp:treatment-sec><tp:treatment-sec sec-type="biology" id="SECID0EXPEK"><title>Biology.</title><p>Host plant and early stages are unknown. The type-series of <italic><tp:taxon-name><tp:taxon-name-part taxon-name-part-type="genus" reg="Megacraspedus">M.</tp:taxon-name-part><tp:taxon-name-part taxon-name-part-type="species" reg="homochroa">homochroa</tp:taxon-name-part></tp:taxon-name></italic> was collected in the Middle Atlas in August at an altitude of 2400 m, that of <italic><tp:taxon-name><tp:taxon-name-part taxon-name-part-type="genus" reg="Megacraspedus">M.</tp:taxon-name-part><tp:taxon-name-part taxon-name-part-type="species" reg="culminicola">culminicola</tp:taxon-name-part></tp:taxon-name></italic> at high altitude of 3200 m in the middle of July. Additional samples date from about mid-June to early July and at altitudes from ca. 2400 to 2660 m.</p><!--PageBreak--></tp:treatment-sec><tp:treatment-sec sec-type="remarks" id="SECID0EUQEK"><title>Remarks.</title><p><italic><tp:taxon-name><tp:taxon-name-part taxon-name-part-type="genus" reg="Megacraspedus">Megacraspedus</tp:taxon-name-part><tp:taxon-name-part taxon-name-part-type="species" reg="homochroa">homochroa</tp:taxon-name-part></tp:taxon-name></italic> was described from two males collected in Morocco, Middle Atlas (<xref ref-type="bibr" rid="B71">Le Cerf 1932</xref>). The type-material could not be traced at <named-content xmlns:xlink="http://www.w3.org/1999/xlink" content-type="dwc:institutional_code" xlink:type="simple">MNHN</named-content>, but the description of the adults leaves no doubt as to the identity of this species.</p><p><italic><tp:taxon-name><tp:taxon-name-part taxon-name-part-type="genus" reg="Megacraspedus">Megacraspedus</tp:taxon-name-part><tp:taxon-name-part taxon-name-part-type="species" reg="culminicola">culminicola</tp:taxon-name-part></tp:taxon-name></italic> was described from two males and two females taken in copula in Morocco, Middle Atlas (<xref ref-type="bibr" rid="B71">Le Cerf 1932</xref>). Like <italic><tp:taxon-name><tp:taxon-name-part taxon-name-part-type="genus" reg="Megacraspedus">M.</tp:taxon-name-part><tp:taxon-name-part taxon-name-part-type="species" reg="homochroa">homochroa</tp:taxon-name-part></tp:taxon-name></italic>, the type-material could not be traced at <named-content xmlns:xlink="http://www.w3.org/1999/xlink" content-type="dwc:institutional_code" xlink:type="simple">MNHN</named-content>, but descriptions of the males of both species agree in almost every detail and the type-localities are nearby. We therefore consider <italic><tp:taxon-name><tp:taxon-name-part taxon-name-part-type="genus" reg="Megacraspedus">M.</tp:taxon-name-part><tp:taxon-name-part taxon-name-part-type="species" reg="culminicola">culminicola</tp:taxon-name-part></tp:taxon-name></italic> to be a junior synonym of <italic><tp:taxon-name><tp:taxon-name-part taxon-name-part-type="genus" reg="Megacraspedus">M.</tp:taxon-name-part><tp:taxon-name-part taxon-name-part-type="species" reg="homochroa">homochroa</tp:taxon-name-part></tp:taxon-name></italic> (syn. n.).</p></tp:treatment-sec><tp:treatment-sec><!--Section generated to contain objects referenced in tp:taxon-treatment.--><fig id="F9" position="float" orientation="portrait"><label>Figures 19–24.</label><caption><p><italic><tp:taxon-name><tp:taxon-name-part taxon-name-part-type="genus" reg="Megacraspedus">Megacraspedus</tp:taxon-name-part></tp:taxon-name></italic> adults in dorsal view. <bold>19</bold><italic><tp:taxon-name><tp:taxon-name-part taxon-name-part-type="genus" reg="Megacraspedus">M.</tp:taxon-name-part><tp:taxon-name-part taxon-name-part-type="species" reg="homochroa">homochroa</tp:taxon-name-part></tp:taxon-name></italic> Le Cerf, 1932 – male, Morocco (<named-content xmlns:xlink="http://www.w3.org/1999/xlink" content-type="dwc:institutional_code" xlink:type="simple">ZSM</named-content>) <bold>20</bold><italic><tp:taxon-name><tp:taxon-name-part taxon-name-part-type="genus" reg="Megacraspedus">M.</tp:taxon-name-part><tp:taxon-name-part taxon-name-part-type="species" reg="homochroa">homochroa</tp:taxon-name-part></tp:taxon-name></italic> Le Cerf, 1932 – male, Morocco (<named-content xmlns:xlink="http://www.w3.org/1999/xlink" content-type="dwc:institutional_code" xlink:type="simple">ZMUC</named-content>) <bold>21</bold><italic><tp:taxon-name><tp:taxon-name-part taxon-name-part-type="genus" reg="Megacraspedus">M.</tp:taxon-name-part><tp:taxon-name-part taxon-name-part-type="species" reg="monolorellus">monolorellus</tp:taxon-name-part></tp:taxon-name></italic> Rebel, 1905 – Lectotype, male (<named-content xmlns:xlink="http://www.w3.org/1999/xlink" content-type="dwc:institutional_code" xlink:type="simple">NHMW</named-content>) <bold>22</bold><italic><tp:taxon-name><tp:taxon-name-part taxon-name-part-type="genus" reg="Megacraspedus">M.</tp:taxon-name-part><tp:taxon-name-part taxon-name-part-type="species" reg="monolorellus">monolorellus</tp:taxon-name-part></tp:taxon-name></italic> Rebel, 1905 – female, Turkey (<abbrev xmlns:xlink="http://www.w3.org/1999/xlink" content-type="institution" xlink:title="Research Collection Ernst Arenberger, Vienna, Austria" id="ABBRID0EH4GO" xlink:type="simple">RCEA</abbrev>) <bold>23</bold><italic><tp:taxon-name><tp:taxon-name-part taxon-name-part-type="genus" reg="Megacraspedus">M.</tp:taxon-name-part><tp:taxon-name-part taxon-name-part-type="species" reg="junnilaineni">junnilaineni</tp:taxon-name-part></tp:taxon-name></italic> sp. n. – Paratype, male (<named-content xmlns:xlink="http://www.w3.org/1999/xlink" content-type="dwc:institutional_code" xlink:type="simple">TLMF</named-content>) <bold>24</bold><italic><tp:taxon-name><tp:taxon-name-part taxon-name-part-type="genus" reg="Megacraspedus">M.</tp:taxon-name-part><tp:taxon-name-part taxon-name-part-type="species" reg="uzunsyrtus">uzunsyrtus</tp:taxon-name-part></tp:taxon-name></italic> Bidzilya &amp; Budashkin, 2015 – Paratype, male (ZMKU).</p></caption><graphic xmlns:xlink="http://www.w3.org/1999/xlink" xlink:href="zookeys-800-001-g009.jpg" id="oo_245711.jpg" position="float" orientation="portrait" xlink:type="simple"/></fig><fig id="F34" position="float" orientation="portrait"><label>Figures 159–161.</label><caption><p><italic><tp:taxon-name><tp:taxon-name-part taxon-name-part-type="genus" reg="Megacraspedus">Megacraspedus</tp:taxon-name-part></tp:taxon-name></italic> male genitalia. <bold>159</bold><italic><tp:taxon-name><tp:taxon-name-part taxon-name-part-type="genus" reg="Megacraspedus">M.</tp:taxon-name-part><tp:taxon-name-part taxon-name-part-type="species" reg="homochroa">homochroa</tp:taxon-name-part></tp:taxon-name></italic> Le Cerf, 1932 – Morocco, GU 16/1453 P.H. (<named-content xmlns:xlink="http://www.w3.org/1999/xlink" content-type="dwc:institutional_code" xlink:type="simple">ZMUC</named-content>) <bold>160</bold><italic><tp:taxon-name><tp:taxon-name-part taxon-name-part-type="genus" reg="Megacraspedus">M.</tp:taxon-name-part><tp:taxon-name-part taxon-name-part-type="species" reg="monolorellus">monolorellus</tp:taxon-name-part></tp:taxon-name></italic> Rebel, 1905 – Lectotype, Turkey, gen. slide 16.649 (<named-content xmlns:xlink="http://www.w3.org/1999/xlink" content-type="dwc:institutional_code" xlink:type="simple">NHMW</named-content>) <bold>161</bold><italic><tp:taxon-name><tp:taxon-name-part taxon-name-part-type="genus" reg="Megacraspedus">M.</tp:taxon-name-part><tp:taxon-name-part taxon-name-part-type="species" reg="junnilaineni">junnilaineni</tp:taxon-name-part></tp:taxon-name></italic> sp. n. – Holotype, Turkey, GU 16/1448 P.H. (<abbrev xmlns:xlink="http://www.w3.org/1999/xlink" content-type="institution" xlink:title="Research Collection Jari Junnilainen, Vantaa, Finland" id="ABBRID0EQBKO" xlink:type="simple">RCJJ</abbrev>).</p></caption><graphic xmlns:xlink="http://www.w3.org/1999/xlink" xlink:href="zookeys-800-001-g034.jpg" id="oo_245737.jpg" position="float" orientation="portrait" xlink:type="simple"/></fig></tp:treatment-sec><ref-list><ref id="B71"><mixed-citation xmlns:xlink="http://www.w3.org/1999/xlink" xlink:type="simple"><person-group><name name-style="western"><surname>Le Cerf</surname><given-names>F</given-names></name></person-group> (<year>1932</year>) <article-title>Lépidoptères nouveaux du Maroc.</article-title><source>Bulletin de la Société entomologique de France</source><volume>37</volume>: <fpage>163</fpage>–<lpage>166</lpage>.</mixed-citation></ref></ref-list></tp:taxon-treatment>
