# Supplementary material for: Revision of the genus Megacraspedus Zeller, 1839, a challenging taxonomic tightrope of species delimitation (Lepidoptera, Gelechiidae)
Source: Zookeys. 2018 Nov 29;(800):1–278. doi: 10.3897/zookeys.800.26292 (PMC6284011; doi:10.3897/zookeys.800.26292)
Supplement: XML Treatment for Megacraspedus monolorellus [file zookeys.800.26292-treatment4.xml]

<!DOCTYPE tp:taxon-treatment
  PUBLIC "-//TaxonX//DTD Taxonomic Treatment Publishing DTD v0 20100105//EN" "tax-treatment-NSO.dtd">
<tp:taxon-treatment xmlns:tp="http://www.plazi.org/taxpub"><tp:treatment-meta><kwd-group><label>Taxon classification</label><kwd><named-content xmlns:xlink="http://www.w3.org/1999/xlink" content-type="kingdom">Animalia</named-content></kwd><kwd><named-content xmlns:xlink="http://www.w3.org/1999/xlink" content-type="order">Lepidoptera</named-content></kwd><kwd><named-content xmlns:xlink="http://www.w3.org/1999/xlink" content-type="family">Gelechiidae</named-content></kwd></kwd-group><mixed-citation publication-type="journal"><person-group><name><surname>Huemer</surname><given-names>Peter</given-names></name><name><surname>Karsholt</surname><given-names>Ole</given-names></name></person-group><article-title>Revision of the genus <italic><tp:taxon-name><tp:taxon-name-part taxon-name-part-type="genus" reg="Megacraspedus">Megacraspedus</tp:taxon-name-part></tp:taxon-name></italic> Zeller, 1839, a challenging taxonomic tightrope of species delimitation (<tp:taxon-name><tp:taxon-name-part taxon-name-part-type="order">Lepidoptera</tp:taxon-name-part></tp:taxon-name>, <tp:taxon-name><tp:taxon-name-part taxon-name-part-type="family">Gelechiidae</tp:taxon-name-part></tp:taxon-name>)</article-title><source>Zookeys</source><day>29</day><month>11</month><year>2018</year><volume>2018</volume><issue>800</issue><fpage>1</fpage><lpage>278</lpage><pub-id pub-id-type="doi">10.3897/zookeys.800.26292</pub-id></mixed-citation></tp:treatment-meta><tp:nomenclature><tp:taxon-name>
              <tp:taxon-name-part taxon-name-part-type="genus" reg="Megacraspedus">Megacraspedus</tp:taxon-name-part>
              <tp:taxon-name-part taxon-name-part-type="species" reg="monolorellus">monolorellus</tp:taxon-name-part>
            </tp:taxon-name><tp:taxon-authority>Rebel, 1905</tp:taxon-authority><tp:nomenclature-citation-list><tp:nomenclature-citation><tp:taxon-name>
                  <tp:taxon-name-part taxon-name-part-type="genus" reg="Megacraspedus">Megacraspedus</tp:taxon-name-part>
                  <tp:taxon-name-part taxon-name-part-type="species" reg="monolorellus">monolorellus</tp:taxon-name-part>
                </tp:taxon-name><comment>Rebel, 1905: 213.</comment></tp:nomenclature-citation></tp:nomenclature-citation-list></tp:nomenclature><tp:treatment-sec sec-type="material" id="SECID0EKZEK"><title>Examined material.</title><p><bold>Lectotype</bold> ♂, <bold>here designated</bold>, “Asia min. Penther ’02 Ilgin.” “<italic>Megacraspedus monolorellus</italic> Type Rbl.” “BC <named-content xmlns:xlink="http://www.w3.org/1999/xlink" content-type="dwc:institutional_code" xlink:type="simple">TLMF</named-content> Lep 06704” “NM 16.649 ♂” (<named-content xmlns:xlink="http://www.w3.org/1999/xlink" content-type="dwc:institutional_code" xlink:type="simple">NHMW</named-content>). <bold>Paralectotypes</bold>. 1 ♂, 1 ♀, [in copula] “Ilgün ´02 Penther” “<italic>Megacrasp Monolorellus</italic> Rbl Type” (<named-content xmlns:xlink="http://www.w3.org/1999/xlink" content-type="dwc:institutional_code" xlink:type="simple">NHMW</named-content>). Turkey. 1 ♂, Silifke, Mut, 400 m, 31.v.1996, leg. F. Schepler, genitalia slide 5338 Karsholt (<named-content xmlns:xlink="http://www.w3.org/1999/xlink" content-type="dwc:institutional_code" xlink:type="simple">ZMUC</named-content>); 1 ♂, 1 ♀, 30 km NE Konya, 27.v.1969, leg. E. Arenberger (<abbrev xmlns:xlink="http://www.w3.org/1999/xlink" content-type="institution" xlink:title="Research Collection Ernst Arenberger, Vienna, Austria" id="ABBRID0E11EK" xlink:type="simple">RCEA</abbrev>); 16 ♂, prov. Konya, 25 km E Konya, 23.v.1997, leg. K. Nupponen &amp; J. Junnilainen (<abbrev xmlns:xlink="http://www.w3.org/1999/xlink" content-type="institution" xlink:title="Research Collection Kari Nupponen, Espoo, Finland" id="ABBRID0E61EK" xlink:type="simple">RCKN</abbrev>).</p></tp:treatment-sec><tp:treatment-sec sec-type="redescription" id="SECID0EE2EK"><title>Redescription.</title><p>Adult. Male (Figure <xref ref-type="fig" rid="F9">21</xref>). Wingspan 14–16 mm. Segment 2 of labial palpus with scale brush of same length as segment 3, brown on outer surface, whitish brown on inner surface, otherwise white; segment 3 about same length as segment 2, white mottled with light brown. Antennal scape with pecten of one hair; flagellum black, indistinctly ringed with grey. Head, thorax and tegula whitish brown. Forewing brown, slightly mottled with white scales; a distinct white stripe along costa, broadest in middle; base of costa blackish; fringes light grey. Hindwing grey with light grey fringes.</p><p>Female (Figure <xref ref-type="fig" rid="F9">22</xref>). Wingspan 11 mm. Labial palpus cream-white, segment 2 finely mottled with brown. Antennal scape with pecten of one hair; flagellum blackish brown, ringed with white. Forewing broadest in middle, apical half tapering into lanceolate, blackish tip. Hindwing very short (about one-fifth length of forewing), slender with rounded apex, whitish. Abdomen as long as forewing, whitish brown, becoming white at apical segments. Ovipositor long, protruding. Otherwise similar to male.</p><p>Variation. The examined specimens show only slight variation.</p><p>Male genitalia (Figure <xref ref-type="fig" rid="F34">160</xref>). Uncus moderately broad, approximately 1.6 times longer than maximum basal width, weakly tapered from base to distal third, apically constricted with rounded apex; gnathos hook moderately stout, about length of uncus, weakly curved, narrowing towards pointed apex; anterior margin of tegumen with moderately deep and broadly V-shaped emargination, medial ridge from anterior edge to middle, anteriolateral edge with small peg-like sclerite; pedunculi distinct, irregular shape; valva evenly broad, short, stout, about maximum width of uncus, apex rounded, extending slightly beyond middle of uncus; saccular area covered with numerous setae, without separated sacculus; posterior margin of vinculum with moderately deep medial emargination, lateral humps weakly developed, vincular sclerite oblong, with broadly sclerotised posteriomedial edges; saccus nearly V-shaped, apical half strongly narrowing, with pointed apex, ratio maximum width to length approximately 0.8, posterior margin arched, with small medial incision, medial part with short, furcated ridge from posterior edge almost extended to medial part, lateral sclerites nearly length of maximum width of saccus; phallus moderately stout, with globular coecum, distal portion nearly straight, with broad dorsal and slender ventral lobes, apically tapered.</p><!--PageBreak--><p>Female genitalia (Figure <xref ref-type="fig" rid="F70">269</xref>). Papilla analis small, apically rounded; apophysis posterior slender rod-like, approximately 3.6 mm long, with short, bifurcate posterior end, bordered by minute sclerotised field, apex weakly widened and rounded; segment VIII approximately 1.8 mm long, membranous; subgenital plate with sub-triangular subostial sclerotisation, posteriorly extended into moderately long, pointed sub-medial sclerites, with weak medial flaps delimiting oblong ostium bursae, anterior margin with rod-like edge connected with apophysis anterior, medially membranous, without anterior projection; apophysis anterior slender, rod-like, 2 mm length, posteriorly becoming rod-like venula of segment VIII, extending to posterior margin of segment VIII; colliculum short, sclerotised; ductus bursae and corpus bursae weakly delimited, moderately short with entire length of approximately 3.1 mm; signum moderately large, suboval spiny plate.</p></tp:treatment-sec><tp:treatment-sec sec-type="diagnosis" id="SECID0EC3EK"><title>Diagnosis.</title><p><italic><tp:taxon-name><tp:taxon-name-part taxon-name-part-type="genus" reg="Megacraspedus">Megacraspedus</tp:taxon-name-part><tp:taxon-name-part taxon-name-part-type="species" reg="monolorellus">monolorellus</tp:taxon-name-part></tp:taxon-name></italic> is characterised by its brown forewings with white costa and without further markings. It is similar to <italic><tp:taxon-name><tp:taxon-name-part taxon-name-part-type="genus" reg="Megacraspedus">M.</tp:taxon-name-part><tp:taxon-name-part taxon-name-part-type="species" reg="uzunsyrtus">uzunsyrtus</tp:taxon-name-part></tp:taxon-name></italic> (p 45) and <italic><tp:taxon-name><tp:taxon-name-part taxon-name-part-type="genus" reg="Megacraspedus">M.</tp:taxon-name-part><tp:taxon-name-part taxon-name-part-type="species" reg="similellus">similellus</tp:taxon-name-part></tp:taxon-name></italic> sp. n. (p 46). The male genitalia are very similar to <italic><tp:taxon-name><tp:taxon-name-part taxon-name-part-type="genus" reg="Megacraspedus">M.</tp:taxon-name-part><tp:taxon-name-part taxon-name-part-type="species" reg="junnilaineni">junnilaineni</tp:taxon-name-part></tp:taxon-name></italic> sp. n. (Figure <xref ref-type="fig" rid="F34">161</xref>) but differ particularly by the broader uncus and gnathos hook, and the shorter and broader valva. From other related species such as <italic><tp:taxon-name><tp:taxon-name-part taxon-name-part-type="genus" reg="Megacraspedus">M.</tp:taxon-name-part><tp:taxon-name-part taxon-name-part-type="species" reg="uzunsyrtus">uzunsyrtus</tp:taxon-name-part></tp:taxon-name></italic> (Figure <xref ref-type="fig" rid="F35">162</xref>) and <italic><tp:taxon-name><tp:taxon-name-part taxon-name-part-type="genus" reg="Megacraspedus">M.</tp:taxon-name-part><tp:taxon-name-part taxon-name-part-type="species" reg="similellus">similellus</tp:taxon-name-part></tp:taxon-name></italic> sp. n. (Figs <xref ref-type="fig" rid="F35">163–164</xref>) they can be separated e.g., by the gradually tapered uncus. The female genitalia differ from <italic><tp:taxon-name><tp:taxon-name-part taxon-name-part-type="genus" reg="Megacraspedus">M.</tp:taxon-name-part><tp:taxon-name-part taxon-name-part-type="species" reg="similellus">similellus</tp:taxon-name-part></tp:taxon-name></italic> sp. n. (Figure <xref ref-type="fig" rid="F71">270</xref>) and all other species of <italic><tp:taxon-name><tp:taxon-name-part taxon-name-part-type="genus" reg="Megacraspedus">Megacraspedus</tp:taxon-name-part></tp:taxon-name></italic> with known females in particular by the extraordinarily long apophysis anterior.</p></tp:treatment-sec><tp:treatment-sec sec-type="Molecular data" id="SECID0EM6EK"><title>Molecular data.</title><p>BIN BOLD:ACA8694 (n = 1). The distance to the nearest neighbour <italic><tp:taxon-name><tp:taxon-name-part taxon-name-part-type="genus" reg="Megacraspedus">M.</tp:taxon-name-part><tp:taxon-name-part taxon-name-part-type="species" reg="golestanicus">golestanicus</tp:taxon-name-part></tp:taxon-name></italic> sp. n. is 9.2% (p-dist).</p></tp:treatment-sec><tp:treatment-sec sec-type="distribution" id="SECID0E46EK"><title>Distribution.</title><p>Turkey.</p></tp:treatment-sec><tp:treatment-sec sec-type="biology" id="SECID0ECAFK"><title>Biology.</title><p>Host plant and early stages are unknown. The type series was collected in the first third of May, and also the few additional specimens examined were found in May.</p></tp:treatment-sec><tp:treatment-sec sec-type="remarks" id="SECID0EHAFK"><title>Remarks.</title><p><italic><tp:taxon-name><tp:taxon-name-part taxon-name-part-type="genus" reg="Megacraspedus">Megacraspedus</tp:taxon-name-part><tp:taxon-name-part taxon-name-part-type="species" reg="monolorellus">monolorellus</tp:taxon-name-part></tp:taxon-name></italic> was described from several specimens of both sexes collected on 10.v.1902 near Ilgin (“Ilgün”), central Turkey (<xref ref-type="bibr" rid="B98">Rebel 1905</xref>: 213). An especially large male mentioned by Rebel is here designated as the lectotype, in order to stabilize nomenclature, and the above description is in first hand based on that well preserved specimen.</p></tp:treatment-sec><tp:treatment-sec><!--Section generated to contain objects referenced in tp:taxon-treatment.--><fig id="F9" position="float" orientation="portrait"><label>Figures 19–24.</label><caption><p><italic><tp:taxon-name><tp:taxon-name-part taxon-name-part-type="genus" reg="Megacraspedus">Megacraspedus</tp:taxon-name-part></tp:taxon-name></italic> adults in dorsal view. <bold>19</bold><italic><tp:taxon-name><tp:taxon-name-part taxon-name-part-type="genus" reg="Megacraspedus">M.</tp:taxon-name-part><tp:taxon-name-part taxon-name-part-type="species" reg="homochroa">homochroa</tp:taxon-name-part></tp:taxon-name></italic> Le Cerf, 1932 – male, Morocco (<named-content xmlns:xlink="http://www.w3.org/1999/xlink" content-type="dwc:institutional_code" xlink:type="simple">ZSM</named-content>) <bold>20</bold><italic><tp:taxon-name><tp:taxon-name-part taxon-name-part-type="genus" reg="Megacraspedus">M.</tp:taxon-name-part><tp:taxon-name-part taxon-name-part-type="species" reg="homochroa">homochroa</tp:taxon-name-part></tp:taxon-name></italic> Le Cerf, 1932 – male, Morocco (<named-content xmlns:xlink="http://www.w3.org/1999/xlink" content-type="dwc:institutional_code" xlink:type="simple">ZMUC</named-content>) <bold>21</bold><italic><tp:taxon-name><tp:taxon-name-part taxon-name-part-type="genus" reg="Megacraspedus">M.</tp:taxon-name-part><tp:taxon-name-part taxon-name-part-type="species" reg="monolorellus">monolorellus</tp:taxon-name-part></tp:taxon-name></italic> Rebel, 1905 – Lectotype, male (<named-content xmlns:xlink="http://www.w3.org/1999/xlink" content-type="dwc:institutional_code" xlink:type="simple">NHMW</named-content>) <bold>22</bold><italic><tp:taxon-name><tp:taxon-name-part taxon-name-part-type="genus" reg="Megacraspedus">M.</tp:taxon-name-part><tp:taxon-name-part taxon-name-part-type="species" reg="monolorellus">monolorellus</tp:taxon-name-part></tp:taxon-name></italic> Rebel, 1905 – female, Turkey (<abbrev xmlns:xlink="http://www.w3.org/1999/xlink" content-type="institution" xlink:title="Research Collection Ernst Arenberger, Vienna, Austria" id="ABBRID0EH4GO" xlink:type="simple">RCEA</abbrev>) <bold>23</bold><italic><tp:taxon-name><tp:taxon-name-part taxon-name-part-type="genus" reg="Megacraspedus">M.</tp:taxon-name-part><tp:taxon-name-part taxon-name-part-type="species" reg="junnilaineni">junnilaineni</tp:taxon-name-part></tp:taxon-name></italic> sp. n. – Paratype, male (<named-content xmlns:xlink="http://www.w3.org/1999/xlink" content-type="dwc:institutional_code" xlink:type="simple">TLMF</named-content>) <bold>24</bold><italic><tp:taxon-name><tp:taxon-name-part taxon-name-part-type="genus" reg="Megacraspedus">M.</tp:taxon-name-part><tp:taxon-name-part taxon-name-part-type="species" reg="uzunsyrtus">uzunsyrtus</tp:taxon-name-part></tp:taxon-name></italic> Bidzilya &amp; Budashkin, 2015 – Paratype, male (ZMKU).</p></caption><graphic xmlns:xlink="http://www.w3.org/1999/xlink" xlink:href="zookeys-800-001-g009.jpg" id="oo_245711.jpg" position="float" orientation="portrait" xlink:type="simple"/></fig><fig id="F34" position="float" orientation="portrait"><label>Figures 159–161.</label><caption><p><italic><tp:taxon-name><tp:taxon-name-part taxon-name-part-type="genus" reg="Megacraspedus">Megacraspedus</tp:taxon-name-part></tp:taxon-name></italic> male genitalia. <bold>159</bold><italic><tp:taxon-name><tp:taxon-name-part taxon-name-part-type="genus" reg="Megacraspedus">M.</tp:taxon-name-part><tp:taxon-name-part taxon-name-part-type="species" reg="homochroa">homochroa</tp:taxon-name-part></tp:taxon-name></italic> Le Cerf, 1932 – Morocco, GU 16/1453 P.H. (<named-content xmlns:xlink="http://www.w3.org/1999/xlink" content-type="dwc:institutional_code" xlink:type="simple">ZMUC</named-content>) <bold>160</bold><italic><tp:taxon-name><tp:taxon-name-part taxon-name-part-type="genus" reg="Megacraspedus">M.</tp:taxon-name-part><tp:taxon-name-part taxon-name-part-type="species" reg="monolorellus">monolorellus</tp:taxon-name-part></tp:taxon-name></italic> Rebel, 1905 – Lectotype, Turkey, gen. slide 16.649 (<named-content xmlns:xlink="http://www.w3.org/1999/xlink" content-type="dwc:institutional_code" xlink:type="simple">NHMW</named-content>) <bold>161</bold><italic><tp:taxon-name><tp:taxon-name-part taxon-name-part-type="genus" reg="Megacraspedus">M.</tp:taxon-name-part><tp:taxon-name-part taxon-name-part-type="species" reg="junnilaineni">junnilaineni</tp:taxon-name-part></tp:taxon-name></italic> sp. n. – Holotype, Turkey, GU 16/1448 P.H. (<abbrev xmlns:xlink="http://www.w3.org/1999/xlink" content-type="institution" xlink:title="Research Collection Jari Junnilainen, Vantaa, Finland" id="ABBRID0EQBKO" xlink:type="simple">RCJJ</abbrev>).</p></caption><graphic xmlns:xlink="http://www.w3.org/1999/xlink" xlink:href="zookeys-800-001-g034.jpg" id="oo_245737.jpg" position="float" orientation="portrait" xlink:type="simple"/></fig><fig id="F70" position="float" orientation="portrait"><label>Figures 267–269.</label><caption><p><italic><tp:taxon-name><tp:taxon-name-part taxon-name-part-type="genus" reg="Megacraspedus">Megacraspedus</tp:taxon-name-part></tp:taxon-name></italic> female genitalia. <bold>267</bold><italic><tp:taxon-name><tp:taxon-name-part taxon-name-part-type="genus" reg="Megacraspedus">M.</tp:taxon-name-part><tp:taxon-name-part taxon-name-part-type="species" reg="lanceolellus">lanceolellus</tp:taxon-name-part></tp:taxon-name></italic> (Zeller, 1850) – France, GU 16/1472 (<abbrev xmlns:xlink="http://www.w3.org/1999/xlink" content-type="institution" xlink:title="Research Collection Jari Junnilainen, Vantaa, Finland" id="ABBRID0ECXMO" xlink:type="simple">RCJJ</abbrev>) <bold>268</bold><italic><tp:taxon-name><tp:taxon-name-part taxon-name-part-type="genus" reg="Megacraspedus">M.</tp:taxon-name-part><tp:taxon-name-part taxon-name-part-type="species" reg="lanceolellus">lanceolellus</tp:taxon-name-part></tp:taxon-name></italic> (Zeller, 1850) – Spain, gen. slide 33658 (<named-content xmlns:xlink="http://www.w3.org/1999/xlink" content-type="dwc:institutional_code" xlink:type="simple">BMNH</named-content>) <bold>269</bold><italic><tp:taxon-name><tp:taxon-name-part taxon-name-part-type="genus" reg="Megacraspedus">M.</tp:taxon-name-part><tp:taxon-name-part taxon-name-part-type="species" reg="monolorellus">monolorellus</tp:taxon-name-part></tp:taxon-name></italic> Rebel, 1905 – Turkey, 30 km NE Konya, 27.v.1969, leg. E. Arenberger, GU 18/1507 P.H. (<abbrev xmlns:xlink="http://www.w3.org/1999/xlink" content-type="institution" xlink:title="Research Collection Ernst Arenberger, Vienna, Austria" id="ABBRID0EJYMO" xlink:type="simple">RCEA</abbrev>).</p></caption><graphic xmlns:xlink="http://www.w3.org/1999/xlink" xlink:href="zookeys-800-001-g070.jpg" id="oo_245775.jpg" position="float" orientation="portrait" xlink:type="simple"/></fig><fig id="F35" position="float" orientation="portrait"><label>Figures 162–164.</label><caption><p><italic><tp:taxon-name><tp:taxon-name-part taxon-name-part-type="genus" reg="Megacraspedus">Megacraspedus</tp:taxon-name-part></tp:taxon-name></italic> male genitalia. <bold>162</bold><italic><tp:taxon-name><tp:taxon-name-part taxon-name-part-type="genus" reg="Megacraspedus">M.</tp:taxon-name-part><tp:taxon-name-part taxon-name-part-type="species" reg="uzunsyrtus">uzunsyrtus</tp:taxon-name-part></tp:taxon-name></italic> Bidzilya &amp; Budashkin, 2015 – Paratype, Ukraine, GU 16/1463 P.H. (ZMKU) <bold>163</bold><italic><tp:taxon-name><tp:taxon-name-part taxon-name-part-type="genus" reg="Megacraspedus">M.</tp:taxon-name-part><tp:taxon-name-part taxon-name-part-type="species" reg="similellus">similellus</tp:taxon-name-part></tp:taxon-name></italic> sp. n. – Holotype, Bulgaria, GU 16/1449 P.H. (<abbrev xmlns:xlink="http://www.w3.org/1999/xlink" content-type="institution" xlink:title="Research Collection Jari Junnilainen, Vantaa, Finland" id="ABBRID0E5CKO" xlink:type="simple">RCJJ</abbrev>) <bold>164</bold><italic><tp:taxon-name><tp:taxon-name-part taxon-name-part-type="genus" reg="Megacraspedus">M.</tp:taxon-name-part><tp:taxon-name-part taxon-name-part-type="species" reg="similellus">similellus</tp:taxon-name-part></tp:taxon-name></italic> sp. n. – Paratype, Turkey, GU 16/1462 P.H. (<abbrev xmlns:xlink="http://www.w3.org/1999/xlink" content-type="institution" xlink:title="Research Collection Jari Junnilainen, Vantaa, Finland" id="ABBRID0EQDKO" xlink:type="simple">RCJJ</abbrev>).</p></caption><graphic xmlns:xlink="http://www.w3.org/1999/xlink" xlink:href="zookeys-800-001-g035.jpg" id="oo_245738.jpg" position="float" orientation="portrait" xlink:type="simple"/></fig><fig id="F71" position="float" orientation="portrait"><label>Figures 270–272.</label><caption><p><italic><tp:taxon-name><tp:taxon-name-part taxon-name-part-type="genus" reg="Megacraspedus">Megacraspedus</tp:taxon-name-part></tp:taxon-name></italic> female genitalia. <bold>270</bold><italic><tp:taxon-name><tp:taxon-name-part taxon-name-part-type="genus" reg="Megacraspedus">M.</tp:taxon-name-part><tp:taxon-name-part taxon-name-part-type="species" reg="similellus">similellus</tp:taxon-name-part></tp:taxon-name></italic> sp. n. – Paratype, Bulgaria, GU 16/1471 P.H. (<abbrev xmlns:xlink="http://www.w3.org/1999/xlink" content-type="institution" xlink:title="Research Collection Jari Junnilainen, Vantaa, Finland" id="ABBRID0EKZMO" xlink:type="simple">RCJJ</abbrev>) <bold>271</bold><italic><tp:taxon-name><tp:taxon-name-part taxon-name-part-type="genus" reg="Megacraspedus">M.</tp:taxon-name-part><tp:taxon-name-part taxon-name-part-type="species" reg="dolosellus">dolosellus</tp:taxon-name-part></tp:taxon-name></italic> (Zeller, 1839) – Austria, GU 17/1484 P.H. (<named-content xmlns:xlink="http://www.w3.org/1999/xlink" content-type="dwc:institutional_code" xlink:type="simple">NHMW</named-content>) <bold>272</bold><italic><tp:taxon-name><tp:taxon-name-part taxon-name-part-type="genus" reg="Megacraspedus">M.</tp:taxon-name-part><tp:taxon-name-part taxon-name-part-type="species" reg="dolosellus">dolosellus</tp:taxon-name-part></tp:taxon-name></italic> (Zeller, 1839) – Greece, GU 16/1467 P.H. (<abbrev xmlns:xlink="http://www.w3.org/1999/xlink" content-type="institution" xlink:title="Research Collection Jari Junnilainen, Vantaa, Finland" id="ABBRID0ER1MO" xlink:type="simple">RCJJ</abbrev>).</p></caption><graphic xmlns:xlink="http://www.w3.org/1999/xlink" xlink:href="zookeys-800-001-g071.jpg" id="oo_245776.jpg" position="float" orientation="portrait" xlink:type="simple"/></fig></tp:treatment-sec><ref-list><ref id="B98"><mixed-citation xmlns:xlink="http://www.w3.org/1999/xlink" xlink:type="simple"><person-group><name name-style="western"><surname>Rebel</surname><given-names>H</given-names></name></person-group> (<year>1905</year>) <article-title>Lepidopteren.</article-title> In: <person-group><name name-style="western"><surname>Penther</surname><given-names>A</given-names></name><name name-style="western"><surname>Zederbauer</surname><given-names>E</given-names></name></person-group> (<role>Eds</role>) <issue-title>Ergebnisse einer naturwissenschaftlichen Reise zum Erdschias-Dagh (Kleinasien).</issue-title><source>Annalen des k. k. naturhistorischen Hofmuseums 20(2–3)</source>, <fpage>189</fpage>–<lpage>219</lpage>.</mixed-citation></ref></ref-list></tp:taxon-treatment>
