# Supplementary material for: Revision of the genus Megacraspedus Zeller, 1839, a challenging taxonomic tightrope of species delimitation (Lepidoptera, Gelechiidae)
Source: Zookeys. 2018 Nov 29;(800):1–278. doi: 10.3897/zookeys.800.26292 (PMC6284011; doi:10.3897/zookeys.800.26292)
Supplement: XML Treatment for Megacraspedus uzunsyrtus [file zookeys.800.26292-treatment6.xml]

<!DOCTYPE tp:taxon-treatment
  PUBLIC "-//TaxonX//DTD Taxonomic Treatment Publishing DTD v0 20100105//EN" "tax-treatment-NSO.dtd">
<tp:taxon-treatment xmlns:tp="http://www.plazi.org/taxpub"><tp:treatment-meta><kwd-group><label>Taxon classification</label><kwd><named-content xmlns:xlink="http://www.w3.org/1999/xlink" content-type="kingdom">Animalia</named-content></kwd><kwd><named-content xmlns:xlink="http://www.w3.org/1999/xlink" content-type="order">Lepidoptera</named-content></kwd><kwd><named-content xmlns:xlink="http://www.w3.org/1999/xlink" content-type="family">Gelechiidae</named-content></kwd></kwd-group><mixed-citation publication-type="journal"><person-group><name><surname>Huemer</surname><given-names>Peter</given-names></name><name><surname>Karsholt</surname><given-names>Ole</given-names></name></person-group><article-title>Revision of the genus <italic><tp:taxon-name><tp:taxon-name-part taxon-name-part-type="genus" reg="Megacraspedus">Megacraspedus</tp:taxon-name-part></tp:taxon-name></italic> Zeller, 1839, a challenging taxonomic tightrope of species delimitation (<tp:taxon-name><tp:taxon-name-part taxon-name-part-type="order">Lepidoptera</tp:taxon-name-part></tp:taxon-name>, <tp:taxon-name><tp:taxon-name-part taxon-name-part-type="family">Gelechiidae</tp:taxon-name-part></tp:taxon-name>)</article-title><source>Zookeys</source><day>29</day><month>11</month><year>2018</year><volume>2018</volume><issue>800</issue><fpage>1</fpage><lpage>278</lpage><pub-id pub-id-type="doi">10.3897/zookeys.800.26292</pub-id></mixed-citation></tp:treatment-meta><tp:nomenclature><tp:taxon-name>
              <tp:taxon-name-part taxon-name-part-type="genus" reg="Megacraspedus">Megacraspedus</tp:taxon-name-part>
              <tp:taxon-name-part taxon-name-part-type="species" reg="uzunsyrtus">uzunsyrtus</tp:taxon-name-part>
            </tp:taxon-name><tp:taxon-authority>Bidzilya &amp; Budashkin, 2015</tp:taxon-authority><tp:nomenclature-citation-list><tp:nomenclature-citation><tp:taxon-name>
                  <tp:taxon-name-part taxon-name-part-type="genus" reg="Megacraspedus">Megacraspedus</tp:taxon-name-part>
                  <tp:taxon-name-part taxon-name-part-type="species" reg="uzunsyrtus">uzunsyrtus</tp:taxon-name-part>
                </tp:taxon-name><comment>Bidzilya &amp; Budashkin, 2015: 222, figs 19–22.</comment></tp:nomenclature-citation></tp:nomenclature-citation-list></tp:nomenclature><tp:treatment-sec sec-type="material" id="SECID0E1IFK"><title>Examined material.</title><p><bold>Paratypes</bold>. Ukraine. 2 ♂, Crimea, Koktebel vic., SW slope of Uzun-Syrt, evening collecting, 17.v.2014, leg. Yu. Budashkin, genitalia slide GU 16/1463 Huemer (ZMKU).</p><p>Ukraine. 2 ♂, Crimea, Aj-Petri, 5–6.vii.2002, leg, Yu. Budashkin (ZMKU).</p></tp:treatment-sec><tp:treatment-sec sec-type="redescription" id="SECID0EDJFK"><title>Redescription.</title><p>Adult. Male (Figure <xref ref-type="fig" rid="F9">24</xref>). Wingspan 12–14 mm. Segment 2 of labial palpus with moderately long scale brush, brown on outer surface, whitish brown on inner surface, otherwise white; segment 3 white, darker on lower surface and towards tip. Antennal scape with pecten of one hair; flagellum light grey-brown ringed with black. Head, thorax and tegula as forewing. Forewing light greyish brown from white brownish- and black-tipped scales, darkest towards apex; a distinct white stripe along costa; base of costa blackish; fringes light grey. Hindwing grey with light grey fringes.</p><p>Female. Unknown.</p><p>Variation. The examined specimens show only slight variation.</p><p>Male genitalia (Figure <xref ref-type="fig" rid="F35">162</xref>). Uncus moderately slender, slightly more than twice as long as broad, parallel-sided, apical 1/3 weakly narrowed, apex rounded; gnathos hook stout, about length of uncus, bent near middle, apex curved, pointed; anterior margin of tegumen with moderately deep and broadly rounded emargination, long medial ridge from anterior edge to posterior third, anteriolateral edge with small peg-like sclerite; pedunculi distinct, suboval; valva broad, about one-third width of uncus, straight, of equal width, apex rounded, extending to middle of uncus, sub-basally with rounded hump; saccular area covered with setae, without separated sacculus; posterior margin of vinculum with shallow medial emargination, lateral humps weakly developed, basally broad vincular sclerite tapered posteriorly, with broadly sclerotised posteriomedial edges; saccus nearly V-shaped, with pointed, rod-like apical third, ratio maximum width to length approximately 0.8, posterior margin weakly arched, with small medial incision, medial part with short furcated ridge from posterior edge, lateral sclerites approximately 0.8 times length of maximum width of saccus; phallus with globular coecum, distal portion weakly S-curved, few minute teeth on dorsal edge, tapered apically.</p><p>Female genitalia. Unknown.</p></tp:treatment-sec><tp:treatment-sec sec-type="diagnosis" id="SECID0EWJFK"><title>Diagnosis.</title><p><italic><tp:taxon-name><tp:taxon-name-part taxon-name-part-type="genus" reg="Megacraspedus">Megacraspedus</tp:taxon-name-part><tp:taxon-name-part taxon-name-part-type="species" reg="uzunsyrtus">uzunsyrtus</tp:taxon-name-part></tp:taxon-name></italic> is characterised by its light greyish brown forewings with a white costa and without further markings. It is very similar to <italic><tp:taxon-name><tp:taxon-name-part taxon-name-part-type="genus" reg="Megacraspedus">M.</tp:taxon-name-part><tp:taxon-name-part taxon-name-part-type="species" reg="monolorellus">monolorellus</tp:taxon-name-part></tp:taxon-name></italic> (Figure <xref ref-type="fig" rid="F9">21</xref>) which has more brownish forewings. <italic><tp:taxon-name><tp:taxon-name-part taxon-name-part-type="genus" reg="Megacraspedus">M.</tp:taxon-name-part><tp:taxon-name-part taxon-name-part-type="species" reg="similellus">similellus</tp:taxon-name-part></tp:taxon-name></italic> sp. n. (p 46). The male genitalia are particularly similar to <italic><tp:taxon-name><tp:taxon-name-part taxon-name-part-type="genus" reg="Megacraspedus">M.</tp:taxon-name-part><tp:taxon-name-part taxon-name-part-type="species" reg="similellus">similellus</tp:taxon-name-part></tp:taxon-name></italic> sp. n. (Figs <xref ref-type="fig" rid="F35">163–164</xref>) but differ by the abruptly bent gnathos hook, and the broader valva without distal constriction. From other related species they differ by several subtle characters, particularly the shape of the uncus with parallel-sided outer edges.</p></tp:treatment-sec><tp:treatment-sec sec-type="Molecular data" id="SECID0EQLFK"><title>Molecular data.</title><p>BIN BOLD:ACS7353 (n = 2). The intraspecific divergence of the barcode region is 0%. The distance to the nearest neighbour <italic><tp:taxon-name><tp:taxon-name-part taxon-name-part-type="genus" reg="Megacraspedus">M.</tp:taxon-name-part><tp:taxon-name-part taxon-name-part-type="species" reg="similellus">similellus</tp:taxon-name-part></tp:taxon-name></italic> sp. n. is 6.4% (p-dist).</p><!--PageBreak--></tp:treatment-sec><tp:treatment-sec sec-type="distribution" id="SECID0ECMFK"><title>Distribution.</title><p>Ukraine (Crimea).</p></tp:treatment-sec><tp:treatment-sec sec-type="biology" id="SECID0EHMFK"><title>Biology.</title><p>Host plant and early stages are unknown. Adults have been collected in the middle of May in the evening before sunset on xerothermic slopes on <italic><tp:taxon-name><tp:taxon-name-part taxon-name-part-type="genus" reg="Jurinea">Jurinea</tp:taxon-name-part><tp:taxon-name-part taxon-name-part-type="species" reg="stoechadifolia">stoechadifolia</tp:taxon-name-part></tp:taxon-name></italic> (M. Bieb.) DC (<tp:taxon-name><tp:taxon-name-part taxon-name-part-type="family">Asteraceae</tp:taxon-name-part></tp:taxon-name>) which is considered to be the larval host plant (<xref ref-type="bibr" rid="B10">Bidzilya and Budashkin 2015</xref>). Additional specimens were found in early July.</p></tp:treatment-sec><tp:treatment-sec sec-type="remarks" id="SECID0EBNFK"><title>Remarks.</title><p><italic><tp:taxon-name><tp:taxon-name-part taxon-name-part-type="genus" reg="Megacraspedus">M.</tp:taxon-name-part><tp:taxon-name-part taxon-name-part-type="species" reg="uzunsyrtus">uzunsyrtus</tp:taxon-name-part></tp:taxon-name></italic> was described from four males collected in Crimea on 17.v.2014 (<xref ref-type="bibr" rid="B10">Bidzilya and Budashkin 2015</xref>: 222). Although these authors state that “<italic>Jurinea stoechadifolia</italic> … is undoubtedly the larval host plant” this needs to be confirmed by breeding as other host plant records of <italic><tp:taxon-name><tp:taxon-name-part taxon-name-part-type="genus" reg="Megacraspedus">Megacraspedus</tp:taxon-name-part></tp:taxon-name></italic> species are from <tp:taxon-name><tp:taxon-name-part taxon-name-part-type="family">Poaceae</tp:taxon-name-part></tp:taxon-name>. Bidzilya and Budashkin (op. cit.) stated that <italic><tp:taxon-name><tp:taxon-name-part taxon-name-part-type="genus" reg="Megacraspedus">M.</tp:taxon-name-part><tp:taxon-name-part taxon-name-part-type="species" reg="uzunsyrtus">uzunsyrtus</tp:taxon-name-part></tp:taxon-name></italic> can be separated from <italic><tp:taxon-name><tp:taxon-name-part taxon-name-part-type="genus" reg="Megacraspedus">M.</tp:taxon-name-part><tp:taxon-name-part taxon-name-part-type="species" reg="monolorellus">monolorellus</tp:taxon-name-part></tp:taxon-name></italic> by having an antennal pecten of one hair, which should not be present in the latter species. However, examination of the lectotype of <italic><tp:taxon-name><tp:taxon-name-part taxon-name-part-type="genus" reg="Megacraspedus">M.</tp:taxon-name-part><tp:taxon-name-part taxon-name-part-type="species" reg="monolorellus">monolorellus</tp:taxon-name-part></tp:taxon-name></italic> shows that a pecten is present at the base of the left antenna.</p></tp:treatment-sec><tp:treatment-sec><!--Section generated to contain objects referenced in tp:taxon-treatment.--><fig id="F9" position="float" orientation="portrait"><label>Figures 19–24.</label><caption><p><italic><tp:taxon-name><tp:taxon-name-part taxon-name-part-type="genus" reg="Megacraspedus">Megacraspedus</tp:taxon-name-part></tp:taxon-name></italic> adults in dorsal view. <bold>19</bold><italic><tp:taxon-name><tp:taxon-name-part taxon-name-part-type="genus" reg="Megacraspedus">M.</tp:taxon-name-part><tp:taxon-name-part taxon-name-part-type="species" reg="homochroa">homochroa</tp:taxon-name-part></tp:taxon-name></italic> Le Cerf, 1932 – male, Morocco (<named-content xmlns:xlink="http://www.w3.org/1999/xlink" content-type="dwc:institutional_code" xlink:type="simple">ZSM</named-content>) <bold>20</bold><italic><tp:taxon-name><tp:taxon-name-part taxon-name-part-type="genus" reg="Megacraspedus">M.</tp:taxon-name-part><tp:taxon-name-part taxon-name-part-type="species" reg="homochroa">homochroa</tp:taxon-name-part></tp:taxon-name></italic> Le Cerf, 1932 – male, Morocco (<named-content xmlns:xlink="http://www.w3.org/1999/xlink" content-type="dwc:institutional_code" xlink:type="simple">ZMUC</named-content>) <bold>21</bold><italic><tp:taxon-name><tp:taxon-name-part taxon-name-part-type="genus" reg="Megacraspedus">M.</tp:taxon-name-part><tp:taxon-name-part taxon-name-part-type="species" reg="monolorellus">monolorellus</tp:taxon-name-part></tp:taxon-name></italic> Rebel, 1905 – Lectotype, male (<named-content xmlns:xlink="http://www.w3.org/1999/xlink" content-type="dwc:institutional_code" xlink:type="simple">NHMW</named-content>) <bold>22</bold><italic><tp:taxon-name><tp:taxon-name-part taxon-name-part-type="genus" reg="Megacraspedus">M.</tp:taxon-name-part><tp:taxon-name-part taxon-name-part-type="species" reg="monolorellus">monolorellus</tp:taxon-name-part></tp:taxon-name></italic> Rebel, 1905 – female, Turkey (<abbrev xmlns:xlink="http://www.w3.org/1999/xlink" content-type="institution" xlink:title="Research Collection Ernst Arenberger, Vienna, Austria" id="ABBRID0EH4GO" xlink:type="simple">RCEA</abbrev>) <bold>23</bold><italic><tp:taxon-name><tp:taxon-name-part taxon-name-part-type="genus" reg="Megacraspedus">M.</tp:taxon-name-part><tp:taxon-name-part taxon-name-part-type="species" reg="junnilaineni">junnilaineni</tp:taxon-name-part></tp:taxon-name></italic> sp. n. – Paratype, male (<named-content xmlns:xlink="http://www.w3.org/1999/xlink" content-type="dwc:institutional_code" xlink:type="simple">TLMF</named-content>) <bold>24</bold><italic><tp:taxon-name><tp:taxon-name-part taxon-name-part-type="genus" reg="Megacraspedus">M.</tp:taxon-name-part><tp:taxon-name-part taxon-name-part-type="species" reg="uzunsyrtus">uzunsyrtus</tp:taxon-name-part></tp:taxon-name></italic> Bidzilya &amp; Budashkin, 2015 – Paratype, male (ZMKU).</p></caption><graphic xmlns:xlink="http://www.w3.org/1999/xlink" xlink:href="zookeys-800-001-g009.jpg" id="oo_245711.jpg" position="float" orientation="portrait" xlink:type="simple"/></fig><fig id="F35" position="float" orientation="portrait"><label>Figures 162–164.</label><caption><p><italic><tp:taxon-name><tp:taxon-name-part taxon-name-part-type="genus" reg="Megacraspedus">Megacraspedus</tp:taxon-name-part></tp:taxon-name></italic> male genitalia. <bold>162</bold><italic><tp:taxon-name><tp:taxon-name-part taxon-name-part-type="genus" reg="Megacraspedus">M.</tp:taxon-name-part><tp:taxon-name-part taxon-name-part-type="species" reg="uzunsyrtus">uzunsyrtus</tp:taxon-name-part></tp:taxon-name></italic> Bidzilya &amp; Budashkin, 2015 – Paratype, Ukraine, GU 16/1463 P.H. (ZMKU) <bold>163</bold><italic><tp:taxon-name><tp:taxon-name-part taxon-name-part-type="genus" reg="Megacraspedus">M.</tp:taxon-name-part><tp:taxon-name-part taxon-name-part-type="species" reg="similellus">similellus</tp:taxon-name-part></tp:taxon-name></italic> sp. n. – Holotype, Bulgaria, GU 16/1449 P.H. (<abbrev xmlns:xlink="http://www.w3.org/1999/xlink" content-type="institution" xlink:title="Research Collection Jari Junnilainen, Vantaa, Finland" id="ABBRID0E5CKO" xlink:type="simple">RCJJ</abbrev>) <bold>164</bold><italic><tp:taxon-name><tp:taxon-name-part taxon-name-part-type="genus" reg="Megacraspedus">M.</tp:taxon-name-part><tp:taxon-name-part taxon-name-part-type="species" reg="similellus">similellus</tp:taxon-name-part></tp:taxon-name></italic> sp. n. – Paratype, Turkey, GU 16/1462 P.H. (<abbrev xmlns:xlink="http://www.w3.org/1999/xlink" content-type="institution" xlink:title="Research Collection Jari Junnilainen, Vantaa, Finland" id="ABBRID0EQDKO" xlink:type="simple">RCJJ</abbrev>).</p></caption><graphic xmlns:xlink="http://www.w3.org/1999/xlink" xlink:href="zookeys-800-001-g035.jpg" id="oo_245738.jpg" position="float" orientation="portrait" xlink:type="simple"/></fig></tp:treatment-sec><ref-list><ref id="B10"><mixed-citation xmlns:xlink="http://www.w3.org/1999/xlink" xlink:type="simple"><person-group><name name-style="western"><surname>Bidzilya</surname><given-names>O</given-names></name><name name-style="western"><surname>Budashkin</surname><given-names>YI</given-names></name></person-group> (<year>2015</year>) <article-title>New species of <tp:taxon-name><tp:taxon-name-part taxon-name-part-type="family">Gelechiidae</tp:taxon-name-part></tp:taxon-name> (<tp:taxon-name><tp:taxon-name-part taxon-name-part-type="order">Lepidoptera</tp:taxon-name-part></tp:taxon-name>) from Ukraine.</article-title><source>Zootaxa</source><volume>3974</volume>(<issue>2</issue>): <fpage>217</fpage>–<lpage>230</lpage>. <ext-link xlink:type="simple" ext-link-type="doi" xlink:href="10.11646/zootaxa.3974.2.6">https://doi.org/10.11646/zootaxa.3974.2.6</ext-link></mixed-citation></ref></ref-list></tp:taxon-treatment>
