# Supplementary material for: Revision of the genus Megacraspedus Zeller, 1839, a challenging taxonomic tightrope of species delimitation (Lepidoptera, Gelechiidae)
Source: Zookeys. 2018 Nov 29;(800):1–278. doi: 10.3897/zookeys.800.26292 (PMC6284011; doi:10.3897/zookeys.800.26292)
Supplement: XML Treatment for Megacraspedus tokari [file zookeys.800.26292-treatment9.xml]

<!DOCTYPE tp:taxon-treatment
  PUBLIC "-//TaxonX//DTD Taxonomic Treatment Publishing DTD v0 20100105//EN" "tax-treatment-NSO.dtd">
<tp:taxon-treatment xmlns:tp="http://www.plazi.org/taxpub"><tp:treatment-meta><kwd-group><label>Taxon classification</label><kwd><named-content xmlns:xlink="http://www.w3.org/1999/xlink" content-type="kingdom">Animalia</named-content></kwd><kwd><named-content xmlns:xlink="http://www.w3.org/1999/xlink" content-type="order">Lepidoptera</named-content></kwd><kwd><named-content xmlns:xlink="http://www.w3.org/1999/xlink" content-type="family">Gelechiidae</named-content></kwd></kwd-group><mixed-citation publication-type="journal"><person-group><name><surname>Huemer</surname><given-names>Peter</given-names></name><name><surname>Karsholt</surname><given-names>Ole</given-names></name></person-group><article-title>Revision of the genus <italic><tp:taxon-name><tp:taxon-name-part taxon-name-part-type="genus" reg="Megacraspedus">Megacraspedus</tp:taxon-name-part></tp:taxon-name></italic> Zeller, 1839, a challenging taxonomic tightrope of species delimitation (<tp:taxon-name><tp:taxon-name-part taxon-name-part-type="order">Lepidoptera</tp:taxon-name-part></tp:taxon-name>, <tp:taxon-name><tp:taxon-name-part taxon-name-part-type="family">Gelechiidae</tp:taxon-name-part></tp:taxon-name>)</article-title><source>Zookeys</source><day>29</day><month>11</month><year>2018</year><volume>2018</volume><issue>800</issue><fpage>1</fpage><lpage>278</lpage><pub-id pub-id-type="doi">10.3897/zookeys.800.26292</pub-id></mixed-citation></tp:treatment-meta><tp:nomenclature><tp:taxon-name>
              <tp:taxon-name-part taxon-name-part-type="genus" reg="Megacraspedus">Megacraspedus</tp:taxon-name-part>
              <tp:taxon-name-part taxon-name-part-type="species" reg="tokari">tokari</tp:taxon-name-part>
              <object-id xmlns:xlink="http://www.w3.org/1999/xlink" content-type="zoobank" xlink:type="simple">http://zoobank.org/D230F7C8-64C2-46C3-8DBE-DE674C91BE0D</object-id>
            </tp:taxon-name><tp:taxon-status xmlns:xlink="http://www.w3.org/1999/xlink" xlink:type="simple">sp. n.</tp:taxon-status></tp:nomenclature><tp:treatment-sec sec-type="material" id="SECID0ER5FK"><title>Examined material.</title><p><bold>Holotype</bold> ♂, “CROATIA [Dalmatia region] Konjevrate 200 m 25.06.2006 leg. Z. Tokár” “<italic>Megacraspedus</italic> sp. det. Zdenko Tokár” “DNA Barcode <named-content xmlns:xlink="http://www.w3.org/1999/xlink" content-type="dwc:institutional_code" xlink:type="simple">TLMF</named-content> Lep 16630” (<abbrev xmlns:xlink="http://www.w3.org/1999/xlink" content-type="institution" xlink:title="Research Collection Zdenko Tokár, Šal’a, Slovakia" id="ABBRID0ED6FK" xlink:type="simple">RCZT</abbrev>). <bold>Paratypes</bold>. Croatia. 2 ♂, same data as holotype; 1 ♂, same data, but 25.vi.2003; 8 ♂, same data, but 28.vi.2003; 2 ♂, same data, but 6.vi.2005; 1 ♂, Gorne Bilišane, 6.vii.2004, leg. Z. Tokár; 1 ♂, Bilišane, 23.vi.2006, leg. Z. Tokár; 1 ♂, same data, but 15.ix.2007, genitalia slide 14/1384 Huemer (all <abbrev xmlns:xlink="http://www.w3.org/1999/xlink" content-type="institution" xlink:title="Research Collection Zdenko Tokár, Šal’a, Slovakia" id="ABBRID0EK6FK" xlink:type="simple">RCZT</abbrev>); 2 ♂, Krk isl. Str. Krk-Vrbnik, 20.vii.1988, leg. G. Baldizzone (<named-content xmlns:xlink="http://www.w3.org/1999/xlink" content-type="dwc:institutional_code" xlink:type="simple">TLMF</named-content>); 1 ♂, Krk isl., Punat-Stara Bavka, Trstenova, 18.vii.2013, leg. G. Baldizzone (<abbrev xmlns:xlink="http://www.w3.org/1999/xlink" content-type="institution" xlink:title="Research Collection Giorgio Baldizzone, Asti, Italy" id="ABBRID0EX6FK" xlink:type="simple">RCGB</abbrev>); 2 ♂, Krk isl., Mt. Hiam, Branušine, 22.vi.2013, 180 m, leg. G. Baldizzone (<abbrev xmlns:xlink="http://www.w3.org/1999/xlink" content-type="institution" xlink:title="Research Collection Giorgio Baldizzone, Asti, Italy" id="ABBRID0E36FK" xlink:type="simple">RCGB</abbrev>; <named-content xmlns:xlink="http://www.w3.org/1999/xlink" content-type="dwc:institutional_code" xlink:type="simple">ZMUC</named-content>).</p></tp:treatment-sec><tp:treatment-sec sec-type="description" id="SECID0EJAGK"><title>Description.</title><p>Adult. <italic>Male</italic> (Figure <xref ref-type="fig" rid="F10">28</xref>). Wingspan 10 mm. Segment 2 of labial palpus with scale brush shorter than segment 3, brown on outer surface, whitish brown on inner surface, otherwise white; segment 3 about same length as segment 2, white. Antennal scape with pecten of a few hairs; flagellum black, indistinctly ringed with light brown. Head cream-coloured; thorax and tegula cream-coloured mottled with brownish. Forewing brown mottled with some yellow-white, especially along dorsum; a distinct white stripe along costa; fold yellowish; fringes light grey. Hindwing grey with light grey fringes.</p><p><italic>Female</italic>. Unknown.</p><p><italic>Variation</italic>. The examined specimens show no variation, but worn specimens become light greyish.</p><p><italic>Male genitalia</italic> (Figure <xref ref-type="fig" rid="F36">166</xref>). Uncus moderately broad, 1.5 times as long as maximum basal width, sub-trapezoidal, weakly tapered to rounded apex; gnathos hook slender, straight, about one-quarter longer than uncus, with curved and pointed apex; anterior margin of tegumen with moderate, broadly rounded emargination, medially with longitudinal ridge, extending from anterior edge beyond middle of tegumen; pedunculi small, rounded, with sclerotised ridge; valva straight, slender, basally wider, apical part contorted, rounded, extending to about base of gnathos, saccular area covered with setae, with hardly separated sacculus, fused with valva; posterior margin of vinculum with shallow medial emargination, weakly rounded lateral humps, vincular sclerite suboval, posteriomedial edge strongly sclerotised; saccus moderately large, broadly V-shaped, with rod-like apical fifth, ratio maximum width to length approximately 0.9, posterior margin with broadly rounded projections, separated by <!--PageBreak-->V-shaped emargination, medial part of saccus with short sclerotised ridge, furcated at approximately one-third length of saccus, lateral sclerites approximately 0.8 times length of maximum width of saccus; phallus about length of tegumen, moderately stout, with bulbous coecum, distal two-thirds weakly curved, tapered apically, with rod-like ventral sclerotisation.</p><p><italic>Female genitalia</italic>. Unknown.</p></tp:treatment-sec><tp:treatment-sec sec-type="diagnosis" id="SECID0ELBGK"><title>Diagnosis.</title><p><italic><tp:taxon-name><tp:taxon-name-part taxon-name-part-type="genus" reg="Megacraspedus">Megacraspedus</tp:taxon-name-part><tp:taxon-name-part taxon-name-part-type="species" reg="tokari">tokari</tp:taxon-name-part></tp:taxon-name></italic> sp. n. is characterised by cream-coloured head and its brown forewings with a white costa and without further markings. Its small size separates it from similar looking species. The male genitalia differ from other species of the <italic><tp:taxon-name><tp:taxon-name-part taxon-name-part-type="genus" reg="Megacraspedus">M.</tp:taxon-name-part><tp:taxon-name-part taxon-name-part-type="species" reg="dolosellus">dolosellus</tp:taxon-name-part></tp:taxon-name></italic> species group particularly by the furcated ridge of the saccus and the weakly curved phallus.</p></tp:treatment-sec><tp:treatment-sec sec-type="Molecular data" id="SECID0EHCGK"><title>Molecular data.</title><p>BIN BOLD:ACM1095 (n = 1). The distance to the nearest congeneric neighbour <italic><tp:taxon-name><tp:taxon-name-part taxon-name-part-type="genus" reg="Megacraspedus">M.</tp:taxon-name-part><tp:taxon-name-part taxon-name-part-type="species" reg="cuencellus">cuencellus</tp:taxon-name-part></tp:taxon-name></italic> is 10%, the distance to the nearest BIN in BOLD, <italic><tp:taxon-name><tp:taxon-name-part taxon-name-part-type="genus" reg="Monochroa">Monochroa</tp:taxon-name-part><tp:taxon-name-part taxon-name-part-type="species" reg="scutatella">scutatella</tp:taxon-name-part></tp:taxon-name></italic> (Müller-Rutz, 1920), is 9.2% (p-dist).</p></tp:treatment-sec><tp:treatment-sec sec-type="distribution" id="SECID0EDDGK"><title>Distribution.</title><p>Croatia.</p></tp:treatment-sec><tp:treatment-sec sec-type="biology" id="SECID0EIDGK"><title>Biology.</title><p>Host plant and early stages are unknown. The adults have been collected from late June to the middle of September at low altitudes.</p></tp:treatment-sec><tp:treatment-sec sec-type="etymology" id="SECID0ENDGK"><title>Etymology.</title><p>The species name (a noun in the genitive case) is dedicated to Zdenko Tokár, Slovakia, who collected most of the type series of this species and numerous other valuable specimens used for our study.</p></tp:treatment-sec><tp:treatment-sec><!--Section generated to contain objects referenced in tp:taxon-treatment.--><fig id="F10" position="float" orientation="portrait"><label>Figures 25–30.</label><caption><p><italic><tp:taxon-name><tp:taxon-name-part taxon-name-part-type="genus" reg="Megacraspedus">Megacraspedus</tp:taxon-name-part></tp:taxon-name></italic> adults in dorsal view. <bold>25</bold><italic><tp:taxon-name><tp:taxon-name-part taxon-name-part-type="genus" reg="Megacraspedus">M.</tp:taxon-name-part><tp:taxon-name-part taxon-name-part-type="species" reg="similellus">similellus</tp:taxon-name-part></tp:taxon-name></italic> sp. n. – Holotype, male (<abbrev xmlns:xlink="http://www.w3.org/1999/xlink" content-type="institution" xlink:title="Research Collection Jari Junnilainen, Vantaa, Finland" id="ABBRID0EK6GO" xlink:type="simple">RCJJ</abbrev>) <bold>26</bold><italic><tp:taxon-name><tp:taxon-name-part taxon-name-part-type="genus" reg="Megacraspedus">M.</tp:taxon-name-part><tp:taxon-name-part taxon-name-part-type="species" reg="similellus">similellus</tp:taxon-name-part></tp:taxon-name></italic> sp. n. – Paratype, female (<abbrev xmlns:xlink="http://www.w3.org/1999/xlink" content-type="institution" xlink:title="Research Collection Jari Junnilainen, Vantaa, Finland" id="ABBRID0E36GO" xlink:type="simple">RCJJ</abbrev>) <bold>27</bold><italic><tp:taxon-name><tp:taxon-name-part taxon-name-part-type="genus" reg="Megacraspedus">M.</tp:taxon-name-part><tp:taxon-name-part taxon-name-part-type="species" reg="golestanicus">golestanicus</tp:taxon-name-part></tp:taxon-name></italic> sp. n. – Paratype, male (<named-content xmlns:xlink="http://www.w3.org/1999/xlink" content-type="dwc:institutional_code" xlink:type="simple">TLMF</named-content>) <bold>28</bold><italic><tp:taxon-name><tp:taxon-name-part taxon-name-part-type="genus" reg="Megacraspedus">M.</tp:taxon-name-part><tp:taxon-name-part taxon-name-part-type="species" reg="tokari">tokari</tp:taxon-name-part></tp:taxon-name></italic> sp. n. – Holotype, male, Croatia (<abbrev xmlns:xlink="http://www.w3.org/1999/xlink" content-type="institution" xlink:title="Research Collection Zdenko Tokár, Šal’a, Slovakia" id="ABBRID0EDBHO" xlink:type="simple">RCZT</abbrev>) <bold>29</bold><italic><tp:taxon-name><tp:taxon-name-part taxon-name-part-type="genus" reg="Megacraspedus">M.</tp:taxon-name-part><tp:taxon-name-part taxon-name-part-type="species" reg="dolosellus">dolosellus</tp:taxon-name-part></tp:taxon-name></italic> (Zeller, 1839) – male, Slovenia (<abbrev xmlns:xlink="http://www.w3.org/1999/xlink" content-type="institution" xlink:title="Research Collection Zdenko Tokár, Šal’a, Slovakia" id="ABBRID0EVBHO" xlink:type="simple">RCZT</abbrev>) <bold>30</bold><italic><tp:taxon-name><tp:taxon-name-part taxon-name-part-type="genus" reg="Megacraspedus">M.</tp:taxon-name-part><tp:taxon-name-part taxon-name-part-type="species" reg="dolosellus">dolosellus</tp:taxon-name-part></tp:taxon-name></italic> (Zeller, 1839) – female (form <italic>dolosellus</italic>), Slovenia (<abbrev xmlns:xlink="http://www.w3.org/1999/xlink" content-type="institution" xlink:title="Research Collection Zdenko Tokár, Šal’a, Slovakia" id="ABBRID0EJCHO" xlink:type="simple">RCZT</abbrev>).</p></caption><graphic xmlns:xlink="http://www.w3.org/1999/xlink" xlink:href="zookeys-800-001-g010.jpg" id="oo_245712.jpg" position="float" orientation="portrait" xlink:type="simple"/></fig><fig id="F36" position="float" orientation="portrait"><label>Figures 165–167.</label><caption><p><italic><tp:taxon-name><tp:taxon-name-part taxon-name-part-type="genus" reg="Megacraspedus">Megacraspedus</tp:taxon-name-part></tp:taxon-name></italic> male genitalia. <bold>165</bold><italic><tp:taxon-name><tp:taxon-name-part taxon-name-part-type="genus" reg="Megacraspedus">M.</tp:taxon-name-part><tp:taxon-name-part taxon-name-part-type="species" reg="golestanicus">golestanicus</tp:taxon-name-part></tp:taxon-name></italic> sp. n. – Holotype, Iran, GEL 1241 P.H. (<named-content xmlns:xlink="http://www.w3.org/1999/xlink" content-type="dwc:institutional_code" xlink:type="simple">TLMF</named-content>) <bold>166</bold><italic><tp:taxon-name><tp:taxon-name-part taxon-name-part-type="genus" reg="Megacraspedus">M.</tp:taxon-name-part><tp:taxon-name-part taxon-name-part-type="species" reg="tokari">tokari</tp:taxon-name-part></tp:taxon-name></italic> sp. n. – Paratype, Croatia, GU 14/1384 P.H. (<abbrev xmlns:xlink="http://www.w3.org/1999/xlink" content-type="institution" xlink:title="Research Collection Zdenko Tokár, Šal’a, Slovakia" id="ABBRID0EGFKO" xlink:type="simple">RCZT</abbrev>) <bold>167</bold><italic><tp:taxon-name><tp:taxon-name-part taxon-name-part-type="genus" reg="Megacraspedus">M.</tp:taxon-name-part><tp:taxon-name-part taxon-name-part-type="species" reg="dolosellus">dolosellus</tp:taxon-name-part></tp:taxon-name></italic> (Zeller, 1839) – Italy, GU 16/1443 P.H. (<named-content xmlns:xlink="http://www.w3.org/1999/xlink" content-type="dwc:institutional_code" xlink:type="simple">ZMUC</named-content>).</p></caption><graphic xmlns:xlink="http://www.w3.org/1999/xlink" xlink:href="zookeys-800-001-g036.jpg" id="oo_245739.jpg" position="float" orientation="portrait" xlink:type="simple"/></fig></tp:treatment-sec></tp:taxon-treatment>
