# Supplementary material for: Revision of the genus Megacraspedus Zeller, 1839, a challenging taxonomic tightrope of species delimitation (Lepidoptera, Gelechiidae)
Source: Zookeys. 2018 Nov 29;(800):1–278. doi: 10.3897/zookeys.800.26292 (PMC6284011; doi:10.3897/zookeys.800.26292)
Supplement: XML Treatment for Megacraspedus dolosellus [file zookeys.800.26292-treatment10.xml]

<!DOCTYPE tp:taxon-treatment
  PUBLIC "-//TaxonX//DTD Taxonomic Treatment Publishing DTD v0 20100105//EN" "tax-treatment-NSO.dtd">
<tp:taxon-treatment xmlns:tp="http://www.plazi.org/taxpub"><tp:treatment-meta><kwd-group><label>Taxon classification</label><kwd><named-content xmlns:xlink="http://www.w3.org/1999/xlink" content-type="kingdom">Animalia</named-content></kwd><kwd><named-content xmlns:xlink="http://www.w3.org/1999/xlink" content-type="order">Lepidoptera</named-content></kwd><kwd><named-content xmlns:xlink="http://www.w3.org/1999/xlink" content-type="family">Gelechiidae</named-content></kwd></kwd-group><mixed-citation publication-type="journal"><person-group><name><surname>Huemer</surname><given-names>Peter</given-names></name><name><surname>Karsholt</surname><given-names>Ole</given-names></name></person-group><article-title>Revision of the genus <italic><tp:taxon-name><tp:taxon-name-part taxon-name-part-type="genus" reg="Megacraspedus">Megacraspedus</tp:taxon-name-part></tp:taxon-name></italic> Zeller, 1839, a challenging taxonomic tightrope of species delimitation (<tp:taxon-name><tp:taxon-name-part taxon-name-part-type="order">Lepidoptera</tp:taxon-name-part></tp:taxon-name>, <tp:taxon-name><tp:taxon-name-part taxon-name-part-type="family">Gelechiidae</tp:taxon-name-part></tp:taxon-name>)</article-title><source>Zookeys</source><day>29</day><month>11</month><year>2018</year><volume>2018</volume><issue>800</issue><fpage>1</fpage><lpage>278</lpage><pub-id pub-id-type="doi">10.3897/zookeys.800.26292</pub-id></mixed-citation></tp:treatment-meta><tp:nomenclature><tp:taxon-name>
              <tp:taxon-name-part taxon-name-part-type="genus" reg="Megacraspedus">Megacraspedus</tp:taxon-name-part>
              <tp:taxon-name-part taxon-name-part-type="species" reg="dolosellus">dolosellus</tp:taxon-name-part>
            </tp:taxon-name><tp:taxon-authority>(Zeller, 1839)</tp:taxon-authority><tp:nomenclature-citation-list><tp:nomenclature-citation><tp:taxon-name><tp:taxon-name-part taxon-name-part-type="genus" reg="Ypsolophus">Ypsolophus</tp:taxon-name-part> (<tp:taxon-name-part taxon-name-part-type="subgenus" reg="Megacraspedus">Megacraspedus</tp:taxon-name-part>) <tp:taxon-name-part taxon-name-part-type="species" reg="dolosellus">dolosellus</tp:taxon-name-part></tp:taxon-name><comment>Zeller, 1839: 190.</comment></tp:nomenclature-citation><tp:nomenclature-citation><tp:taxon-name>
                  <tp:taxon-name-part taxon-name-part-type="genus" reg="Ypsolophus">Ypsolophus</tp:taxon-name-part>
                  <tp:taxon-name-part taxon-name-part-type="species" reg="separatellus">separatellus</tp:taxon-name-part>
                </tp:taxon-name><comment>Fischer von Röslerstamm, 1843: 300, 302, pl. 100, figs 1a–d [on plate <italic>as’separatella</italic>‘], syn. n.</comment></tp:nomenclature-citation><tp:nomenclature-citation><tp:taxon-name>
                  <tp:taxon-name-part taxon-name-part-type="genus" reg="Megacraspedus">Megacraspedus</tp:taxon-name-part>
                  <tp:taxon-name-part taxon-name-part-type="species" reg="incertellus">incertellus</tp:taxon-name-part>
                </tp:taxon-name><comment>Rebel, 1930: (14), syn. n.</comment></tp:nomenclature-citation></tp:nomenclature-citation-list></tp:nomenclature><tp:treatment-sec sec-type="material" id="SECID0E5FGK"><title>Examined material.</title><p><bold>Lectotype</bold> ♂, <italic><tp:taxon-name><tp:taxon-name-part taxon-name-part-type="genus" reg="Ypsolophus">Ypsolophus</tp:taxon-name-part><tp:taxon-name-part taxon-name-part-type="species" reg="dolosellus">dolosellus</tp:taxon-name-part></tp:taxon-name></italic>, designated by Huemer &amp; Karsholt (2001), “<italic>dolosella</italic> FR Wien” “<italic>Ypsolophus dolosellus</italic> Zeller Isis p 190 (1839) TYPE ♂” “Zeller Coll. Wlsm. Coll. B.M. 1910-427. ” “Lectotypus ♂ <italic>Ypsolophus dolosellus</italic> Select. K. Sattler, 1961” “B.M. Genitalia slide No. 7102 ♂“ ´Type” “LECTO-TYPE” (<named-content xmlns:xlink="http://www.w3.org/1999/xlink" content-type="dwc:institutional_code" xlink:type="simple">BMNH</named-content>). <bold>Lectotype</bold> ♂, <italic><tp:taxon-name><tp:taxon-name-part taxon-name-part-type="genus" reg="Megacraspedus">Megacraspedus</tp:taxon-name-part><tp:taxon-name-part taxon-name-part-type="species" reg="incertellus">incertellus</tp:taxon-name-part></tp:taxon-name></italic>, here designated, “LECTO-TYPE” “Alibotuschgebir Al K. Drenowski“ “<italic>Megacraspedus incertellus</italic> Rbl Type ♂” “LECTOTYPE ♂ <italic><tp:taxon-name><tp:taxon-name-part taxon-name-part-type="genus" reg="Megacraspedus">Megacraspedus</tp:taxon-name-part><tp:taxon-name-part taxon-name-part-type="species" reg="incertellus">incertellus</tp:taxon-name-part></tp:taxon-name></italic> Rebel det. L.M. Pitkin, 1987” “Mus.Vind. Gen.Präp. 16.518 ♂” “BC <named-content xmlns:xlink="http://www.w3.org/1999/xlink" content-type="dwc:institutional_code" xlink:type="simple">TLMF</named-content> Lep 06703” (<named-content xmlns:xlink="http://www.w3.org/1999/xlink" content-type="dwc:institutional_code" xlink:type="simple">NHMW</named-content>). Albania. 2 ♂, Pashtrik, 7–15.viii.1918; 2 ♂, Gjalica Ljums, 17–26.vi.1918, genitalia slide Mus. Vind. 15.348 (<named-content xmlns:xlink="http://www.w3.org/1999/xlink" content-type="dwc:institutional_code" xlink:type="simple">NHMW</named-content>). Austria. 1 ♀, without locality, leg. J. Mann (<named-content xmlns:xlink="http://www.w3.org/1999/xlink" content-type="dwc:institutional_code" xlink:type="simple">NHMW</named-content>). Austria. 1 ♀ [form <italic>dolosellus</italic>], Wien, Prater, 1856 (<named-content xmlns:xlink="http://www.w3.org/1999/xlink" content-type="dwc:institutional_code" xlink:type="simple">NHMW</named-content>); 2 ♂, Wien (<named-content xmlns:xlink="http://www.w3.org/1999/xlink" content-type="dwc:institutional_code" xlink:type="simple">ZSM</named-content>); 1 ♂, Niederösterreich, Hainburg, 16.v.1909, leg. Zerny (<named-content xmlns:xlink="http://www.w3.org/1999/xlink" content-type="dwc:institutional_code" xlink:type="simple">NHMW</named-content>). Bosnia and Herzegovina. 1 ♂, Trebovic, 5.vii.1898, genitalia slide Mus.Vind 15.343 ♂ (<named-content xmlns:xlink="http://www.w3.org/1999/xlink" content-type="dwc:institutional_code" xlink:type="simple">NHMW</named-content>); 12 ♂, Dolovi, 10.vi.2011, leg. I. Richter; 1 ♂, same data, but 21.vi.2011 (RCIR, <named-content xmlns:xlink="http://www.w3.org/1999/xlink" content-type="dwc:institutional_code" xlink:type="simple">ZMUC</named-content>); 1 ♂, Dolovi, 10.<!--PageBreak-->vi.2011, leg. I Richter (all <named-content xmlns:xlink="http://www.w3.org/1999/xlink" content-type="dwc:institutional_code" xlink:type="simple">NMPC</named-content>). Bulgaria. 1 ♂, Jakoruda, 23.vi.2000, leg. J. Junnilainen, leg. J. Junnilainen, genitalia prep. (in glycerin); 1 ♂, Belashitsa, 2000 m, 27.vii.2013, leg. J. Junnilainen, genitalia slide 16/1465 Huemer [BOLD:ADB8789] (<abbrev xmlns:xlink="http://www.w3.org/1999/xlink" content-type="institution" xlink:title="Research Collection Jari Junnilainen, Vantaa, Finland" id="ABBRID0ENKGK" xlink:type="simple">RCJJ</abbrev>); 1 ♂, 1 ♀ [form <italic>dolosellus</italic>], Rilo, 1600 m, 28.7.1902, genitalia slides Mus.Vind 16.523 ♂, Mus.Vind. 16.527 ♀; 2 ♂, Slivno, vi.1896, leg. H. Rebel, genitalia slide Mus.Vind 16.526 ♂ (all <named-content xmlns:xlink="http://www.w3.org/1999/xlink" content-type="dwc:institutional_code" xlink:type="simple">NHMW</named-content>); 1 ♂, 5 km NNE Pastra, 31.vii.2013, leg. B. Å. Bengtsson; 1 ♂, Pirin mts, Oreliak, 1850–1950 m, 9.viii.2013, leg. O. Karsholt &amp; B. Zlatkov (all <named-content xmlns:xlink="http://www.w3.org/1999/xlink" content-type="dwc:institutional_code" xlink:type="simple">ZMUC</named-content>); 5 ♂, same data, but 1800–1950 m, 24.vi.2014, leg. Z. Tokár, genitalia slide GEL 1216 Huemer (<abbrev xmlns:xlink="http://www.w3.org/1999/xlink" content-type="institution" xlink:title="Research Collection Zdenko Tokár, Šal’a, Slovakia" id="ABBRID0EELGK" xlink:type="simple">RCZT</abbrev>, <named-content xmlns:xlink="http://www.w3.org/1999/xlink" content-type="dwc:institutional_code" xlink:type="simple">TLMF</named-content>); 1 ♂, but 2000 m, 4.vii.2014, leg. J. Junnilainen, genitalia in gylcerin (<abbrev xmlns:xlink="http://www.w3.org/1999/xlink" content-type="institution" xlink:title="Research Collection Jari Junnilainen, Vantaa, Finland" id="ABBRID0ERLGK" xlink:type="simple">RCJJ</abbrev>); 3 ♂, Pirin mts, Vichren-Kazana, 2000 m, 26–30.vii.1986, leg. J. Liška (<named-content xmlns:xlink="http://www.w3.org/1999/xlink" content-type="dwc:institutional_code" xlink:type="simple">NMPC</named-content>); 12 ♂, Pirin mts, Popovi, Livadi, 2000 m, 22.vi.2001, leg. J. Junnilainen, genitalia slide 16/1468 Huemer; 1 ♂, 10 km E Ilindentci, 1200 m, 10.vii.2014, leg. J. Junnilainen (all <abbrev xmlns:xlink="http://www.w3.org/1999/xlink" content-type="institution" xlink:title="Research Collection Jari Junnilainen, Vantaa, Finland" id="ABBRID0E5LGK" xlink:type="simple">RCJJ</abbrev>). Croatia. 3 ♂, 1 ♀ [form <italic>dolosellus</italic>], Petrinjski kras, Petrinja, 3.vi.2005, leg. Z. Tokár (<abbrev xmlns:xlink="http://www.w3.org/1999/xlink" content-type="institution" xlink:title="Research Collection Zdenko Tokár, Šal’a, Slovakia" id="ABBRID0EFMGK" xlink:type="simple">RCZT</abbrev>); 1 ♂, Pag, 10.vi.2015, leg. J. Junnilainen [BOLD:ADB8686] (<abbrev xmlns:xlink="http://www.w3.org/1999/xlink" content-type="institution" xlink:title="Research Collection Jari Junnilainen, Vantaa, Finland" id="ABBRID0EKMGK" xlink:type="simple">RCJJ</abbrev>); 6 ♂, N Velebit, Pandore, 800 m, 21.vi.2006, leg. Z. Tokár; 6 ♂, same data, but 21.vi.2006, genitalia prep. (in glycerin); 6 ♂, Biokovo mts, Vošac, 1370 m, 27.vi.2006, leg. Z. Tokár, genitalia prep. (in glycerin); 1 ♀, Malovan-Gracac, 10.vii.2004, leg. Z. Tokár (all <abbrev xmlns:xlink="http://www.w3.org/1999/xlink" content-type="institution" xlink:title="Research Collection Zdenko Tokár, Šal’a, Slovakia" id="ABBRID0EPMGK" xlink:type="simple">RCZT</abbrev>). France. 1 ♀ [form <italic>dolosellus</italic>], Dep. Pyrénées-Orientales, Vernet, 1.vii.1895, leg. P. Chrétien; 1 ♂, 1 ♀ [form <italic>dolosellus</italic>], Dep. Paris, Seine, leg. P. Chrétien; 1 ♂, Paris, leg. P. Chrétien (all <named-content xmlns:xlink="http://www.w3.org/1999/xlink" content-type="dwc:institutional_code" xlink:type="simple">ZSM</named-content>); 2 ♂, Dep. Cantal, Joursac, 4.vii.1996, leg. J. Nel, genitalia slides 5005 Nel, 5363 Nel; 1 ♂, Dep. Marne, Reims, Université, 4.vii.1997, leg. J. Nel, genitalia slide 5945 Nel (all <named-content xmlns:xlink="http://www.w3.org/1999/xlink" content-type="dwc:institutional_code" xlink:type="simple">TLMF</named-content>). Greece. 1 ♂, 1 ♀ [form <italic>separatellus</italic>], Olympos, Kataphygion, 2000 m, 27–30.vi.1962, leg. J. Klimesch; 2 ♀ [form <italic>dolosellus</italic>], same data, but 2–-7.vii.1962, leg. J. Klimesch (all <named-content xmlns:xlink="http://www.w3.org/1999/xlink" content-type="dwc:institutional_code" xlink:type="simple">ZSM</named-content>); 2 ♂, same data, but 2100 m, 12–18.vii.1962 leg. F. Kasy (<named-content xmlns:xlink="http://www.w3.org/1999/xlink" content-type="dwc:institutional_code" xlink:type="simple">NHMW</named-content>, <named-content xmlns:xlink="http://www.w3.org/1999/xlink" content-type="dwc:institutional_code" xlink:type="simple">ZSM</named-content>); 1 ♂, 1 ♀ [form <italic>separatellus</italic>], Chelmos, 2200–2300 m, 24.vi. 1958, leg. J. Klimesch; 1 ♂, same data, but 24.vi.1968, leg. J. Klimesch (all <named-content xmlns:xlink="http://www.w3.org/1999/xlink" content-type="dwc:institutional_code" xlink:type="simple">ZSM</named-content>); 1 ♂, same data, but 30.v.2009, leg. J. Junnilainen [BOLD:AAG0031] (<abbrev xmlns:xlink="http://www.w3.org/1999/xlink" content-type="institution" xlink:title="Research Collection Jari Junnilainen, Vantaa, Finland" id="ABBRID0EOOGK" xlink:type="simple">RCJJ</abbrev>); 4 ♂, Epirus, above Monodendri, 1300 m, 16.vi.2010, leg. P. Skou; 3 ♂, Florina, above Germanos, 2000 m, 27.vii.2013, leg. B. Skule &amp; C. Hviid; 1 ♂, Fokida, Mt. Parnassos, road to southern ski resort, 1650 m, 10.vi.2010, leg. P. Skou; 1 ♂, same data, but 2.6 km N Kellaria Ski Center, 1600 m, 4.vi.2013; 1 ♂, Makedonia, Olympos, 700–2100 m, 21–26.v.1990, leg. O. Karsholt; 1 ♂, Makedonia, Kavala, Pangeo, 1700 m, 24.viii.1989, leg. K. Larsen; 1 ♂, Larissa, Olympos mts, below Skolio, 11 km NE Kalvia, 1850 m, 20.vii.1998, leg. B. Skule &amp; D. Nilsson; 1 ♂, same data, but 3.vii.2004, leg. B. Skule; 1 ♀ [form <italic>dolosellus</italic>], Makedonia, 1 km NE Agios, Germanus, 1060 m, 14.vi.2013, leg. P. Skou; 7 ♂, Makedonia, 2.4 km SE Pisoderi, Vigia, 1550 m, 18.vi.2013, leg. P. Skou; 1 ♂, Makedonia, Mt. Voras, 4 km N Zervi, road to Voras Ski Resort, 1850 m, 5.vii.2016, leg. P. Skou (all <named-content xmlns:xlink="http://www.w3.org/1999/xlink" content-type="dwc:institutional_code" xlink:type="simple">ZMUC</named-content>); 1 ♂, Makedonia, Kavala, Ofryno, Strymon Delta, 24.v.2009, leg. W. Schmitz; 2 ♂, Askion Oros, Vlasti, 1400 m, 7.vi.2014, leg. W. Schmitz (all <abbrev xmlns:xlink="http://www.w3.org/1999/xlink" content-type="institution" xlink:title="Research Collection Willibald Schmitz, Bonn, Germany" id="ABBRID0E4OGK" xlink:type="simple">RCWS</abbrev>); 4 ♂, Makedonia, 15 km W Kozani, Xerolimni, 21–23.v.2003, leg. J. Junnilainen; 1 ♂, same data, but 11.vi.2010, leg. J. Junnilainen; 7 ♂, Makedonia, Kozani NE, 23–24.v.2003, leg. J. Junnilainen; 26 ♂, Makedonia, Askio Vellia, 1450 m, 23.v.2003, leg. J. Junnilainen; 1 ♂, 1 ♀ [form <!--PageBreak--><italic><tp:taxon-name><tp:taxon-name-part taxon-name-part-type="genus" reg="Ypsolophus"/><tp:taxon-name-part taxon-name-part-type="species" reg="separatellus">separatellus</tp:taxon-name-part></tp:taxon-name></italic>], Makedonia, 15 km W Olympos, Leptokaria, 750 m, 27.v.2001, leg. J. Junnilainen, genitalia slides GU 16/1446 ♂ Huemer, GU 16/1467 ♀ Huemer (all <abbrev xmlns:xlink="http://www.w3.org/1999/xlink" content-type="institution" xlink:title="Research Collection Jari Junnilainen, Vantaa, Finland" id="ABBRID0ENPGK" xlink:type="simple">RCJJ</abbrev>); 1 ♂, Epirus, Parga, 0 m, 1.vi.2002, leg. W. Schmitz (<named-content xmlns:xlink="http://www.w3.org/1999/xlink" content-type="dwc:institutional_code" xlink:type="simple">ZMUC</named-content>); 1 ♂, Fokida, Parnassos, Itea/<tp:taxon-name>Desfina</tp:taxon-name>, 550 m, 21.v.2009, leg. W. Schmitz (<abbrev xmlns:xlink="http://www.w3.org/1999/xlink" content-type="institution" xlink:title="Research Collection Willibald Schmitz, Bonn, Germany" id="ABBRID0E4PGK" xlink:type="simple">RCWS</abbrev>).; 15 ♂, Drama, Phalakro mts, above Volas, 1700 m, 20.vii.1987, leg. M. Fibiger; 7 ♂, same data, but 15.vii.1998, leg. B. Skule &amp; D. Nilsson (all <named-content xmlns:xlink="http://www.w3.org/1999/xlink" content-type="dwc:institutional_code" xlink:type="simple">ZMUC</named-content>); 6 ♂, Peloponnes, Arkadien, Mari env. 620 m, 17.v.2009, leg. T. Mayr (<named-content xmlns:xlink="http://www.w3.org/1999/xlink" content-type="dwc:institutional_code" xlink:type="simple">TLMF</named-content>, <abbrev xmlns:xlink="http://www.w3.org/1999/xlink" content-type="institution" xlink:title="Research Collection Toni Mayr, Feldkirch, Austria" id="ABBRID0ESQGK" xlink:type="simple">RCTM</abbrev>); 1 ♂, Peloponnes, Chelmos, 1600 m, 12.vi.2008, leg. J. Skyva (<named-content xmlns:xlink="http://www.w3.org/1999/xlink" content-type="dwc:institutional_code" xlink:type="simple">NMPC</named-content>); 27 ♂, 1 ♀, Ipiros, Katara Pass, 15–1700 m, 24–27.v.1994, leg. O. Karsholt, genitalia slide GU 00/888 Huemer; 4 ♂, Ioánina, 8 km above Monodendri, Mt. Timfi, 1380 m, 22.vi.2004, leg. B. Skule; 1 ♂, Mt. Phalakron, above Volas, 6.vii.1986, leg. M. Fibiger, genitalia slide 6518 H. Hendriksen; 1 ♂, Makedonia/Thessalia, Olympos mts east, 900–1500 m, 17–18.v.1994, leg. O. Karsholt; 2 ♂, same data, but 700–2100 m, 21–26.v.1994; 1 ♂, Peloponnesos, Taygetos mts, 1000 m, 11.vi.1980, leg. G. Christensen; 2 ♂, same data, but 1700 m, 28–29.vi.1982, leg. B. Skule &amp; S. Langemark; 2 ♂, 1 ♀, same data, but, above Trapenzandi, 5.vii.1984, 1800 m, leg. B. Skule, genitalia slide 5327 Karsholt; 2 ♂, Peloponnesos, Chelmos mts, above Kalavrita, 1700 m, 17–19.vi.1982; leg. B. Skule &amp; S. Langemark; 1 ♂, Peloponnesos, Parnon Oros, 1700 m, 8.vii.1982; leg. B. Skule &amp; S. Langemark; 2 ♂, same data, but western slope, 1000–1500 m, 3.vi.1994, leg. O. Karsholt; 1 ♂, Peloponnesos, Mt. <tp:taxon-name>Kyllini</tp:taxon-name>, above Trikala, 1650 m, 13.vi.2010, leg. P. Skou; 1 ♂, Thessaly, 3.1 km NE Metsovo, Katara Pass, 1580 m, 19.vi.2013, leg. P. Skou; 3 ♂, Epirus, 0.9 km NNE Kapesovo, 1160 m, 21.vi.2013, leg. P. Skou, genitalia slide GU 16/1441 ♂ P. Huemer (all <named-content xmlns:xlink="http://www.w3.org/1999/xlink" content-type="dwc:institutional_code" xlink:type="simple">ZMUC</named-content>); 1 ♂, Crete, Mt. Ida, Südhang, Rouwawald, 1300 m, 15–31.vii.1938, leg. Dürck, genitalia slide in vial (<named-content xmlns:xlink="http://www.w3.org/1999/xlink" content-type="dwc:institutional_code" xlink:type="simple">ZSM</named-content>). Hungary. 1 ♂, Szentggotthárd, 4.vi.1910, leg. Schmidt; 5 ♂, Leanyfalu, 5.–10.vii.1997, leg. B. S. Larsen; 2 ♂, 2 km N Börgönd, 24–25.vi.1998, leg. B. S. Larsen (all <named-content xmlns:xlink="http://www.w3.org/1999/xlink" content-type="dwc:institutional_code" xlink:type="simple">ZMUC</named-content>); 1 ♂, Budafok, 20.vi.1916, leg. Uhrik; 1 ♂, 2 km SW Agárd, 20.vi.1998, leg. B. S. Larsen; 2 ♂, 3 km E Öksü, 29.vi.1998, leg. B. S. Larsen (all <named-content xmlns:xlink="http://www.w3.org/1999/xlink" content-type="dwc:institutional_code" xlink:type="simple">ZMUC</named-content>); 1 ♂, Hortobágy, 18.v.1912; 1 ♀ [form <italic>dolosellus</italic>], same data, but 2.vi.1912 (all <named-content xmlns:xlink="http://www.w3.org/1999/xlink" content-type="dwc:institutional_code" xlink:type="simple">NHMW</named-content>); 1 ♂, Csákberény, Bucka-hegy, 21.v.2005, leg. Z. Tokár; 1 ♂, Bélmegyer env., salt marshes, 9.v.2014, leg. Z. Tokár [BOLD:AAG0031]. Italy. 1 ♂, prov. Cuneo, Briga Alta, Monte Tanarello, 2000 m, 20.vii.1993, leg. G. Delmastro (<named-content xmlns:xlink="http://www.w3.org/1999/xlink" content-type="dwc:institutional_code" xlink:type="simple">TLMF</named-content>); 2 ♂, prov. L´Aquila, NP Gran Sasso, Campo Imperatore, E Observatorio, 2010 m, 13.vii.2010, leg. P. Huemer, genitalia slide GEL 1198, 1200 Huemer, BC <named-content xmlns:xlink="http://www.w3.org/1999/xlink" content-type="dwc:institutional_code" xlink:type="simple">TLMF</named-content> Lep 01493 (<named-content xmlns:xlink="http://www.w3.org/1999/xlink" content-type="dwc:institutional_code" xlink:type="simple">TLMF</named-content>); 1 ♂, prov. Rieti, Monte Terminillo, 1730–1780 m, 12.vii.2010, leg. P. Huemer, genitalia slide GEL 1239 Huemer, BC <named-content xmlns:xlink="http://www.w3.org/1999/xlink" content-type="dwc:institutional_code" xlink:type="simple">TLMF</named-content> Lep 04316 (<named-content xmlns:xlink="http://www.w3.org/1999/xlink" content-type="dwc:institutional_code" xlink:type="simple">TLMF</named-content>); 2 ♂, prov. Roma, Monte Lepini, 4 km SE Carpineto Romano, 700 m, 20.v.2014, leg. J. Tabell, genitalia slide 16/1443 Huemer (<named-content xmlns:xlink="http://www.w3.org/1999/xlink" content-type="dwc:institutional_code" xlink:type="simple">ZMUC</named-content>). Macedonia. 1 ♂, Treska Schlucht, 4–10.v.1963, leg. J. Klimesch; 1 ♂, Ohrid, <tp:taxon-name>Petrina</tp:taxon-name> Planina, 17–26.vi.1959, leg. J. Klimesch; 1 ♂, Shar Planina, Ljuboten, 1500–2000 m, 22.vi.1955, leg. J. Klimesch (all <named-content xmlns:xlink="http://www.w3.org/1999/xlink" content-type="dwc:institutional_code" xlink:type="simple">ZSM</named-content>); 5 ♂, Galicica Planina, Stara Planina, Monte Magaro N, 2240 m, 26.vi.2009, leg. G. Tarmann; 9 ♂, NP Mavrovo, Korab, eastern ridge, 2325–2400 m, 28.vii.–1.viii.2011, leg. P. Huemer &amp; G. Tarmann; 42 ♂, 2 ♀ [form <italic>separatellus</italic>], NP Mavrovo, Korab, Korabska jezero, Kobilino pole, 2080–2180 m, 28.vii.–1.viii.2011, <!--PageBreak-->leg. P. Huemer &amp; G. Tarmann; 7 ♂, 1 ♀ [form <italic>separatellus</italic>], same data, but leg. P. Huemer &amp; G. Tarmann [BOLD:ABA2915] (all <named-content xmlns:xlink="http://www.w3.org/1999/xlink" content-type="dwc:institutional_code" xlink:type="simple">TLMF</named-content>); 5 ♂, same data, but 20–21.vii.2015, 2300 m, leg. I. Richter (RCIR); 1 ♂, Galicica, 12–13.vi. 2014, leg. I. Richter; 1 ♂, same data, but NP Galicica, 12.vi.2016; 1 ♂, same data, but NP Galicica, 15–16.vi.2017; 2 ♂, Bjelovodica, Mermerno jezero, 13–14.vi.2017, leg. I. Richter (all <named-content xmlns:xlink="http://www.w3.org/1999/xlink" content-type="dwc:institutional_code" xlink:type="simple">NMPC</named-content>); 2 ♂, Ohrid, Galicica, 1400 m, 28.vi.2014, leg. J. Junnilainen [BOLD:ADB8790] (<abbrev xmlns:xlink="http://www.w3.org/1999/xlink" content-type="institution" xlink:title="Research Collection Jari Junnilainen, Vantaa, Finland" id="ABBRID0E4UGK" xlink:type="simple">RCJJ</abbrev>); 1 ♂, NP Pelister, Golemo Jezero, 1.viii.2015, leg. I. Richter [BOLD:ABA2915] (RCIR); 2 ♂, Galicica NP, Galicica Saddle, 1380 m, 15–16.vi.2013, leg. P. Skou (<named-content xmlns:xlink="http://www.w3.org/1999/xlink" content-type="dwc:institutional_code" xlink:type="simple">ZMUC</named-content>); 1 ♂, Prilep, Treskavac, 6.vi.2014, leg. I. Richter; 1 ♂, same data, but 10.vi.2016; 1 ♂, NP Mavrovo, 10 km N. Nalicnik, 20.vi.2016, leg. I. Richter; 4 ♂, Pivska pl. Pešče, 21.vi.2012, leg. I Richter (all <named-content xmlns:xlink="http://www.w3.org/1999/xlink" content-type="dwc:institutional_code" xlink:type="simple">NMPC</named-content>). Montenegro. 1 ♂, Durmitor NP, 8.7 km NW Zabljak, Mali Stouc, 1880 m, 20–21.vii.2014, leg. C. Hviid &amp; O. Karsholt [BOLD:ACS7352]; 1 ♂, Durmitor NP, 9 km E Zabljak, 1280 m, 24.vi.2013, leg. C. Hviid &amp; O. Karsholt [BOLD:ACS7982]; 15 ♂, Durmitor National Park, 4 km S Žabljak, Virak, 1550 m, 22–28.vi.2013, leg. C. Hviid, O. Karsholt &amp; K. Larsen; 1 ♂, Durmitor National Park, 6.8 km NW Žabljak, 1740 m, 23.vii.2014, leg. C. Hviid &amp; O. Karsholt; 3 ♂, Durmitor National Park, 4 km S Žabljak, Virak, 1550 m, 19–24.vii.2014, leg. C. Hviid &amp; O. Karsholt; 4 ♂, Durmitor National Park, 13 km SW Žabljak, Sedlo Pass, 1900 m, 19–24.vii.2014, leg. C. Hviid &amp; O. Karsholt; 1 ♂, Durmitor National Park, 8 km S Žabljak, Virak, 1600 m, 19–24.vii.2014, leg. C. Hviid &amp; O. Karsholt; 1 ♂, Durmitor National Park, 8.7 km NW Žabljak, Mali Stouc, 1880 m, 20–21.vii.2014, leg. C. Hviid &amp; O. Karsholt (all <named-content xmlns:xlink="http://www.w3.org/1999/xlink" content-type="dwc:institutional_code" xlink:type="simple">ZMUC</named-content>). Nepal. 1 ♂, Binap-Nager, 6.x.1996, leg. V. Cikolovecs, genitalia slide 17/1494 Huemer (<abbrev xmlns:xlink="http://www.w3.org/1999/xlink" content-type="institution" xlink:title="Research Collection Zdenko Tokár, Šal’a, Slovakia" id="ABBRID0E1VGK" xlink:type="simple">RCZT</abbrev>). Romania. 1 ♂, Carpatii orientali, Mni. Baraolt, Ariusd, 600 m, 2.vi.1996, leg. S. &amp; Z. Kovács; 1 ♂, Carpatii orientali, Muntii Ciucului, Racu, Cseretetö, 650 m, 13.vii.2004, leg. S. &amp; Z. Kovács; 1 ♂, same data, but 14.vii.2005 (all <abbrev xmlns:xlink="http://www.w3.org/1999/xlink" content-type="institution" xlink:title="Research Collection Sándor Kovács &amp; Zoltán Kovács, Miercurea Ciuc, Romania" id="ABBRID0E6VGK" xlink:type="simple">RCKO</abbrev>); 6 ♂, 1 ♀ [form <italic>dolosellus</italic>], Rimetea area, 600 m, 29–31.v.2009, leg. O. Karsholt (<named-content xmlns:xlink="http://www.w3.org/1999/xlink" content-type="dwc:institutional_code" xlink:type="simple">ZMUC</named-content>); 1 ♀ [form <italic>dolosellus</italic>], same data, leg. O. Karsholt [BOLD:AAG0031]; 1 ♂, same data, but 30.v.2009, leg. J. Junnilainen [BOLD:AAG0031] (<abbrev xmlns:xlink="http://www.w3.org/1999/xlink" content-type="institution" xlink:title="Research Collection Jari Junnilainen, Vantaa, Finland" id="ABBRID0EQWGK" xlink:type="simple">RCJJ</abbrev>). Russia. 1 ♂, N Caucasus, Kabardino-Balkaria, river Gundelen, 1400 m, 10–20.vii.2012, leg. L. Srnka, genitalia prep. (in glycerin) (<abbrev xmlns:xlink="http://www.w3.org/1999/xlink" content-type="institution" xlink:title="Research Collection Zdenko Tokár, Šal’a, Slovakia" id="ABBRID0EVWGK" xlink:type="simple">RCZT</abbrev>); 6 ♂, 3 ♀ [form <italic>separatellus</italic>], S Ural, Cheliabinsk distr., Arkaim reserve, near Akurskii vill., 16.vi.1996, leg. K. Nupponen et al.; 1 ♂, S Ural, Orenburg distr., 20 km S Pokrovka vill., Schibendy valley, 3–7.vi.1998, leg. J. Junnilainen (all <abbrev xmlns:xlink="http://www.w3.org/1999/xlink" content-type="institution" xlink:title="Research Collection Jari Junnilainen, Vantaa, Finland" id="ABBRID0E3WGK" xlink:type="simple">RCJJ</abbrev>); 1 ♀ [form <italic>separatellus</italic>], same data, but 22.vi.1999, leg. T. &amp; K. Nupponnen; 2 ♂, same data, but 22.vi.1999 (all <named-content xmlns:xlink="http://www.w3.org/1999/xlink" content-type="dwc:institutional_code" xlink:type="simple">ZMUC</named-content>); 1 ♂, S-Ural, Moskovo env., 500 m, 18.vi.2009, leg. J. Šumpich; 2 ♂, same data, but 575 m, 19.vi.2009, leg. J. Šumpich; 2 ♂, same data, but 15–18.vii.2011, leg. J. Šumpich; 4 ♂, S-Ural, Moskovo, village, 6–7.vii.2013, leg. L. Srnka (all NNMP); 1 ♂, S Ural, Cheliabinsk distr., Kizilskoye village, 1.vii.2017, leg. H. Roweck &amp; N. Savenkov (<abbrev xmlns:xlink="http://www.w3.org/1999/xlink" content-type="institution" xlink:title="Collection of Ecology-Centre, Kiel University, Germany" id="ABBRID0ELXGK" xlink:type="simple">ECKU</abbrev>); 7 ♂, SW Altai, Katun valley, 10 km W Katanda, 1200 m, 22.vi.–8.vii.1983, leg. K. Mikkola, H. Hippa &amp; J. Jalava, genitalia slide Hendriksen 2979 (<named-content xmlns:xlink="http://www.w3.org/1999/xlink" content-type="dwc:institutional_code" xlink:type="simple">MZH</named-content>); 2 ♂, Altai mts, 10 km SE Aktash, 1500 m, 13.vii.1997, leg. C. Gielis (<abbrev xmlns:xlink="http://www.w3.org/1999/xlink" content-type="institution" xlink:title="Research Collection Hugo van der Wolf, Nuenen, The Netherlands" id="ABBRID0EYXGK" xlink:type="simple">RCHW</abbrev>); 4 ♂, 3 ♀, Altai mts, Kuraisky hrebet, 2300 m, 10.vii.2001, leg. K. Nupponen (<named-content xmlns:xlink="http://www.w3.org/1999/xlink" content-type="dwc:institutional_code" xlink:type="simple">ZMUC</named-content>); 2 ♂, Rep. Altai, Aktash vill., 1400 m, 21.vi.2015, lg. J. Šumpich; 2 ♂, Rep. Altai, 3 km SE <!--PageBreak-->Aktash, 1300 m, 17.vi.2012, leg. B. Schacht, genitalia slide GEL 1246 Huemer (all <named-content xmlns:xlink="http://www.w3.org/1999/xlink" content-type="dwc:institutional_code" xlink:type="simple">TLMF</named-content>). Slovakia, 1 ♂, Plešivec, 12.vi.1987, leg. B. Å Bengtsson (<named-content xmlns:xlink="http://www.w3.org/1999/xlink" content-type="dwc:institutional_code" xlink:type="simple">ZMUC</named-content>); 2 ♂, Komárno, 1.vi.1991, leg. G. Pastorális; 2 ♂, 3 ♀ [form <italic>dolosellus</italic>], Šal’a, Váh, 1.v.2007, leg. S. Tokár (<named-content xmlns:xlink="http://www.w3.org/1999/xlink" content-type="dwc:institutional_code" xlink:type="simple">NMPC</named-content>, <named-content xmlns:xlink="http://www.w3.org/1999/xlink" content-type="dwc:institutional_code" xlink:type="simple">ZMUC</named-content>); 1 ♂, Plášt’ovce, 2.vi.1986, leg. J. Patočka (<named-content xmlns:xlink="http://www.w3.org/1999/xlink" content-type="dwc:institutional_code" xlink:type="simple">ZMUC</named-content>); 2 ♀ [form <italic>dolosellus</italic>], Šal’a, okolie Váhu, 2.v.2009, leg. Z. Tokár; 1 ♂, same data, leg. Z. Tokár [BOLD:ACS9604]; 1 ♀ [form <italic>dolosellus</italic>], same data, leg. Z. Tokár [BOLD:AAG0031]; 1 ♂, same data, but 11.v.2009, leg. Z. Tokár (all <abbrev xmlns:xlink="http://www.w3.org/1999/xlink" content-type="institution" xlink:title="Research Collection Zdenko Tokár, Šal’a, Slovakia" id="ABBRID0EVZGK" xlink:type="simple">RCZT</abbrev>); 1 ♂, Slovenský Kras, Zádiel, 27.v.2001 (<named-content xmlns:xlink="http://www.w3.org/1999/xlink" content-type="dwc:institutional_code" xlink:type="simple">ZMUC</named-content>). Slovenia. 3 ♂, Karst, Presnica, 15.v.2002, leg. H. Deutsch, genitalia slide GEL 1190 Huemer (<named-content xmlns:xlink="http://www.w3.org/1999/xlink" content-type="dwc:institutional_code" xlink:type="simple">TLMF</named-content>); 3 ♂, Senezece, 500 m, 30.v.2008, leg. J. Junnilainen (<abbrev xmlns:xlink="http://www.w3.org/1999/xlink" content-type="institution" xlink:title="Research Collection Jari Junnilainen, Vantaa, Finland" id="ABBRID0EK1GK" xlink:type="simple">RCJJ</abbrev>). Turkey. 3 ♂, Prov. Mersin, Çamliyayla, 5.vi.1984, leg. G. F. Curletti, genitalia slide Hendriksen 3339 (<named-content xmlns:xlink="http://www.w3.org/1999/xlink" content-type="dwc:institutional_code" xlink:type="simple">ZMUC</named-content>). Ukraine. 1 ♂, Odessa, Borodino, Tarutinskaya steppe, 7.vi.2011, leg. A. Bidzilya, genitalia prep. (in glycerin) [BOLD:ADA0140] (<abbrev xmlns:xlink="http://www.w3.org/1999/xlink" content-type="institution" xlink:title="Research Collection Aleksei Bidzilya, Kiev, Ukraine" id="ABBRID0EX1GK" xlink:type="simple">RCAB</abbrev>); 1 ♂, Crimea, Karadag, 5.vii.1987, leg. R. Puplesis (<named-content xmlns:xlink="http://www.w3.org/1999/xlink" content-type="dwc:institutional_code" xlink:type="simple">ZMUC</named-content>); 1 ♂, same data but 3.vi.2004, leg. Yu. Budashkin, genitalia slide GU 16/1464 P. Huemer; 1 ♂, same data, but 6.vi.2004; 1 ♂, same data, but 10.vi.2004 (all <abbrev xmlns:xlink="http://www.w3.org/1999/xlink" content-type="institution" xlink:title="Research Collection Aleksei Bidzilya, Kiev, Ukraine" id="ABBRID0EE2GK" xlink:type="simple">RCAB</abbrev>). Locality illegible. 1 ♀ [form <italic>separatellus</italic>], 22.vi.1902 (<named-content xmlns:xlink="http://www.w3.org/1999/xlink" content-type="dwc:institutional_code" xlink:type="simple">ZMUC</named-content>).</p></tp:treatment-sec><tp:treatment-sec sec-type="redescription" id="SECID0ET2GK"><title>Redescription.</title><p>Adult. <italic>Male</italic> (Figs <xref ref-type="fig" rid="F10">29</xref>, <xref ref-type="fig" rid="F11">31</xref>, <xref ref-type="fig" rid="F11">33</xref>–<xref ref-type="fig" rid="F12">38</xref>). Wingspan 10–15 mm. Segment 2 of labial palpus with scale brush about as long as segment 3, brown on outer and inner surface, white on lower and upper surface; segment 3 white. Antennal scape without pecten, flagellum ringed blackish and dirty white to nearly unicolorous black. Head, thorax and tegula cream coloured, mottled with brown. Forewing light brown (lightest towards dorsum) to light clay-brown; veins and costa clear white to finely dirty white; fringes grey. Hindwing grey with light grey fringes.</p><p><italic>Female</italic> (Figs <xref ref-type="fig" rid="F10">30</xref>, <xref ref-type="fig" rid="F11">32</xref>). Wingspan 11–12 mm. Forewing broadest in middle, apical part pointed; fringes light grey. Hindwing lanceolate, about two-thirds length of forewing, whitish, with a few dark scales in apex; only scattered whitish fringes (form <italic>dolosellus</italic>) or hindwing slender with pointed tip, about one-fifth the length of forewing, whitish (form <italic>separatellus</italic>), hindwing about one-third length of forewings in several females from Altai mts Otherwise similar to male.</p><p><italic>Variation</italic>. There is some variation in the forewing colour (more or less yellowish to greyish or brownish), and in the distinctness of the whitish veins. Worn specimens become lighter. Specimens from Turkey are larger (wingspan 14–18 mm) than European ones, but otherwise similar.</p><p><italic>Male genitalia</italic> (Figs <xref ref-type="fig" rid="F36">167</xref>–<xref ref-type="fig" rid="F38">172</xref>). Uncus moderately broad, 1.5 times as long as maximum basal width, sub-trapezoidal, weakly tapered to rounded apex; gnathos hook slender, straight, about length of uncus, with hardly curved and pointed apex; anterior margin of tegumen with moderate, broadly rounded emargination, sclerotised ridges extending from anterior margin and merged in medial zone; pedunculi small, rounded, with scleotized ridge; valva straight, slender, basally wider, apical part contorted, rounded, extending to about base of gnathos, saccular area covered with setae, with hardly separated sacculus, fused with valva; posterior margin of vinculum with curved medial emargination, broadly rounded lateral humps, vincular sclerite oblong, posterior edge strongly sclerotised; saccus moderately large, broadly V-shaped, with broad and short rod-like <!--PageBreak-->apex, ratio maximum width to length about 0.85, posterior margin with broadly rounded projections, separated by V-shaped emargination, medial smooth with at most very short sclerotised ridge, lateral sclerites broad, approximately 0.85 times length of maximum width of saccus; phallus about length of tegumen, stout, with bulbous coecum, distal two-thirds strongly S-curved, tapered apically, with rod-like ventral sclerotisation.</p><p><italic>Female genitalia</italic> (Figs <xref ref-type="fig" rid="F71">271</xref>–<xref ref-type="fig" rid="F72">274</xref>). Papilla analis small, apically rounded; apophysis posterior slender rod-like, approximately2.2–2.6 mm long, with short, weakly bifurcate posterior end; segment VIII 0.9–1.0 mm long, membranous; subgenital plate with sub-triangular subostial sclerotisation, posteriorly extended into shortly pointed sclerites, large medial flaps delimiting ostium bursae, anterior margin with rod-like edge connected with apophysis anterior, medially with broadly sinusoid projection; apophysis anterior 1.4–1.8 mm, slender, rod-like, posteriorly becoming rod-like venula of segment VIII, extending to posterior margin of segment VIII; ductus bursae short, moderately broad, about same length as corpus bursae; corpus bursae oblong, weakly delimited from ductus bursae, entire length of ductus and corpus bursae approximately 2.5 mm; signum small, variably shaped spiny plate.</p></tp:treatment-sec><tp:treatment-sec sec-type="diagnosis" id="SECID0EZ4GK"><title>Diagnosis.</title><p>Males are variable from light brown, with clear white veins and costa to light clay-brown and with veins and costa finely dirty white, ocassionally white without distinct markings. Females of form <italic>dolosellus</italic> have slender lanceolate hindwings, whereas females of form <italic>separatellus</italic> have very short ellipsoid hindwings. In a series of 5 females collected at the same place and date in Russia (Altai mts) 4 females have lanceolate hindwings but shorter than in the European form <italic>dolosellus</italic>, whereas a single female comes close to form <italic>separatellus</italic>. The male genitalia are very similar to the closely related <italic><tp:taxon-name><tp:taxon-name-part taxon-name-part-type="genus" reg="Megacraspedus">M.</tp:taxon-name-part><tp:taxon-name-part taxon-name-part-type="species" reg="tokari">tokari</tp:taxon-name-part></tp:taxon-name></italic> sp. n. (Figure <xref ref-type="fig" rid="F36">166</xref>) but can be separated in particular by the distinctly curved phallus. The female genitalia are somewhat similar to those of <italic><tp:taxon-name><tp:taxon-name-part taxon-name-part-type="genus" reg="Megacraspedus">M.</tp:taxon-name-part><tp:taxon-name-part taxon-name-part-type="species" reg="lanceolellus">lanceolellus</tp:taxon-name-part></tp:taxon-name></italic> (Figs <xref ref-type="fig" rid="F70">267–268</xref>) but differ by the much shorter apophysis posterior and the shorter sinusoid anteriomedial projection of segment VIII. From the more closely related <italic><tp:taxon-name><tp:taxon-name-part taxon-name-part-type="genus" reg="Megacraspedus">M.</tp:taxon-name-part><tp:taxon-name-part taxon-name-part-type="species" reg="sumpichi">sumpichi</tp:taxon-name-part></tp:taxon-name></italic> sp. n. (Figure <xref ref-type="fig" rid="F74">279</xref>) they differ in the much longer apophysis anterior and the large medial flaps delimiting the ostium bursae. However, in the absence of females in other closely related species such as <italic><tp:taxon-name><tp:taxon-name-part taxon-name-part-type="genus" reg="Megacraspedus">M.</tp:taxon-name-part><tp:taxon-name-part taxon-name-part-type="species" reg="tokari">tokari</tp:taxon-name-part></tp:taxon-name></italic> sp. n. the diagnostic value of these characters for species delimitation remains uncertain.</p></tp:treatment-sec><tp:treatment-sec sec-type="Molecular data" id="SECID0E66GK"><title>Molecular data.</title><p>The extraordinary DNA barcode divergence is reflected by 23 BINs! The intraspecific divergence of the barcode region in this species is mean 7.5% and maximum 13.8%, largely reflecting a geographic pattern. However, on several occasions large intrapopulational divergence was detected, e.g., in specimens from Italy (Gran Sasso), Bulgaria (Pirin Mts Blagoewgrad), Montenegro (Durmitor), and Slovakia with two sympatric clusters in each region. Individual variation of specimens collected at the same time in the same microhabitat may be high in these cases as e.g., in clusters dolo03 and dolo04 with two specimens diverging 6.9% in DNA barcode.</p><p>The following 23 clusters are defined (based on sequenced material):</p><p>BIN dolo01 (Greece: Ioannina): BOLD:ACS7817 (n = 1).</p><p>BIN dolo02 (Bulgaria: Alibotusch, Pirin mts): BOLD:ACA9065 (n = 3).</p><p>BIN dolo03 (Italy: l`Aquila): BOLD:AA03318 (n = 1).</p><!--PageBreak--><p>BIN dolo04 (Italy: l`Aquila): BOLD:AA03319 (n = 1).</p><p>BIN dolo05 (Italy: Rieti): BOLD:AAX3311 (n = 1).</p><p>BIN dolo06 (Italy: Lazio): BOLD:ACZ7902 (n = 1).</p><p>BIN dolo07 (Greece: Peloponnes): BOLD:ACQ6924 (n = 2).</p><p>BIN dolo08 (Bulgaria: Kyustendil): BOLD:ACZ9025 (n = 1).</p><p>BIN dolo09 (Bulgaria: Pirin mts): BOLD:ACR2396 (n = 5).</p><p>BIN dolo10 (Bulgaria: Blagoewgrad): BOLD:ADB8684 (n = 1).</p><p>BIN dolo11 (Montenegro: Durmitor): BOLD:ACS7982 (n = 1)</p><p>BIN dolo12 (Macedonia: Galicica): BOLD:ADB8790 (n = 2).</p><p>BIN dolo13 (Macedonia: Korab, Pelister): BIN BOLD:ABA2915 (n = 10).</p><p>BIN dolo14 (Montenegro: Durmitor): BIN BOLD:ACS7352 (n = 1).</p><p>BIN dolo15 (Croatia: Pag): BIN BOLD:ADB8686 (n = 1).</p><p>BIN dolo16 (Ukraine: Odessa): BOLD:ADA0140 (n = 1).</p><p>BIN dolo17 (Bulgaria: Blagoewgrad): BOLD:ADB8789 (n = 1).</p><p>BIN dolo18 (Slovenia): BOLD:AAV7561 (n = 3).</p><p>BIN dolo19 (Russia: Orenburg obl.): BOLD:ACZ3281 (n = 3).</p><p>BIN dolo20 (Russia: Altai mts): BOLD:ACB3319 (n = 1).</p><p>BIN dolo21 (Russia: Altai mts): BOLD:ACZ3530 (n = 4).</p><p>BIN dolo22 (Hungary, Romania, Slovakia): BOLD:AAG0031 (n = 4).</p><p>BIN dolo23 (Austria, Slovakia): BOLD:ACS9604 (n = 3).</p><p>The minimum distance to the nearest neighbour <italic><tp:taxon-name><tp:taxon-name-part taxon-name-part-type="genus" reg="Megacraspedus">M.</tp:taxon-name-part><tp:taxon-name-part taxon-name-part-type="species" reg="lanceolellus">lanceolellus</tp:taxon-name-part></tp:taxon-name></italic> is 9.9% (p-dist).</p></tp:treatment-sec><tp:treatment-sec sec-type="distribution" id="SECID0EKBHK"><title>Distribution.</title><p>Widely distributed from western Europe (northwards to ca. 49°N latitude) to Central Asia (Altai Mts). A specimen from the Himalaya Mountains needs verification. According to Mariani (1943: 174) also in Sicily. Absent from the Iberian Peninsula and the northern part of Central Europe as well as northern Europe.</p></tp:treatment-sec><tp:treatment-sec sec-type="biology" id="SECID0EPBHK"><title>Biology.</title><p>The larva was described in great detail (570 words, but no figures!) by <xref ref-type="bibr" rid="B55">Joannis (1923</xref>: 156–158). It lives from March to May underground in the rhizome of a wild grass (“Graminées sauvages”) (Joannis op. cit., <xref ref-type="bibr" rid="B115">Trouvelot 1923</xref>: 158–160). Although the larva makes long galleries within a rhizome, the plant does not seem to suffer from its presence because the roots beyond the attacked point are sufficient to ensure its nourishment. If wheat (<italic><tp:taxon-name><tp:taxon-name-part taxon-name-part-type="genus" reg="Triticum">Triticum</tp:taxon-name-part><tp:taxon-name-part taxon-name-part-type="species" reg="aestivum">aestivum</tp:taxon-name-part></tp:taxon-name></italic> L.) is sown in an abandoned field where <italic><tp:taxon-name><tp:taxon-name-part taxon-name-part-type="genus" reg="Megacraspedus">M.</tp:taxon-name-part><tp:taxon-name-part taxon-name-part-type="species" reg="dolosellus">dolosellus</tp:taxon-name-part></tp:taxon-name></italic> occurs, the larvae will attack the young wheat plants. The young larva occupies a similar situation, attacking one of the buried internodes of the roots, but this is serious because it causes the complete death of the affected plant (Trouvelot op. cit.) since wheat does not have rhizomes. The pupation takes place at the end of May, and Trouvelot obtained the first adults on 10<sup>th</sup> June; they do not fly, but stay hidden or run at ground level (Trouvelot, op. cit.). Trouvelot did not state in which species of wild grass he found the larvae of <italic><tp:taxon-name><tp:taxon-name-part taxon-name-part-type="genus" reg="Megacraspedus">M.</tp:taxon-name-part><tp:taxon-name-part taxon-name-part-type="species" reg="dolosellus">dolosellus</tp:taxon-name-part></tp:taxon-name></italic>. According to <xref ref-type="bibr" rid="B55">Joannis (1923</xref>: 156) it was probably <italic><tp:taxon-name><tp:taxon-name-part taxon-name-part-type="genus" reg="Elymus">Elymus</tp:taxon-name-part><tp:taxon-name-part taxon-name-part-type="species" reg="repens">repens</tp:taxon-name-part></tp:taxon-name></italic> (L.) Gould (“chiendent?”). Lhomme (1946: 539) referred to “chiendent” as <italic><tp:taxon-name><tp:taxon-name-part taxon-name-part-type="genus" reg="Cynodon">Cynodon</tp:taxon-name-part><tp:taxon-name-part taxon-name-part-type="species" reg="dactylon">dactylon</tp:taxon-name-part></tp:taxon-name></italic> Rich. [recte (L.) Pers.].</p><p><xref ref-type="bibr" rid="B20">Chrétien (1924</xref>: 66–67) bred <italic><tp:taxon-name><tp:taxon-name-part taxon-name-part-type="genus" reg="Megacraspedus">M.</tp:taxon-name-part><tp:taxon-name-part taxon-name-part-type="species" reg="dolosellus">dolosellus</tp:taxon-name-part></tp:taxon-name></italic> from eggs. He placed some females in a container where he had planted <italic><tp:taxon-name><tp:taxon-name-part taxon-name-part-type="genus" reg="Poa">Poa</tp:taxon-name-part><tp:taxon-name-part taxon-name-part-type="species" reg="annua">annua</tp:taxon-name-part></tp:taxon-name></italic> L., <italic><tp:taxon-name><tp:taxon-name-part taxon-name-part-type="genus" reg="Lolium">Lolium</tp:taxon-name-part><tp:taxon-name-part taxon-name-part-type="species" reg="perenne">perenne</tp:taxon-name-part></tp:taxon-name></italic> L., and <italic><tp:taxon-name><tp:taxon-name-part taxon-name-part-type="genus" reg="Trifolium">Trifolium</tp:taxon-name-part><tp:taxon-name-part taxon-name-part-type="species" reg="repens">repens</tp:taxon-name-part></tp:taxon-name></italic> L. The females placed their eggs in the leaf sheaths of the grasses or between stipules of <!--PageBreak-->the leaves and the stems of <italic><tp:taxon-name><tp:taxon-name-part taxon-name-part-type="genus" reg="Trifolium">T.</tp:taxon-name-part><tp:taxon-name-part taxon-name-part-type="species" reg="repens">repens</tp:taxon-name-part></tp:taxon-name></italic>. The larvae hatched within 10–12 days, and the young larva descends to the base of the stems of the grasses. It bores into the stem and occupies a small space, depositing its frass inside the stem. Chrétien (op. cit.) did not explicitly write that larvae of <italic><tp:taxon-name><tp:taxon-name-part taxon-name-part-type="genus" reg="Megacraspedus">M.</tp:taxon-name-part><tp:taxon-name-part taxon-name-part-type="species" reg="dolosellus">dolosellus</tp:taxon-name-part></tp:taxon-name></italic> feed within stems or roots of <italic><tp:taxon-name><tp:taxon-name-part taxon-name-part-type="genus" reg="Trifolium">Trifolium</tp:taxon-name-part></tp:taxon-name></italic>, and that plant is unlikely as a host for a <italic><tp:taxon-name><tp:taxon-name-part taxon-name-part-type="genus" reg="Megacraspedus">Megacraspedus</tp:taxon-name-part></tp:taxon-name></italic> species, but he also recorded that he bred <italic><tp:taxon-name><tp:taxon-name-part taxon-name-part-type="genus" reg="Megacraspedus">M.</tp:taxon-name-part><tp:taxon-name-part taxon-name-part-type="species" reg="dolosellus">dolosellus</tp:taxon-name-part></tp:taxon-name></italic> from roots of <italic><tp:taxon-name><tp:taxon-name-part taxon-name-part-type="genus" reg="Poa">Poa</tp:taxon-name-part><tp:taxon-name-part taxon-name-part-type="species" reg="trivialis">trivialis</tp:taxon-name-part></tp:taxon-name></italic> L.</p><p>The adults have been collected from early May to late August at altitudes from lowland localities to ca. 2400 m. The single record from Nepal dates from October. However, the identity of this specimen remains doubtful.</p></tp:treatment-sec><tp:treatment-sec sec-type="remarks" id="SECID0EJHHK"><title>Remarks.</title><p><tp:taxon-name><tp:taxon-name-part taxon-name-part-type="genus" reg="Ypsolophus">Ypsolophus</tp:taxon-name-part> (<tp:taxon-name-part taxon-name-part-type="subgenus" reg="Megacraspedus">Megacraspedus</tp:taxon-name-part>) <tp:taxon-name-part taxon-name-part-type="species" reg="dolosellus">dolosellus</tp:taxon-name-part></tp:taxon-name> was described from four males collected in June and July in the surroundings of Vienna, Austria (<xref ref-type="bibr" rid="B126">Zeller 1839</xref>: 190). Later it was redescribed in detail and both sexes figured in colour by Fischer von Röslerstamm (1843: 301, pl. 99, fig. 3).</p><p><italic><tp:taxon-name><tp:taxon-name-part taxon-name-part-type="genus" reg="Ypsolophus">Ypsolophus</tp:taxon-name-part><tp:taxon-name-part taxon-name-part-type="species" reg="separatellus">separatellus</tp:taxon-name-part></tp:taxon-name></italic> was described from an unstated number of males and two females collected in the surroundings of Vienna (Austria) by J. Mann (Fischer von Röslerstamm 1843). The correct identification of males of <italic><tp:taxon-name><tp:taxon-name-part taxon-name-part-type="genus" reg="Megacraspedus">M.</tp:taxon-name-part><tp:taxon-name-part taxon-name-part-type="species" reg="dolosellus">dolosellus</tp:taxon-name-part></tp:taxon-name></italic> and <italic><tp:taxon-name><tp:taxon-name-part taxon-name-part-type="genus" reg="Megacraspedus">M.</tp:taxon-name-part><tp:taxon-name-part taxon-name-part-type="species" reg="separatellus">separatellus</tp:taxon-name-part></tp:taxon-name></italic> was always considered to be an extremely difficult task as both taxa were considered as hardly separable in the male sex (<xref ref-type="bibr" rid="B64">Kasy 1987</xref>: 13). In contrast the two female morphotypes with longer lanceolate (form <italic>dolosellus</italic>) or short and pointed (form <italic>separatellus</italic>) hindwings were widely accepted as diagnostic for species identification by Kasy (<italic>op. cit</italic>.) and other authors. However, additional females from Russia (Altai mts) show intermediate characters with a tendency to individual infrasubspecific variation. We therefore cross-checked genetic divergence in both female morphotypes. Sequences of three morphologically identified females of <italic><tp:taxon-name><tp:taxon-name-part taxon-name-part-type="genus" reg="Megacraspedus">M.</tp:taxon-name-part><tp:taxon-name-part taxon-name-part-type="species" reg="dolosellus">dolosellus</tp:taxon-name-part></tp:taxon-name></italic> exhibit a considerable intraspecific divergence of mean 1.2% and maximum 1.9% with a barcode gap of 4.9% to <italic><tp:taxon-name><tp:taxon-name-part taxon-name-part-type="genus" reg="Megacraspedus">M.</tp:taxon-name-part><tp:taxon-name-part taxon-name-part-type="species" reg="separatellus">separatellus</tp:taxon-name-part></tp:taxon-name></italic>. The intraspecific barcode divergence in two sequenced females of <italic><tp:taxon-name><tp:taxon-name-part taxon-name-part-type="genus" reg="Megacraspedus">M.</tp:taxon-name-part><tp:taxon-name-part taxon-name-part-type="species" reg="separatellus">separatellus</tp:taxon-name-part></tp:taxon-name></italic> is even more pronounced at 2.3%. Alleged differences in forewing colour and pattern (light brown, with clear white veins and costa in <italic><tp:taxon-name><tp:taxon-name-part taxon-name-part-type="genus" reg="Megacraspedus">M.</tp:taxon-name-part><tp:taxon-name-part taxon-name-part-type="species" reg="dolosellus">dolosellus</tp:taxon-name-part></tp:taxon-name></italic>, light clay-brown and with veins and costa finely dirty white in <italic><tp:taxon-name><tp:taxon-name-part taxon-name-part-type="genus" reg="Megacraspedus">M.</tp:taxon-name-part><tp:taxon-name-part taxon-name-part-type="species" reg="separatellus">separatellus</tp:taxon-name-part></tp:taxon-name></italic>) similarly underly infrasubspecific individual and geographic variation. <xref ref-type="bibr" rid="B55">Joannis (1923</xref>: 156) had already observed, based on seven specimens (apparently all males) bred from larvae, that fresh specimens were referable to <italic><tp:taxon-name><tp:taxon-name-part taxon-name-part-type="genus" reg="Megacraspedus">M.</tp:taxon-name-part><tp:taxon-name-part taxon-name-part-type="species" reg="dolosellus">dolosellus</tp:taxon-name-part></tp:taxon-name></italic>, whereas a worn specimen looked more like <italic><tp:taxon-name><tp:taxon-name-part taxon-name-part-type="genus" reg="Megacraspedus">M.</tp:taxon-name-part><tp:taxon-name-part taxon-name-part-type="species" reg="separatellus">separatellus</tp:taxon-name-part></tp:taxon-name></italic>. He moreover noted that the colour of living specimens differed from dead and set specimens: <italic>J’ajoute que, après étalage, les lignes blanches étaient moins visibles et la couleur semblait plus foncée. De plus l’aspect luisant que signalent les descriptions pour les ailes était insensible chez l’animal vivant, très sensible au contraire chez l’insecte étalé</italic>. [I would add that, after mounting, the white lines were less visible and the colour looked darker. Moreover, the glossy aspect of the descriptions of the wings was indiscernible in the living animal, on the contrary very discernible in the spread insect”] (Joannis op. cit.). Finally, both the male and female genitalia of <italic><tp:taxon-name><tp:taxon-name-part taxon-name-part-type="genus" reg="Megacraspedus">M.</tp:taxon-name-part><tp:taxon-name-part taxon-name-part-type="species" reg="dolosellus">dolosellus</tp:taxon-name-part></tp:taxon-name></italic> are inseparable from those of <italic><tp:taxon-name><tp:taxon-name-part taxon-name-part-type="genus" reg="Megacraspedus">M.</tp:taxon-name-part><tp:taxon-name-part taxon-name-part-type="species" reg="separatellus">separatellus</tp:taxon-name-part></tp:taxon-name></italic>, and alleged specific differences figured by <xref ref-type="bibr" rid="B29">Elsner et al. (1999</xref>: pl. 2, figs 7–8) proved infrasubspecific. We therefore consider <italic><tp:taxon-name><tp:taxon-name-part taxon-name-part-type="genus" reg="Megacraspedus">M.</tp:taxon-name-part><tp:taxon-name-part taxon-name-part-type="species" reg="separatellus">separatellus</tp:taxon-name-part></tp:taxon-name></italic> to be a junior synonym of <italic><tp:taxon-name><tp:taxon-name-part taxon-name-part-type="genus" reg="Megacraspedus">M.</tp:taxon-name-part><tp:taxon-name-part taxon-name-part-type="species" reg="dolosellus">dolosellus</tp:taxon-name-part></tp:taxon-name></italic> (syn. n.).</p><!--PageBreak--><p><italic><tp:taxon-name><tp:taxon-name-part taxon-name-part-type="genus" reg="Megacraspedus">Megacraspedus</tp:taxon-name-part><tp:taxon-name-part taxon-name-part-type="species" reg="incertellus">incertellus</tp:taxon-name-part></tp:taxon-name></italic> was described from an unstated number of males collected by AK Drenowski in the Alibotusch Mountains, S Bulgaria from 22–23.vii.1929 (<xref ref-type="bibr" rid="B100">Rebel 1930</xref>). A lectotype is here designated in order to fix the identity of the species and conserve stability of nomenclature. Specimens from South Bulgaria and North Greece are highly variable in DNA barcode with at least five strongly divergent clusters, either separated geographically or occurring sympatrically, e.g., in Pirin Mts. They differ from nominotypical <italic><tp:taxon-name><tp:taxon-name-part taxon-name-part-type="genus" reg="Megacraspedus">M.</tp:taxon-name-part><tp:taxon-name-part taxon-name-part-type="species" reg="dolosellus">dolosellus</tp:taxon-name-part></tp:taxon-name></italic> in the darker antennae, and the light grey-brown forewings with a white costa and reduced markings. However, such specimens are inseparable from nominotypical <italic><tp:taxon-name><tp:taxon-name-part taxon-name-part-type="genus" reg="Megacraspedus">M.</tp:taxon-name-part><tp:taxon-name-part taxon-name-part-type="species" reg="dolosellus">dolosellus</tp:taxon-name-part></tp:taxon-name></italic> in the male genitalia (female unknown). We therefore consider <italic><tp:taxon-name><tp:taxon-name-part taxon-name-part-type="genus" reg="Megacraspedus">M.</tp:taxon-name-part><tp:taxon-name-part taxon-name-part-type="species" reg="incertellus">incertellus</tp:taxon-name-part></tp:taxon-name></italic> as a local form at most and a synonym of <italic><tp:taxon-name><tp:taxon-name-part taxon-name-part-type="genus" reg="Megacraspedus">M.</tp:taxon-name-part><tp:taxon-name-part taxon-name-part-type="species" reg="dolosellus">dolosellus</tp:taxon-name-part></tp:taxon-name></italic> (syn. n.), the latter of which shows an exceptional genetic and to some extent morphological variation. Barcode data clearly support several putative taxa, but the morphology is less straightforward. Phenotypic appearance is only partially congruent with geography and it is frequently impossible to reliably assign specimens to a barcode cluster. Male genitalia morphology is uniform and alleged subtle diagnostic characters underlie intraspecific variation. Considering the observed intrapopulational barcode variation of nearly 8% we conclude that <italic><tp:taxon-name><tp:taxon-name-part taxon-name-part-type="genus" reg="Megacraspedus">M.</tp:taxon-name-part><tp:taxon-name-part taxon-name-part-type="species" reg="dolosellus">dolosellus</tp:taxon-name-part></tp:taxon-name></italic> is as a widespread species, ranging from Eastern Europe to Central Asia. The exceptional DNA barcode divergence may be explained by weak dispersal ability, particularly of the strongly brachypterous females, leading to several genetically isolated populations. However, it seems unlikely that this is the sole cause for the observed intraspecific variation (see Discussion).</p></tp:treatment-sec><tp:treatment-sec><!--Section generated to contain objects referenced in tp:taxon-treatment.--><fig id="F10" position="float" orientation="portrait"><label>Figures 25–30.</label><caption><p><italic><tp:taxon-name><tp:taxon-name-part taxon-name-part-type="genus" reg="Megacraspedus">Megacraspedus</tp:taxon-name-part></tp:taxon-name></italic> adults in dorsal view. <bold>25</bold><italic><tp:taxon-name><tp:taxon-name-part taxon-name-part-type="genus" reg="Megacraspedus">M.</tp:taxon-name-part><tp:taxon-name-part taxon-name-part-type="species" reg="similellus">similellus</tp:taxon-name-part></tp:taxon-name></italic> sp. n. – Holotype, male (<abbrev xmlns:xlink="http://www.w3.org/1999/xlink" content-type="institution" xlink:title="Research Collection Jari Junnilainen, Vantaa, Finland" id="ABBRID0EK6GO" xlink:type="simple">RCJJ</abbrev>) <bold>26</bold><italic><tp:taxon-name><tp:taxon-name-part taxon-name-part-type="genus" reg="Megacraspedus">M.</tp:taxon-name-part><tp:taxon-name-part taxon-name-part-type="species" reg="similellus">similellus</tp:taxon-name-part></tp:taxon-name></italic> sp. n. – Paratype, female (<abbrev xmlns:xlink="http://www.w3.org/1999/xlink" content-type="institution" xlink:title="Research Collection Jari Junnilainen, Vantaa, Finland" id="ABBRID0E36GO" xlink:type="simple">RCJJ</abbrev>) <bold>27</bold><italic><tp:taxon-name><tp:taxon-name-part taxon-name-part-type="genus" reg="Megacraspedus">M.</tp:taxon-name-part><tp:taxon-name-part taxon-name-part-type="species" reg="golestanicus">golestanicus</tp:taxon-name-part></tp:taxon-name></italic> sp. n. – Paratype, male (<named-content xmlns:xlink="http://www.w3.org/1999/xlink" content-type="dwc:institutional_code" xlink:type="simple">TLMF</named-content>) <bold>28</bold><italic><tp:taxon-name><tp:taxon-name-part taxon-name-part-type="genus" reg="Megacraspedus">M.</tp:taxon-name-part><tp:taxon-name-part taxon-name-part-type="species" reg="tokari">tokari</tp:taxon-name-part></tp:taxon-name></italic> sp. n. – Holotype, male, Croatia (<abbrev xmlns:xlink="http://www.w3.org/1999/xlink" content-type="institution" xlink:title="Research Collection Zdenko Tokár, Šal’a, Slovakia" id="ABBRID0EDBHO" xlink:type="simple">RCZT</abbrev>) <bold>29</bold><italic><tp:taxon-name><tp:taxon-name-part taxon-name-part-type="genus" reg="Megacraspedus">M.</tp:taxon-name-part><tp:taxon-name-part taxon-name-part-type="species" reg="dolosellus">dolosellus</tp:taxon-name-part></tp:taxon-name></italic> (Zeller, 1839) – male, Slovenia (<abbrev xmlns:xlink="http://www.w3.org/1999/xlink" content-type="institution" xlink:title="Research Collection Zdenko Tokár, Šal’a, Slovakia" id="ABBRID0EVBHO" xlink:type="simple">RCZT</abbrev>) <bold>30</bold><italic><tp:taxon-name><tp:taxon-name-part taxon-name-part-type="genus" reg="Megacraspedus">M.</tp:taxon-name-part><tp:taxon-name-part taxon-name-part-type="species" reg="dolosellus">dolosellus</tp:taxon-name-part></tp:taxon-name></italic> (Zeller, 1839) – female (form <italic>dolosellus</italic>), Slovenia (<abbrev xmlns:xlink="http://www.w3.org/1999/xlink" content-type="institution" xlink:title="Research Collection Zdenko Tokár, Šal’a, Slovakia" id="ABBRID0EJCHO" xlink:type="simple">RCZT</abbrev>).</p></caption><graphic xmlns:xlink="http://www.w3.org/1999/xlink" xlink:href="zookeys-800-001-g010.jpg" id="oo_245712.jpg" position="float" orientation="portrait" xlink:type="simple"/></fig><fig id="F11" position="float" orientation="portrait"><label>Figures 31–36.</label><caption><p><italic><tp:taxon-name><tp:taxon-name-part taxon-name-part-type="genus" reg="Megacraspedus">Megacraspedus</tp:taxon-name-part></tp:taxon-name></italic> adults in dorsal view. <bold>31</bold><italic><tp:taxon-name><tp:taxon-name-part taxon-name-part-type="genus" reg="Megacraspedus">M.</tp:taxon-name-part><tp:taxon-name-part taxon-name-part-type="species" reg="dolosellus">dolosellus</tp:taxon-name-part></tp:taxon-name></italic> (Zeller, 1839) – male, Greece (<named-content xmlns:xlink="http://www.w3.org/1999/xlink" content-type="dwc:institutional_code" xlink:type="simple">ZSM</named-content>) <bold>32</bold><italic><tp:taxon-name><tp:taxon-name-part taxon-name-part-type="genus" reg="Megacraspedus">M.</tp:taxon-name-part><tp:taxon-name-part taxon-name-part-type="species" reg="dolosellus">dolosellus</tp:taxon-name-part></tp:taxon-name></italic> (Zeller, 1839) – female (form <italic>separatellus</italic>), Greece (<named-content xmlns:xlink="http://www.w3.org/1999/xlink" content-type="dwc:institutional_code" xlink:type="simple">ZSM</named-content>) <bold>33</bold><italic><tp:taxon-name><tp:taxon-name-part taxon-name-part-type="genus" reg="Megacraspedus">M.</tp:taxon-name-part><tp:taxon-name-part taxon-name-part-type="species" reg="dolosellus">dolosellus</tp:taxon-name-part></tp:taxon-name></italic> (Zeller, 1839) – male, Bulgaria (<abbrev xmlns:xlink="http://www.w3.org/1999/xlink" content-type="institution" xlink:title="Research Collection Jari Junnilainen, Vantaa, Finland" id="ABBRID0EWEHO" xlink:type="simple">RCJJ</abbrev>) <bold>34</bold><italic><tp:taxon-name><tp:taxon-name-part taxon-name-part-type="genus" reg="Megacraspedus">M.</tp:taxon-name-part><tp:taxon-name-part taxon-name-part-type="species" reg="dolosellus">dolosellus</tp:taxon-name-part></tp:taxon-name></italic> (Zeller, 1839) – male, Greece (<named-content xmlns:xlink="http://www.w3.org/1999/xlink" content-type="dwc:institutional_code" xlink:type="simple">TLMF</named-content>) <bold>35</bold><italic><tp:taxon-name><tp:taxon-name-part taxon-name-part-type="genus" reg="Megacraspedus">M.</tp:taxon-name-part><tp:taxon-name-part taxon-name-part-type="species" reg="dolosellus">dolosellus</tp:taxon-name-part></tp:taxon-name></italic> (Zeller, 1839) – male, Russia (<named-content xmlns:xlink="http://www.w3.org/1999/xlink" content-type="dwc:institutional_code" xlink:type="simple">ZMUC</named-content>) <bold>36</bold><italic><tp:taxon-name><tp:taxon-name-part taxon-name-part-type="genus" reg="Megacraspedus">M.</tp:taxon-name-part><tp:taxon-name-part taxon-name-part-type="species" reg="dolosellus">dolosellus</tp:taxon-name-part></tp:taxon-name></italic> (Zeller, 1839) – female, Russia (<named-content xmlns:xlink="http://www.w3.org/1999/xlink" content-type="dwc:institutional_code" xlink:type="simple">ZMUC</named-content>).</p></caption><graphic xmlns:xlink="http://www.w3.org/1999/xlink" xlink:href="zookeys-800-001-g011.jpg" id="oo_245713.jpg" position="float" orientation="portrait" xlink:type="simple"/></fig><fig id="F12" position="float" orientation="portrait"><label>Figures 37–42.</label><caption><p><italic><tp:taxon-name><tp:taxon-name-part taxon-name-part-type="genus" reg="Megacraspedus">Megacraspedus</tp:taxon-name-part></tp:taxon-name></italic> adults in dorsal view. <bold>37</bold><italic><tp:taxon-name><tp:taxon-name-part taxon-name-part-type="genus" reg="Megacraspedus">M.</tp:taxon-name-part><tp:taxon-name-part taxon-name-part-type="species" reg="dolosellus">dolosellus</tp:taxon-name-part></tp:taxon-name></italic> (Zeller, 1839) – male (form <italic>incertellus</italic>), Bulgaria (<abbrev xmlns:xlink="http://www.w3.org/1999/xlink" content-type="institution" xlink:title="Research Collection Zdenko Tokár, Šal’a, Slovakia" id="ABBRID0EYHHO" xlink:type="simple">RCZT</abbrev>) <bold>38</bold><italic><tp:taxon-name><tp:taxon-name-part taxon-name-part-type="genus" reg="Megacraspedus">M.</tp:taxon-name-part><tp:taxon-name-part taxon-name-part-type="species" reg="dolosellus">dolosellus</tp:taxon-name-part></tp:taxon-name></italic> (Zeller, 1839) – male, Greece (<named-content xmlns:xlink="http://www.w3.org/1999/xlink" content-type="dwc:institutional_code" xlink:type="simple">ZMUC</named-content>) <bold>39</bold><italic><tp:taxon-name><tp:taxon-name-part taxon-name-part-type="genus" reg="Megacraspedus">M.</tp:taxon-name-part><tp:taxon-name-part taxon-name-part-type="species" reg="neli">neli</tp:taxon-name-part></tp:taxon-name></italic> sp. n. – Holotype, male, France (<named-content xmlns:xlink="http://www.w3.org/1999/xlink" content-type="dwc:institutional_code" xlink:type="simple">TLMF</named-content>) <bold>40</bold><italic><tp:taxon-name><tp:taxon-name-part taxon-name-part-type="genus" reg="Megacraspedus">M.</tp:taxon-name-part><tp:taxon-name-part taxon-name-part-type="species" reg="faunierensis">faunierensis</tp:taxon-name-part></tp:taxon-name></italic> sp. n. – Paratype, male, Italy (<named-content xmlns:xlink="http://www.w3.org/1999/xlink" content-type="dwc:institutional_code" xlink:type="simple">TLMF</named-content>) <bold>41</bold><italic><tp:taxon-name><tp:taxon-name-part taxon-name-part-type="genus" reg="Megacraspedus">M.</tp:taxon-name-part><tp:taxon-name-part taxon-name-part-type="species" reg="faunierensis">faunierensis</tp:taxon-name-part></tp:taxon-name></italic> sp. n. – Paratype, female, Italy (<named-content xmlns:xlink="http://www.w3.org/1999/xlink" content-type="dwc:institutional_code" xlink:type="simple">TLMF</named-content>) <bold>42</bold><italic><tp:taxon-name><tp:taxon-name-part taxon-name-part-type="genus" reg="Megacraspedus">M.</tp:taxon-name-part><tp:taxon-name-part taxon-name-part-type="species" reg="gredosensis">gredosensis</tp:taxon-name-part></tp:taxon-name></italic> sp. n. – Paratype, male, Spain (<named-content xmlns:xlink="http://www.w3.org/1999/xlink" content-type="dwc:institutional_code" xlink:type="simple">TLMF</named-content>).</p></caption><graphic xmlns:xlink="http://www.w3.org/1999/xlink" xlink:href="zookeys-800-001-g012.jpg" id="oo_245714.jpg" position="float" orientation="portrait" xlink:type="simple"/></fig><fig id="F36" position="float" orientation="portrait"><label>Figures 165–167.</label><caption><p><italic><tp:taxon-name><tp:taxon-name-part taxon-name-part-type="genus" reg="Megacraspedus">Megacraspedus</tp:taxon-name-part></tp:taxon-name></italic> male genitalia. <bold>165</bold><italic><tp:taxon-name><tp:taxon-name-part taxon-name-part-type="genus" reg="Megacraspedus">M.</tp:taxon-name-part><tp:taxon-name-part taxon-name-part-type="species" reg="golestanicus">golestanicus</tp:taxon-name-part></tp:taxon-name></italic> sp. n. – Holotype, Iran, GEL 1241 P.H. (<named-content xmlns:xlink="http://www.w3.org/1999/xlink" content-type="dwc:institutional_code" xlink:type="simple">TLMF</named-content>) <bold>166</bold><italic><tp:taxon-name><tp:taxon-name-part taxon-name-part-type="genus" reg="Megacraspedus">M.</tp:taxon-name-part><tp:taxon-name-part taxon-name-part-type="species" reg="tokari">tokari</tp:taxon-name-part></tp:taxon-name></italic> sp. n. – Paratype, Croatia, GU 14/1384 P.H. (<abbrev xmlns:xlink="http://www.w3.org/1999/xlink" content-type="institution" xlink:title="Research Collection Zdenko Tokár, Šal’a, Slovakia" id="ABBRID0EGFKO" xlink:type="simple">RCZT</abbrev>) <bold>167</bold><italic><tp:taxon-name><tp:taxon-name-part taxon-name-part-type="genus" reg="Megacraspedus">M.</tp:taxon-name-part><tp:taxon-name-part taxon-name-part-type="species" reg="dolosellus">dolosellus</tp:taxon-name-part></tp:taxon-name></italic> (Zeller, 1839) – Italy, GU 16/1443 P.H. (<named-content xmlns:xlink="http://www.w3.org/1999/xlink" content-type="dwc:institutional_code" xlink:type="simple">ZMUC</named-content>).</p></caption><graphic xmlns:xlink="http://www.w3.org/1999/xlink" xlink:href="zookeys-800-001-g036.jpg" id="oo_245739.jpg" position="float" orientation="portrait" xlink:type="simple"/></fig><fig id="F38" position="float" orientation="portrait"><label>Figures 171–173.</label><caption><p><italic><tp:taxon-name><tp:taxon-name-part taxon-name-part-type="genus" reg="Megacraspedus">Megacraspedus</tp:taxon-name-part></tp:taxon-name></italic> male genitalia. <bold>171</bold><italic><tp:taxon-name><tp:taxon-name-part taxon-name-part-type="genus" reg="Megacraspedus">M.</tp:taxon-name-part><tp:taxon-name-part taxon-name-part-type="species" reg="dolosellus">dolosellus</tp:taxon-name-part></tp:taxon-name></italic> (Zeller, 1839) – Lectotype (<italic><tp:taxon-name><tp:taxon-name-part taxon-name-part-type="genus" reg="Megacraspedus"/><tp:taxon-name-part taxon-name-part-type="species" reg="incertellus">incertellus</tp:taxon-name-part></tp:taxon-name></italic>), Bulgaria, gen. slide 16.518 (<named-content xmlns:xlink="http://www.w3.org/1999/xlink" content-type="dwc:institutional_code" xlink:type="simple">NHMW</named-content>) <bold>172</bold><italic><tp:taxon-name><tp:taxon-name-part taxon-name-part-type="genus" reg="Megacraspedus">M.</tp:taxon-name-part><tp:taxon-name-part taxon-name-part-type="species" reg="dolosellus">dolosellus</tp:taxon-name-part></tp:taxon-name></italic> (Zeller, 1839) – Greece, GU 16/1441 P.H. (<named-content xmlns:xlink="http://www.w3.org/1999/xlink" content-type="dwc:institutional_code" xlink:type="simple">ZMUC</named-content>) <bold>173</bold><italic><tp:taxon-name><tp:taxon-name-part taxon-name-part-type="genus" reg="Megacraspedus">M.</tp:taxon-name-part><tp:taxon-name-part taxon-name-part-type="species" reg="neli">neli</tp:taxon-name-part></tp:taxon-name></italic> sp. n. – Holotype, France, GEL 1218 P.H. (<named-content xmlns:xlink="http://www.w3.org/1999/xlink" content-type="dwc:institutional_code" xlink:type="simple">TLMF</named-content>).</p></caption><graphic xmlns:xlink="http://www.w3.org/1999/xlink" xlink:href="zookeys-800-001-g038.jpg" id="oo_245741.jpg" position="float" orientation="portrait" xlink:type="simple"/></fig><fig id="F71" position="float" orientation="portrait"><label>Figures 270–272.</label><caption><p><italic><tp:taxon-name><tp:taxon-name-part taxon-name-part-type="genus" reg="Megacraspedus">Megacraspedus</tp:taxon-name-part></tp:taxon-name></italic> female genitalia. <bold>270</bold><italic><tp:taxon-name><tp:taxon-name-part taxon-name-part-type="genus" reg="Megacraspedus">M.</tp:taxon-name-part><tp:taxon-name-part taxon-name-part-type="species" reg="similellus">similellus</tp:taxon-name-part></tp:taxon-name></italic> sp. n. – Paratype, Bulgaria, GU 16/1471 P.H. (<abbrev xmlns:xlink="http://www.w3.org/1999/xlink" content-type="institution" xlink:title="Research Collection Jari Junnilainen, Vantaa, Finland" id="ABBRID0EKZMO" xlink:type="simple">RCJJ</abbrev>) <bold>271</bold><italic><tp:taxon-name><tp:taxon-name-part taxon-name-part-type="genus" reg="Megacraspedus">M.</tp:taxon-name-part><tp:taxon-name-part taxon-name-part-type="species" reg="dolosellus">dolosellus</tp:taxon-name-part></tp:taxon-name></italic> (Zeller, 1839) – Austria, GU 17/1484 P.H. (<named-content xmlns:xlink="http://www.w3.org/1999/xlink" content-type="dwc:institutional_code" xlink:type="simple">NHMW</named-content>) <bold>272</bold><italic><tp:taxon-name><tp:taxon-name-part taxon-name-part-type="genus" reg="Megacraspedus">M.</tp:taxon-name-part><tp:taxon-name-part taxon-name-part-type="species" reg="dolosellus">dolosellus</tp:taxon-name-part></tp:taxon-name></italic> (Zeller, 1839) – Greece, GU 16/1467 P.H. (<abbrev xmlns:xlink="http://www.w3.org/1999/xlink" content-type="institution" xlink:title="Research Collection Jari Junnilainen, Vantaa, Finland" id="ABBRID0ER1MO" xlink:type="simple">RCJJ</abbrev>).</p></caption><graphic xmlns:xlink="http://www.w3.org/1999/xlink" xlink:href="zookeys-800-001-g071.jpg" id="oo_245776.jpg" position="float" orientation="portrait" xlink:type="simple"/></fig><fig id="F72" position="float" orientation="portrait"><label>Figures 273–275.</label><caption><p><italic><tp:taxon-name><tp:taxon-name-part taxon-name-part-type="genus" reg="Megacraspedus">Megacraspedus</tp:taxon-name-part></tp:taxon-name></italic> female genitalia. <bold>273</bold><italic><tp:taxon-name><tp:taxon-name-part taxon-name-part-type="genus" reg="Megacraspedus">M.</tp:taxon-name-part><tp:taxon-name-part taxon-name-part-type="species" reg="dolosellus">dolosellus</tp:taxon-name-part></tp:taxon-name></italic> (Zeller, 1839) – Bulgaria, gen. slide 16.527 (<named-content xmlns:xlink="http://www.w3.org/1999/xlink" content-type="dwc:institutional_code" xlink:type="simple">NHMW</named-content>) <bold>274</bold><italic><tp:taxon-name><tp:taxon-name-part taxon-name-part-type="genus" reg="Megacraspedus">M.</tp:taxon-name-part><tp:taxon-name-part taxon-name-part-type="species" reg="dolosellus">dolosellus</tp:taxon-name-part></tp:taxon-name></italic> (Zeller, 1839) – Russia, GU 17/1483 P.H. (<named-content xmlns:xlink="http://www.w3.org/1999/xlink" content-type="dwc:institutional_code" xlink:type="simple">ZMUC</named-content>) <bold>275</bold><italic><tp:taxon-name><tp:taxon-name-part taxon-name-part-type="genus" reg="Megacraspedus">M.</tp:taxon-name-part><tp:taxon-name-part taxon-name-part-type="species" reg="faunierensis">faunierensis</tp:taxon-name-part></tp:taxon-name></italic> sp. n. – Paratype, Italy, GEL 1235 P.H. (<named-content xmlns:xlink="http://www.w3.org/1999/xlink" content-type="dwc:institutional_code" xlink:type="simple">TLMF</named-content>).</p></caption><graphic xmlns:xlink="http://www.w3.org/1999/xlink" xlink:href="zookeys-800-001-g072.jpg" id="oo_245777.jpg" position="float" orientation="portrait" xlink:type="simple"/></fig><fig id="F70" position="float" orientation="portrait"><label>Figures 267–269.</label><caption><p><italic><tp:taxon-name><tp:taxon-name-part taxon-name-part-type="genus" reg="Megacraspedus">Megacraspedus</tp:taxon-name-part></tp:taxon-name></italic> female genitalia. <bold>267</bold><italic><tp:taxon-name><tp:taxon-name-part taxon-name-part-type="genus" reg="Megacraspedus">M.</tp:taxon-name-part><tp:taxon-name-part taxon-name-part-type="species" reg="lanceolellus">lanceolellus</tp:taxon-name-part></tp:taxon-name></italic> (Zeller, 1850) – France, GU 16/1472 (<abbrev xmlns:xlink="http://www.w3.org/1999/xlink" content-type="institution" xlink:title="Research Collection Jari Junnilainen, Vantaa, Finland" id="ABBRID0ECXMO" xlink:type="simple">RCJJ</abbrev>) <bold>268</bold><italic><tp:taxon-name><tp:taxon-name-part taxon-name-part-type="genus" reg="Megacraspedus">M.</tp:taxon-name-part><tp:taxon-name-part taxon-name-part-type="species" reg="lanceolellus">lanceolellus</tp:taxon-name-part></tp:taxon-name></italic> (Zeller, 1850) – Spain, gen. slide 33658 (<named-content xmlns:xlink="http://www.w3.org/1999/xlink" content-type="dwc:institutional_code" xlink:type="simple">BMNH</named-content>) <bold>269</bold><italic><tp:taxon-name><tp:taxon-name-part taxon-name-part-type="genus" reg="Megacraspedus">M.</tp:taxon-name-part><tp:taxon-name-part taxon-name-part-type="species" reg="monolorellus">monolorellus</tp:taxon-name-part></tp:taxon-name></italic> Rebel, 1905 – Turkey, 30 km NE Konya, 27.v.1969, leg. E. Arenberger, GU 18/1507 P.H. (<abbrev xmlns:xlink="http://www.w3.org/1999/xlink" content-type="institution" xlink:title="Research Collection Ernst Arenberger, Vienna, Austria" id="ABBRID0EJYMO" xlink:type="simple">RCEA</abbrev>).</p></caption><graphic xmlns:xlink="http://www.w3.org/1999/xlink" xlink:href="zookeys-800-001-g070.jpg" id="oo_245775.jpg" position="float" orientation="portrait" xlink:type="simple"/></fig><fig id="F74" position="float" orientation="portrait"><label>Figures 279–281.</label><caption><p><italic><tp:taxon-name><tp:taxon-name-part taxon-name-part-type="genus" reg="Megacraspedus">Megacraspedus</tp:taxon-name-part></tp:taxon-name></italic> female genitalia. <bold>279</bold><italic><tp:taxon-name><tp:taxon-name-part taxon-name-part-type="genus" reg="Megacraspedus">M.</tp:taxon-name-part><tp:taxon-name-part taxon-name-part-type="species" reg="sumpichi">sumpichi</tp:taxon-name-part></tp:taxon-name></italic> sp. n. – Paratype, Spain, GU 15/1397 P.H. (<abbrev xmlns:xlink="http://www.w3.org/1999/xlink" content-type="institution" xlink:title="Research Collection Zdenko Tokár, Šal’a, Slovakia" id="ABBRID0EOANO" xlink:type="simple">RCZT</abbrev>) <bold>280</bold><italic><tp:taxon-name><tp:taxon-name-part taxon-name-part-type="genus" reg="Megacraspedus">M.</tp:taxon-name-part><tp:taxon-name-part taxon-name-part-type="species" reg="gallicus">gallicus</tp:taxon-name-part></tp:taxon-name></italic> sp. n. – Paratype, France, GEL 1230 P.H. (<named-content xmlns:xlink="http://www.w3.org/1999/xlink" content-type="dwc:institutional_code" xlink:type="simple">TLMF</named-content>) <bold>281</bold><italic><tp:taxon-name><tp:taxon-name-part taxon-name-part-type="genus" reg="Megacraspedus">M.</tp:taxon-name-part><tp:taxon-name-part taxon-name-part-type="species" reg="ribbeella">ribbeella</tp:taxon-name-part></tp:taxon-name></italic> (Caradja, 1920) – Spain, gen. slide 16.651 (<named-content xmlns:xlink="http://www.w3.org/1999/xlink" content-type="dwc:institutional_code" xlink:type="simple">NHMW</named-content>).</p></caption><graphic xmlns:xlink="http://www.w3.org/1999/xlink" xlink:href="zookeys-800-001-g074.jpg" id="oo_245779.jpg" position="float" orientation="portrait" xlink:type="simple"/></fig></tp:treatment-sec><ref-list><ref id="B55"><mixed-citation xmlns:xlink="http://www.w3.org/1999/xlink" xlink:type="simple"><person-group><name name-style="western"><surname>Joannis</surname><given-names>Jde</given-names></name></person-group> (<year>1923</year>) <article-title>Une chenille de <italic><tp:taxon-name><tp:taxon-name-part taxon-name-part-type="genus">Megacraspedus</tp:taxon-name-part></tp:taxon-name></italic> (Lep. <tp:taxon-name><tp:taxon-name-part taxon-name-part-type="family">Gelechiidae</tp:taxon-name-part></tp:taxon-name>).</article-title><source>Bulletin de la Société entomologique de France</source><volume>1923</volume>: <fpage>155</fpage>–<lpage>158</lpage>.</mixed-citation></ref><ref id="B115"><mixed-citation xmlns:xlink="http://www.w3.org/1999/xlink" xlink:type="simple"><person-group><name name-style="western"><surname>Trouvelot</surname><given-names>B</given-names></name></person-group> (<year>1923</year>) <article-title>Sur la biologie de <italic><tp:taxon-name><tp:taxon-name-part taxon-name-part-type="genus">Megacraspedus</tp:taxon-name-part><tp:taxon-name-part taxon-name-part-type="species">dolosellus</tp:taxon-name-part></tp:taxon-name></italic> Zell.</article-title><source>Bulletin de la Société entomologique de France</source><volume>1923</volume>: <fpage>158</fpage>–<lpage>160</lpage>.</mixed-citation></ref><ref id="B20"><mixed-citation xmlns:xlink="http://www.w3.org/1999/xlink" xlink:type="simple"><person-group><name name-style="western"><surname>Chrétien</surname><given-names>P</given-names></name></person-group> (<year>1924</year>) Une localité en perdition – La plaine de Nanterre. L’Amateur de Papillons 2: 5–11, 17–22, 33–38, 49–53, 65–69.</mixed-citation></ref><ref id="B126"><mixed-citation xmlns:xlink="http://www.w3.org/1999/xlink" xlink:type="simple"><person-group><name name-style="western"><surname>Zeller</surname><given-names>PC</given-names></name></person-group> (<year>1839</year>) Versuch einer naturgemässen Eintheilung der Schaben. Isis, Leipzig 1839, 167–220.</mixed-citation></ref><ref id="B64"><mixed-citation xmlns:xlink="http://www.w3.org/1999/xlink" xlink:type="simple"><person-group><name name-style="western"><surname>Kasy</surname><given-names>F</given-names></name></person-group> (<year>1987</year>) <article-title>Die Schmetterlingfauna des Naturschutzgebietes „Glaslauterriegel – Heferlberg“ südlich von Wien. Zeitschrift der Arbeitsgemeinschaft Österreichischer Entomologen, Suppl.</article-title><volume>38</volume>: <fpage>1</fpage>–<lpage>35</lpage>.</mixed-citation></ref><ref id="B29"><mixed-citation xmlns:xlink="http://www.w3.org/1999/xlink" xlink:type="simple"><person-group><name name-style="western"><surname>Elsner</surname><given-names>G</given-names></name><name name-style="western"><surname>Huemer</surname><given-names>P</given-names></name><name name-style="western"><surname>Tokár</surname><given-names>Z</given-names></name></person-group> (<year>1999</year>) <source><tp:taxon-name><tp:taxon-name-part taxon-name-part-type="family">Gelechiidae</tp:taxon-name-part></tp:taxon-name> Mitteleuropas. Verlag F.</source><publisher-name>Slamka</publisher-name>, <publisher-loc>Bratislava</publisher-loc>, <size units="page">208 pp</size>.</mixed-citation></ref><ref id="B100"><mixed-citation xmlns:xlink="http://www.w3.org/1999/xlink" xlink:type="simple"><person-group><name name-style="western"><surname>Rebel</surname><given-names>H</given-names></name></person-group> (<year>1930</year>) Neue Lepidopteren aus Bulgarien. Verhandlungen der zoologisch-botanischen Gesellschaft Wien 80: (12)–(15).</mixed-citation></ref></ref-list></tp:taxon-treatment>
