# Supplementary material for: Revision of the genus Megacraspedus Zeller, 1839, a challenging taxonomic tightrope of species delimitation (Lepidoptera, Gelechiidae)
Source: Zookeys. 2018 Nov 29;(800):1–278. doi: 10.3897/zookeys.800.26292 (PMC6284011; doi:10.3897/zookeys.800.26292)
Supplement: XML Treatment for Megacraspedus cuencellus [file zookeys.800.26292-treatment14.xml]

<!DOCTYPE tp:taxon-treatment
  PUBLIC "-//TaxonX//DTD Taxonomic Treatment Publishing DTD v0 20100105//EN" "tax-treatment-NSO.dtd">
<tp:taxon-treatment xmlns:tp="http://www.plazi.org/taxpub"><tp:treatment-meta><kwd-group><label>Taxon classification</label><kwd><named-content xmlns:xlink="http://www.w3.org/1999/xlink" content-type="kingdom">Animalia</named-content></kwd><kwd><named-content xmlns:xlink="http://www.w3.org/1999/xlink" content-type="order">Lepidoptera</named-content></kwd><kwd><named-content xmlns:xlink="http://www.w3.org/1999/xlink" content-type="family">Gelechiidae</named-content></kwd></kwd-group><mixed-citation publication-type="journal"><person-group><name><surname>Huemer</surname><given-names>Peter</given-names></name><name><surname>Karsholt</surname><given-names>Ole</given-names></name></person-group><article-title>Revision of the genus <italic><tp:taxon-name><tp:taxon-name-part taxon-name-part-type="genus" reg="Megacraspedus">Megacraspedus</tp:taxon-name-part></tp:taxon-name></italic> Zeller, 1839, a challenging taxonomic tightrope of species delimitation (<tp:taxon-name><tp:taxon-name-part taxon-name-part-type="order">Lepidoptera</tp:taxon-name-part></tp:taxon-name>, <tp:taxon-name><tp:taxon-name-part taxon-name-part-type="family">Gelechiidae</tp:taxon-name-part></tp:taxon-name>)</article-title><source>Zookeys</source><day>29</day><month>11</month><year>2018</year><volume>2018</volume><issue>800</issue><fpage>1</fpage><lpage>278</lpage><pub-id pub-id-type="doi">10.3897/zookeys.800.26292</pub-id></mixed-citation></tp:treatment-meta><tp:nomenclature><tp:taxon-name>
              <tp:taxon-name-part taxon-name-part-type="genus" reg="Megacraspedus">Megacraspedus</tp:taxon-name-part>
              <tp:taxon-name-part taxon-name-part-type="species" reg="cuencellus">cuencellus</tp:taxon-name-part>
            </tp:taxon-name><tp:taxon-authority>Caradja, 1920</tp:taxon-authority><tp:nomenclature-citation-list><tp:nomenclature-citation><tp:taxon-name>
                  <tp:taxon-name-part taxon-name-part-type="genus" reg="Megacraspedus">Megacraspedus</tp:taxon-name-part>
                  <tp:taxon-name-part taxon-name-part-type="species" reg="cuencellus">cuencellus</tp:taxon-name-part>
                </tp:taxon-name><comment>Caradja, 1920: 117.</comment></tp:nomenclature-citation></tp:nomenclature-citation-list></tp:nomenclature><tp:treatment-sec sec-type="material" id="SECID0E3NAM"><title>Examined material.</title><p><bold>Holotype</bold> ♂, “Cuenca V Korb” “HOLOTYPE <italic>Megacraspedus cuencellus</italic> Car. ♂ ROMANIA” “CIS-Korea Microlep. 4216 <italic>Megacraspedus cuencellus</italic> Car. – Cuena [sic], Spain K. T. Park” (<named-content xmlns:xlink="http://www.w3.org/1999/xlink" content-type="dwc:institutional_code" xlink:type="simple">MGAB</named-content>) [photographs examined]. <bold>Non type-material.</bold> France. 1 ♂, Alpes Maritimes, Caussols, 1100 m, 22.v.2002, leg. J. Nel, genitalia slide 14295 Nel (<named-content xmlns:xlink="http://www.w3.org/1999/xlink" content-type="dwc:institutional_code" xlink:type="simple">TLMF</named-content>). Spain. 1 ♂, prov. Teruel, Carretera Moscardón, 1600 m, 5.vii.2010, leg. Z. Tokár, genitalia slide GU 15/1401 Huemer (<abbrev xmlns:xlink="http://www.w3.org/1999/xlink" content-type="institution" xlink:title="Research Collection Zdenko Tokár, Šal’a, Slovakia" id="ABBRID0E1OAM" xlink:type="simple">RCZT</abbrev>).</p></tp:treatment-sec><tp:treatment-sec sec-type="redescription" id="SECID0E6OAM"><title>Redescription.</title><p>Adult. <italic>Male</italic> (Figure <xref ref-type="fig" rid="F13">43</xref>). Wingspan 10–14 mm. Segment 2 of labial palpus with large scale brush, dark brown on outer surface, white mottled with brown on inner and lower surface, white upper surface; segment 3 white with black tip. Antennal scape without pecten; flagellum black, indistinctly lighter ringed. Head, thorax, and tegula light grey. Forewing dark grey from blackish, light grey-based scales; fringes grey. Hindwing dark grey with grey fringes.</p><p><italic>Female</italic>. Unknown.</p><p><italic>Variation</italic>. The forewing colour varies slightly from brownish grey to darker grey. The holotype (examined from a photograph) differs in having black streaks in the fold and towards apex.</p><p><italic>Male genitalia</italic> (Figure <xref ref-type="fig" rid="F40">177</xref>). Uncus moderately small and slender, about two times longer than wide, sub-rectangular with rounded apex; gnathos hook strong, about length of uncus, distally moderately curved with pointed apex; anterior margin of tegumen with deep, U-shaped emargination, pedunculi distinct, suboval; valva nearly straight, <!--PageBreak-->stout, extending almost to apex of uncus, basal part distinctly wider than distal part, distal part weakly curved dorsad, apically rounded; saccular area densely covered with setae, without separated sacculus; posterior margin of vinculum with moderate medial emargination, weakly rounded lateral humps, broadly sub-rectangular vincular sclerites extending from sclerotised posterior edge of saccus to sub-basal part of valva; saccus massive, semi-oval, with weakly pointed apex, ratio maximum width to length about 1, posterior margin arched, with pointed mediolateral projections, separated by shallow medial emargination, medial part with strongly sclerotised longitudinal ridge extending almost to middle of saccus, lateral sclerites short, nearly about half length of maximum width of saccus; phallus moderately slender, medially bent, orbicular coecum, distal two-thirds slender, sclerotised medial ridge with strong tooth, ventral edge with strongly sclerotised subapical tooth, ductus ejucalatorius with contorted linear interior sclerotisation.</p><p><italic>Female genitalia</italic>. Unknown.</p></tp:treatment-sec><tp:treatment-sec sec-type="diagnosis" id="SECID0EBQAM"><title>Diagnosis.</title><p><italic><tp:taxon-name><tp:taxon-name-part taxon-name-part-type="genus" reg="Megacraspedus">Megacraspedus</tp:taxon-name-part><tp:taxon-name-part taxon-name-part-type="species" reg="cuencellus">cuencellus</tp:taxon-name-part></tp:taxon-name></italic> is characterised by its almost plain dark grey forewings and dark hindwings but largely agrees with <italic><tp:taxon-name><tp:taxon-name-part taxon-name-part-type="genus" reg="Megacraspedus">M.</tp:taxon-name-part><tp:taxon-name-part taxon-name-part-type="species" reg="bidentatus">bidentatus</tp:taxon-name-part></tp:taxon-name></italic> sp. n. (p 65), <italic><tp:taxon-name><tp:taxon-name-part taxon-name-part-type="genus" reg="Megacraspedus">M.</tp:taxon-name-part><tp:taxon-name-part taxon-name-part-type="species" reg="fuscus">fuscus</tp:taxon-name-part></tp:taxon-name></italic> sp. n. (p 67) and <italic><tp:taxon-name><tp:taxon-name-part taxon-name-part-type="genus" reg="Megacraspedus">M.</tp:taxon-name-part><tp:taxon-name-part taxon-name-part-type="species" reg="skoui">skoui</tp:taxon-name-part></tp:taxon-name></italic> sp. n. (p 74). The male genitalia are unmistakable due to the unique structures of the phallus. <italic><tp:taxon-name><tp:taxon-name-part taxon-name-part-type="genus" reg="Megacraspedus">M.</tp:taxon-name-part><tp:taxon-name-part taxon-name-part-type="species" reg="cuencellus">cuencellus</tp:taxon-name-part></tp:taxon-name></italic> differs from other species particularly in the thorns of the phallus having a different position.</p></tp:treatment-sec><tp:treatment-sec sec-type="Molecular data" id="SECID0E5RAM"><title>Molecular data.</title><p>BIN BOLD:ACC5029 (n = 1). The distance to the nearest neighbour <italic><tp:taxon-name><tp:taxon-name-part taxon-name-part-type="genus" reg="Megacraspedus">M.</tp:taxon-name-part><tp:taxon-name-part taxon-name-part-type="species" reg="bidentatus">bidentatus</tp:taxon-name-part></tp:taxon-name></italic> sp. n. is 3.1% (p-dist).</p></tp:treatment-sec><tp:treatment-sec sec-type="distribution" id="SECID0EPSAM"><title>Distribution.</title><p>Southern France (<xref ref-type="bibr" rid="B81">Nel and Varenne 1997</xref>), Spain.</p></tp:treatment-sec><tp:treatment-sec sec-type="biology" id="SECID0EZSAM"><title>Biology.</title><p>Host plant and early stages are unknown. The few adults have been collected from late May to early July at altitudes of between 1500 and 1650 m.</p></tp:treatment-sec><tp:treatment-sec sec-type="remarks" id="SECID0E5SAM"><title>Remarks.</title><p><italic><tp:taxon-name><tp:taxon-name-part taxon-name-part-type="genus" reg="Megacraspedus">Megacraspedus</tp:taxon-name-part><tp:taxon-name-part taxon-name-part-type="species" reg="cuencellus">cuencellus</tp:taxon-name-part></tp:taxon-name></italic> was described from one male in good condition from the province of Cuenca in Central Spain (<xref ref-type="bibr" rid="B15">Caradja 1920</xref>: 117). The genitalia of the holotype were figured by <xref ref-type="bibr" rid="B85">Park (1996</xref>: 75, figs 50–52). A male specimen from France corresponds with <italic><tp:taxon-name><tp:taxon-name-part taxon-name-part-type="genus" reg="Megacraspedus">M.</tp:taxon-name-part><tp:taxon-name-part taxon-name-part-type="species" reg="cuencellus">cuencellus</tp:taxon-name-part></tp:taxon-name></italic> from Spain in the genitalia and in the short COI sequence of 407 bp.</p></tp:treatment-sec><tp:treatment-sec><!--Section generated to contain objects referenced in tp:taxon-treatment.--><fig id="F13" position="float" orientation="portrait"><label>Figures 43–48.</label><caption><p><italic><tp:taxon-name><tp:taxon-name-part taxon-name-part-type="genus" reg="Megacraspedus">Megacraspedus</tp:taxon-name-part></tp:taxon-name></italic> adults in dorsal view. <bold>43</bold><italic><tp:taxon-name><tp:taxon-name-part taxon-name-part-type="genus" reg="Megacraspedus">M.</tp:taxon-name-part><tp:taxon-name-part taxon-name-part-type="species" reg="cuencellus">cuencellus</tp:taxon-name-part></tp:taxon-name></italic> Caradja, 1920 – male, Spain (<abbrev xmlns:xlink="http://www.w3.org/1999/xlink" content-type="institution" xlink:title="Research Collection Zdenko Tokár, Šal’a, Slovakia" id="ABBRID0ECMHO" xlink:type="simple">RCZT</abbrev>) <bold>44</bold><italic><tp:taxon-name><tp:taxon-name-part taxon-name-part-type="genus" reg="Megacraspedus">M.</tp:taxon-name-part><tp:taxon-name-part taxon-name-part-type="species" reg="bidentatus">bidentatus</tp:taxon-name-part></tp:taxon-name></italic> sp. n. – Holotype male, Spain (<named-content xmlns:xlink="http://www.w3.org/1999/xlink" content-type="dwc:institutional_code" xlink:type="simple">ZMUC</named-content>) <bold>45</bold><italic><tp:taxon-name><tp:taxon-name-part taxon-name-part-type="genus" reg="Megacraspedus">M.</tp:taxon-name-part><tp:taxon-name-part taxon-name-part-type="species" reg="fuscus">fuscus</tp:taxon-name-part></tp:taxon-name></italic> sp. n. – Holotype, male, Spain (<named-content xmlns:xlink="http://www.w3.org/1999/xlink" content-type="dwc:institutional_code" xlink:type="simple">ZMUC</named-content>) <bold>46</bold><italic><tp:taxon-name><tp:taxon-name-part taxon-name-part-type="genus" reg="Megacraspedus">M.</tp:taxon-name-part><tp:taxon-name-part taxon-name-part-type="species" reg="trineae">trineae</tp:taxon-name-part></tp:taxon-name></italic> sp. n. – Paratype, male, Portugal (<named-content xmlns:xlink="http://www.w3.org/1999/xlink" content-type="dwc:institutional_code" xlink:type="simple">ZMUC</named-content>) <bold>47</bold><italic><tp:taxon-name><tp:taxon-name-part taxon-name-part-type="genus" reg="Megacraspedus">M.</tp:taxon-name-part><tp:taxon-name-part taxon-name-part-type="uncertainty-rank">cf.</tp:taxon-name-part><tp:taxon-name-part taxon-name-part-type="species" reg="trineae">trineae</tp:taxon-name-part></tp:taxon-name></italic> sp. n. – male, Spain (<named-content xmlns:xlink="http://www.w3.org/1999/xlink" content-type="dwc:institutional_code" xlink:type="simple">ZMUC</named-content>) <bold>48</bold><italic><tp:taxon-name><tp:taxon-name-part taxon-name-part-type="genus" reg="Megacraspedus">M.</tp:taxon-name-part><tp:taxon-name-part taxon-name-part-type="species" reg="tristictus">tristictus</tp:taxon-name-part></tp:taxon-name></italic> Walsingham, 1910 – male, France (<abbrev xmlns:xlink="http://www.w3.org/1999/xlink" content-type="institution" xlink:title="Research Collection Ernst Arenberger, Vienna, Austria" id="ABBRID0ELPHO" xlink:type="simple">RCEA</abbrev>).</p></caption><graphic xmlns:xlink="http://www.w3.org/1999/xlink" xlink:href="zookeys-800-001-g013.jpg" id="oo_245715.jpg" position="float" orientation="portrait" xlink:type="simple"/></fig><fig id="F40" position="float" orientation="portrait"><label>Figures 177–179.</label><caption><p><italic><tp:taxon-name><tp:taxon-name-part taxon-name-part-type="genus" reg="Megacraspedus">Megacraspedus</tp:taxon-name-part></tp:taxon-name></italic> male genitalia. <bold>177</bold><italic><tp:taxon-name><tp:taxon-name-part taxon-name-part-type="genus" reg="Megacraspedus">M.</tp:taxon-name-part><tp:taxon-name-part taxon-name-part-type="species" reg="cuencellus">cuencellus</tp:taxon-name-part></tp:taxon-name></italic> Caradja, 1920 – Spain, GU 15/1401 P.H. (<named-content xmlns:xlink="http://www.w3.org/1999/xlink" content-type="dwc:institutional_code" xlink:type="simple">ZMUC</named-content>) <bold>178</bold><italic><tp:taxon-name><tp:taxon-name-part taxon-name-part-type="genus" reg="Megacraspedus">M.</tp:taxon-name-part><tp:taxon-name-part taxon-name-part-type="species" reg="bidentatus">bidentatus</tp:taxon-name-part></tp:taxon-name></italic> sp. n. – Holotype, Spain, GU 16/1433 P.H. (<named-content xmlns:xlink="http://www.w3.org/1999/xlink" content-type="dwc:institutional_code" xlink:type="simple">ZMUC</named-content>) <bold>179</bold><italic><tp:taxon-name><tp:taxon-name-part taxon-name-part-type="genus" reg="Megacraspedus">M.</tp:taxon-name-part><tp:taxon-name-part taxon-name-part-type="species" reg="fuscus">fuscus</tp:taxon-name-part></tp:taxon-name></italic> sp. n. – Holotype, Spain, GU 17/1478 P.H. (<named-content xmlns:xlink="http://www.w3.org/1999/xlink" content-type="dwc:institutional_code" xlink:type="simple">ZMUC</named-content>).</p></caption><graphic xmlns:xlink="http://www.w3.org/1999/xlink" xlink:href="zookeys-800-001-g040.jpg" id="oo_245743.jpg" position="float" orientation="portrait" xlink:type="simple"/></fig></tp:treatment-sec><ref-list><ref id="B81"><mixed-citation xmlns:xlink="http://www.w3.org/1999/xlink" xlink:type="simple"><person-group><name name-style="western"><surname>Nel</surname><given-names>J</given-names></name><name name-style="western"><surname>Varenne</surname><given-names>T</given-names></name></person-group> (<year>1997</year>) <italic><tp:taxon-name><tp:taxon-name-part taxon-name-part-type="genus">Megacraspedus</tp:taxon-name-part><tp:taxon-name-part taxon-name-part-type="species">cuencellus</tp:taxon-name-part></tp:taxon-name></italic> Caradja, 1920, espèce nouvelle pour la faune de France (Lep., <tp:taxon-name><tp:taxon-name-part taxon-name-part-type="family">Gelechiidae</tp:taxon-name-part></tp:taxon-name>). Bulletin de la Société entomologique de France 102: 76.</mixed-citation></ref><ref id="B15"><mixed-citation xmlns:xlink="http://www.w3.org/1999/xlink" xlink:type="simple"><person-group><name name-style="western"><surname>Caradja</surname><given-names>A</given-names></name></person-group> (<year>1920</year>) <article-title>Beitrag zur Kenntnis der geographischen Verbreitung der Mikrolepidopteren des palaearktischen Faunengebietes nebst Beschreibung neuer Formen. III. Teil.</article-title><source>Deutsche entomologische Zeitschrift, Iris</source><volume>34</volume>: <fpage>75</fpage>–<lpage>179</lpage>.</mixed-citation></ref><ref id="B85"><mixed-citation xmlns:xlink="http://www.w3.org/1999/xlink" xlink:type="simple"><person-group><name name-style="western"><surname>Park</surname><given-names>KT</given-names></name></person-group> (<year>1996</year>) <article-title>Illustrations and Discussions on Type-specimens of <tp:taxon-name><tp:taxon-name-part taxon-name-part-type="family">Gelechiidae</tp:taxon-name-part></tp:taxon-name> (<tp:taxon-name><tp:taxon-name-part taxon-name-part-type="order">Lepidoptera</tp:taxon-name-part></tp:taxon-name>) described by A. Caradja.</article-title><source><tp:taxon-name><tp:taxon-name-part taxon-name-part-type="class">Insecta</tp:taxon-name-part></tp:taxon-name> Koreana</source><volume>13</volume>: <fpage>59</fpage>–<lpage>75</lpage>.</mixed-citation></ref></ref-list></tp:taxon-treatment>
