# Supplementary material for: Revision of the genus Megacraspedus Zeller, 1839, a challenging taxonomic tightrope of species delimitation (Lepidoptera, Gelechiidae)
Source: Zookeys. 2018 Nov 29;(800):1–278. doi: 10.3897/zookeys.800.26292 (PMC6284011; doi:10.3897/zookeys.800.26292)
Supplement: XML Treatment for Megacraspedus trineae [file zookeys.800.26292-treatment17.xml]

<!DOCTYPE tp:taxon-treatment
  PUBLIC "-//TaxonX//DTD Taxonomic Treatment Publishing DTD v0 20100105//EN" "tax-treatment-NSO.dtd">
<tp:taxon-treatment xmlns:tp="http://www.plazi.org/taxpub"><tp:treatment-meta><kwd-group><label>Taxon classification</label><kwd><named-content xmlns:xlink="http://www.w3.org/1999/xlink" content-type="kingdom">Animalia</named-content></kwd><kwd><named-content xmlns:xlink="http://www.w3.org/1999/xlink" content-type="order">Lepidoptera</named-content></kwd><kwd><named-content xmlns:xlink="http://www.w3.org/1999/xlink" content-type="family">Gelechiidae</named-content></kwd></kwd-group><mixed-citation publication-type="journal"><person-group><name><surname>Huemer</surname><given-names>Peter</given-names></name><name><surname>Karsholt</surname><given-names>Ole</given-names></name></person-group><article-title>Revision of the genus <italic><tp:taxon-name><tp:taxon-name-part taxon-name-part-type="genus" reg="Megacraspedus">Megacraspedus</tp:taxon-name-part></tp:taxon-name></italic> Zeller, 1839, a challenging taxonomic tightrope of species delimitation (<tp:taxon-name><tp:taxon-name-part taxon-name-part-type="order">Lepidoptera</tp:taxon-name-part></tp:taxon-name>, <tp:taxon-name><tp:taxon-name-part taxon-name-part-type="family">Gelechiidae</tp:taxon-name-part></tp:taxon-name>)</article-title><source>Zookeys</source><day>29</day><month>11</month><year>2018</year><volume>2018</volume><issue>800</issue><fpage>1</fpage><lpage>278</lpage><pub-id pub-id-type="doi">10.3897/zookeys.800.26292</pub-id></mixed-citation></tp:treatment-meta><tp:nomenclature><tp:taxon-name>
              <tp:taxon-name-part taxon-name-part-type="genus" reg="Megacraspedus">Megacraspedus</tp:taxon-name-part>
              <tp:taxon-name-part taxon-name-part-type="species" reg="trineae">trineae</tp:taxon-name-part>
              <object-id xmlns:xlink="http://www.w3.org/1999/xlink" content-type="zoobank" xlink:type="simple">http://zoobank.org/34CDDD41-3E72-4E7B-9B68-6617B3CDF087</object-id>
            </tp:taxon-name><tp:taxon-status xmlns:xlink="http://www.w3.org/1999/xlink" xlink:type="simple">sp. n.</tp:taxon-status></tp:nomenclature><tp:treatment-sec sec-type="material" id="SECID0EAGBM"><title>Examined material.</title><p><bold>Holotype</bold> ♂, “Portugal BB [= prov. Beira Baixa] Serra de Estréla Torre, 1600–1950 m 10.-11.vii.1986 O. Karsholt” “Gen. Præparat N<sup>o</sup> 3355 ♂ H. Hendriksen” (<named-content xmlns:xlink="http://www.w3.org/1999/xlink" content-type="dwc:institutional_code" xlink:type="simple">ZMUC</named-content>). <bold>Paratypes.</bold> Portugal. 12 ♂, same data as holotype, but genitalia slide GEL 1206 Huemer (<named-content xmlns:xlink="http://www.w3.org/1999/xlink" content-type="dwc:institutional_code" xlink:type="simple">TLMF</named-content>, <named-content xmlns:xlink="http://www.w3.org/1999/xlink" content-type="dwc:institutional_code" xlink:type="simple">ZMUC</named-content>); 1 ♂, Braçais, Castello de Vide, Alto Alentejo, 9.v.1999, leg. M. Corley, genitalia slide 2003 Corley (<abbrev xmlns:xlink="http://www.w3.org/1999/xlink" content-type="institution" xlink:title="Research Collection Martin Corley, Faringdon, U.K." id="ABBRID0EEHBM" xlink:type="simple">RCMC</abbrev>); 3 ♂, Poco do Inferno, 1100 m, 6.vii.2014, leg. M.F.V. Corley, genitalia prep. (in glycerin) (<abbrev xmlns:xlink="http://www.w3.org/1999/xlink" content-type="institution" xlink:title="Research Collection Martin Corley, Faringdon, U.K." id="ABBRID0EJHBM" xlink:type="simple">RCMC</abbrev>). Spain. 1 ♂, Castilia, viii.1886, leg. O. Staudinger, genitalia slide Mus. Vind. 16.655 (<named-content xmlns:xlink="http://www.w3.org/1999/xlink" content-type="dwc:institutional_code" xlink:type="simple">NHMW</named-content>); 1 ♂, prov. Segovia, San Ildefonso, 23.vi. [without year], leg. Staudinger, genitalia prep. (in glycerin); 1 ♂, same data, but 21.vi., leg. O. Staudinger; 1 ♂, same data, but 10.vii, leg. O. Staudinger (<named-content xmlns:xlink="http://www.w3.org/1999/xlink" content-type="dwc:institutional_code" xlink:type="simple">ZMHU</named-content>). No collecting data. 1 ♂, 25.vi., coll. O. Staudinger (<named-content xmlns:xlink="http://www.w3.org/1999/xlink" content-type="dwc:institutional_code" xlink:type="simple">ZMHU</named-content>). <bold>Excluded from the type-series</bold> (see Remarks): Spain. 1 ♂, prov. Avila, 5 km NW Guisando, 1150–1400 m, 21.vi.2012, leg. T. Nupponen, genitalia slide 5014 Tabell (<named-content xmlns:xlink="http://www.w3.org/1999/xlink" content-type="dwc:institutional_code" xlink:type="simple">ZMUC</named-content>).</p></tp:treatment-sec><tp:treatment-sec sec-type="description" id="SECID0EQIBM"><title>Description.</title><p>Adult. <italic>Male</italic> (Figure <xref ref-type="fig" rid="F13">46</xref>). Wingspan 12–13 mm. Segment 2 of labial palpus with moderately long scale brush, brownish on outer surface, white mottled with brown on inner surface, otherwise white; segment 3 white, mottled with black on outer surface and with black tip. Antennal scape without pecten; flagellum blackish brown ringed with light grey. Head cream-white, thorax, and tegula as forewing. Forewing bone white, mottled with light brown in costal half; a weak black dot at end of cell; costa blackish brown at base, otherwise white; fringes light grey. Hindwing greyish with concolorous fringes.</p><p><italic>Female</italic>. Unknown.</p><p><italic>Variation</italic>. A rather variable species. The colour of the forewing varies from almost plain bone white to light brownish with a white costa. A rather indistinct black dot is sometimes present at the end of the cell. Sometimes there are a few black scales at the end of the cell and/or near apex.</p><p><italic>Male genitalia</italic> (Figs <xref ref-type="fig" rid="F41">180–181</xref>). Uncus moderately slender, about two times longer than wide, sub-rectangular with broadly rounded apex; gnathos hook strong, about length of uncus, weakly curved with pointed apex; anterior margin of tegumen with deep V-shaped emargination, pedunculi small, suboval; valva straight, moderately slender, basal part wider than distal part, extending to about apex of uncus, apically rounded; short, digitate sacculus at medial part of valva, weakly separated; <!--PageBreak-->posterior margin of vinculum with moderate medial emargination, weakly rounded lateral humps, broad semi-oval sclerites extending from sclerotised posterior edge of saccus to sub-basal part of valva; saccus massive, suboval, with abruptly tapered apex, ratio maximum width to length approaching 1, posterior margin arched, with shallow medial emargination, medial part with strongly sclerotised longitudinal ridge extending to anterior third of saccus, lateral sclerites short, about half length of maximum width of saccus; phallus slender, medially bent, orbicular coecum, distal three-quarters slender, rod-like, distal half with strongly sclerotised ridge and a single postmedial tooth, subapical area with few small thorns, ductus ejucalatorius with contorted linear interior sclerotisation.</p><p><italic>Female genitalia</italic>. Unknown.</p></tp:treatment-sec><tp:treatment-sec sec-type="diagnosis" id="SECID0ESJBM"><title>Diagnosis.</title><p><italic><tp:taxon-name><tp:taxon-name-part taxon-name-part-type="genus" reg="Megacraspedus">Megacraspedus</tp:taxon-name-part><tp:taxon-name-part taxon-name-part-type="species" reg="trineae">trineae</tp:taxon-name-part></tp:taxon-name></italic> sp. n. is a rather uncharacteristic <italic><tp:taxon-name><tp:taxon-name-part taxon-name-part-type="genus" reg="Megacraspedus">Megacraspedus</tp:taxon-name-part></tp:taxon-name></italic> which can be recognized by lacking black dots (apart from an indistinct one at the end of the cell) and the whitish coloured veins on the forewings. It is very similar to <italic><tp:taxon-name><tp:taxon-name-part taxon-name-part-type="genus" reg="Megacraspedus">M.</tp:taxon-name-part><tp:taxon-name-part taxon-name-part-type="species" reg="occidentellus">occidentellus</tp:taxon-name-part></tp:taxon-name></italic> sp. n. (p 79). The male genitalia differ from other species of the <italic><tp:taxon-name><tp:taxon-name-part taxon-name-part-type="genus" reg="Megacraspedus">M.</tp:taxon-name-part><tp:taxon-name-part taxon-name-part-type="species" reg="cuencellus">cuencellus</tp:taxon-name-part></tp:taxon-name></italic> species group in the characteristic postmedial tooth and the presence of a short sacculus.</p></tp:treatment-sec><tp:treatment-sec sec-type="Molecular data" id="SECID0EALBM"><title>Molecular data.</title><p>BIN BOLD:ADF0469 (n = 1). The distance to the nearest neighbour <italic><tp:taxon-name><tp:taxon-name-part taxon-name-part-type="genus" reg="Megacraspedus">Megacraspedus</tp:taxon-name-part><tp:taxon-name-part taxon-name-part-type="species" reg="bidentatus">bidentatus</tp:taxon-name-part></tp:taxon-name></italic> sp. n. is 7.8% (p-dist).</p></tp:treatment-sec><tp:treatment-sec sec-type="distribution" id="SECID0ERLBM"><title>Distribution.</title><p>Portugal and Spain.</p></tp:treatment-sec><tp:treatment-sec sec-type="biology" id="SECID0EWLBM"><title>Biology.</title><p>Host plant and early stages are unknown. The adults have been collected in early May and in the first half of July at altitudes from 1100 to ca. 1900 m.</p></tp:treatment-sec><tp:treatment-sec sec-type="etymology" id="SECID0E2LBM"><title>Etymology.</title><p>The species name (a noun in the genitive case) is dedicated to Trine Karsholt, Denmark, who assisted OK when collecting the holotype and a part of the type series of this species.</p></tp:treatment-sec><tp:treatment-sec sec-type="remarks" id="SECID0EAMBM"><title>Remarks.</title><p>A single male from Central Spain (Figure <xref ref-type="fig" rid="F13">47</xref>) differs in the broader phallus and sclerotised ridge (Figure <xref ref-type="fig" rid="F41">182</xref>), whereas other characters, e.g., the presence of a short sacculus, cannot be determined with certainty due to the traditional preparation technique employed. As well as the obvious differences in the genitalia morphology the considerable DNA barcode distance (BIN BOLD:ACZ8654) of 7.2% to <italic><tp:taxon-name><tp:taxon-name-part taxon-name-part-type="genus" reg="Megacraspedus">M.</tp:taxon-name-part><tp:taxon-name-part taxon-name-part-type="species" reg="trineae">trineae</tp:taxon-name-part></tp:taxon-name></italic> sp. n. indicates a, presumably, different species. However, in the absence of sufficient material we postpone a description.</p></tp:treatment-sec><tp:treatment-sec><!--Section generated to contain objects referenced in tp:taxon-treatment.--><fig id="F13" position="float" orientation="portrait"><label>Figures 43–48.</label><caption><p><italic><tp:taxon-name><tp:taxon-name-part taxon-name-part-type="genus" reg="Megacraspedus">Megacraspedus</tp:taxon-name-part></tp:taxon-name></italic> adults in dorsal view. <bold>43</bold><italic><tp:taxon-name><tp:taxon-name-part taxon-name-part-type="genus" reg="Megacraspedus">M.</tp:taxon-name-part><tp:taxon-name-part taxon-name-part-type="species" reg="cuencellus">cuencellus</tp:taxon-name-part></tp:taxon-name></italic> Caradja, 1920 – male, Spain (<abbrev xmlns:xlink="http://www.w3.org/1999/xlink" content-type="institution" xlink:title="Research Collection Zdenko Tokár, Šal’a, Slovakia" id="ABBRID0ECMHO" xlink:type="simple">RCZT</abbrev>) <bold>44</bold><italic><tp:taxon-name><tp:taxon-name-part taxon-name-part-type="genus" reg="Megacraspedus">M.</tp:taxon-name-part><tp:taxon-name-part taxon-name-part-type="species" reg="bidentatus">bidentatus</tp:taxon-name-part></tp:taxon-name></italic> sp. n. – Holotype male, Spain (<named-content xmlns:xlink="http://www.w3.org/1999/xlink" content-type="dwc:institutional_code" xlink:type="simple">ZMUC</named-content>) <bold>45</bold><italic><tp:taxon-name><tp:taxon-name-part taxon-name-part-type="genus" reg="Megacraspedus">M.</tp:taxon-name-part><tp:taxon-name-part taxon-name-part-type="species" reg="fuscus">fuscus</tp:taxon-name-part></tp:taxon-name></italic> sp. n. – Holotype, male, Spain (<named-content xmlns:xlink="http://www.w3.org/1999/xlink" content-type="dwc:institutional_code" xlink:type="simple">ZMUC</named-content>) <bold>46</bold><italic><tp:taxon-name><tp:taxon-name-part taxon-name-part-type="genus" reg="Megacraspedus">M.</tp:taxon-name-part><tp:taxon-name-part taxon-name-part-type="species" reg="trineae">trineae</tp:taxon-name-part></tp:taxon-name></italic> sp. n. – Paratype, male, Portugal (<named-content xmlns:xlink="http://www.w3.org/1999/xlink" content-type="dwc:institutional_code" xlink:type="simple">ZMUC</named-content>) <bold>47</bold><italic><tp:taxon-name><tp:taxon-name-part taxon-name-part-type="genus" reg="Megacraspedus">M.</tp:taxon-name-part><tp:taxon-name-part taxon-name-part-type="uncertainty-rank">cf.</tp:taxon-name-part><tp:taxon-name-part taxon-name-part-type="species" reg="trineae">trineae</tp:taxon-name-part></tp:taxon-name></italic> sp. n. – male, Spain (<named-content xmlns:xlink="http://www.w3.org/1999/xlink" content-type="dwc:institutional_code" xlink:type="simple">ZMUC</named-content>) <bold>48</bold><italic><tp:taxon-name><tp:taxon-name-part taxon-name-part-type="genus" reg="Megacraspedus">M.</tp:taxon-name-part><tp:taxon-name-part taxon-name-part-type="species" reg="tristictus">tristictus</tp:taxon-name-part></tp:taxon-name></italic> Walsingham, 1910 – male, France (<abbrev xmlns:xlink="http://www.w3.org/1999/xlink" content-type="institution" xlink:title="Research Collection Ernst Arenberger, Vienna, Austria" id="ABBRID0ELPHO" xlink:type="simple">RCEA</abbrev>).</p></caption><graphic xmlns:xlink="http://www.w3.org/1999/xlink" xlink:href="zookeys-800-001-g013.jpg" id="oo_245715.jpg" position="float" orientation="portrait" xlink:type="simple"/></fig><fig id="F41" position="float" orientation="portrait"><label>Figures 180–182.</label><caption><p><italic><tp:taxon-name><tp:taxon-name-part taxon-name-part-type="genus" reg="Megacraspedus">Megacraspedus</tp:taxon-name-part></tp:taxon-name></italic> male genitalia. <bold>180</bold><italic><tp:taxon-name><tp:taxon-name-part taxon-name-part-type="genus" reg="Megacraspedus">M.</tp:taxon-name-part><tp:taxon-name-part taxon-name-part-type="species" reg="trineae">trineae</tp:taxon-name-part></tp:taxon-name></italic> sp. n. – Paratype, Portugal, GEL 1206 P.H. (<named-content xmlns:xlink="http://www.w3.org/1999/xlink" content-type="dwc:institutional_code" xlink:type="simple">TLMF</named-content>) <bold>181</bold><italic><tp:taxon-name><tp:taxon-name-part taxon-name-part-type="genus" reg="Megacraspedus">M.</tp:taxon-name-part><tp:taxon-name-part taxon-name-part-type="species" reg="trineae">trineae</tp:taxon-name-part></tp:taxon-name></italic> sp. n. – Paratype, Spain, gen. slide 16.655 (<named-content xmlns:xlink="http://www.w3.org/1999/xlink" content-type="dwc:institutional_code" xlink:type="simple">NHMW</named-content>) <bold>182</bold><italic><tp:taxon-name><tp:taxon-name-part taxon-name-part-type="genus" reg="Megacraspedus">M.</tp:taxon-name-part><tp:taxon-name-part taxon-name-part-type="uncertainty-rank">cf.</tp:taxon-name-part><tp:taxon-name-part taxon-name-part-type="species" reg="trineae">trineae</tp:taxon-name-part></tp:taxon-name></italic> – Spain, gen. slide 5014 J. Tabell (<named-content xmlns:xlink="http://www.w3.org/1999/xlink" content-type="dwc:institutional_code" xlink:type="simple">ZMUC</named-content>).</p></caption><graphic xmlns:xlink="http://www.w3.org/1999/xlink" xlink:href="zookeys-800-001-g041.jpg" id="oo_245744.jpg" position="float" orientation="portrait" xlink:type="simple"/></fig></tp:treatment-sec></tp:taxon-treatment>
