# Supplementary material for: Revision of the genus Megacraspedus Zeller, 1839, a challenging taxonomic tightrope of species delimitation (Lepidoptera, Gelechiidae)
Source: Zookeys. 2018 Nov 29;(800):1–278. doi: 10.3897/zookeys.800.26292 (PMC6284011; doi:10.3897/zookeys.800.26292)
Supplement: XML Treatment for Megacraspedus tristictus [file zookeys.800.26292-treatment18.xml]

<!DOCTYPE tp:taxon-treatment
  PUBLIC "-//TaxonX//DTD Taxonomic Treatment Publishing DTD v0 20100105//EN" "tax-treatment-NSO.dtd">
<tp:taxon-treatment xmlns:tp="http://www.plazi.org/taxpub"><tp:treatment-meta><kwd-group><label>Taxon classification</label><kwd><named-content xmlns:xlink="http://www.w3.org/1999/xlink" content-type="kingdom">Animalia</named-content></kwd><kwd><named-content xmlns:xlink="http://www.w3.org/1999/xlink" content-type="order">Lepidoptera</named-content></kwd><kwd><named-content xmlns:xlink="http://www.w3.org/1999/xlink" content-type="family">Gelechiidae</named-content></kwd></kwd-group><mixed-citation publication-type="journal"><person-group><name><surname>Huemer</surname><given-names>Peter</given-names></name><name><surname>Karsholt</surname><given-names>Ole</given-names></name></person-group><article-title>Revision of the genus <italic><tp:taxon-name><tp:taxon-name-part taxon-name-part-type="genus" reg="Megacraspedus">Megacraspedus</tp:taxon-name-part></tp:taxon-name></italic> Zeller, 1839, a challenging taxonomic tightrope of species delimitation (<tp:taxon-name><tp:taxon-name-part taxon-name-part-type="order">Lepidoptera</tp:taxon-name-part></tp:taxon-name>, <tp:taxon-name><tp:taxon-name-part taxon-name-part-type="family">Gelechiidae</tp:taxon-name-part></tp:taxon-name>)</article-title><source>Zookeys</source><day>29</day><month>11</month><year>2018</year><volume>2018</volume><issue>800</issue><fpage>1</fpage><lpage>278</lpage><pub-id pub-id-type="doi">10.3897/zookeys.800.26292</pub-id></mixed-citation></tp:treatment-meta><tp:nomenclature><tp:taxon-name>
              <tp:taxon-name-part taxon-name-part-type="genus" reg="Megacraspedus">Megacraspedus</tp:taxon-name-part>
              <tp:taxon-name-part taxon-name-part-type="species" reg="tristictus">tristictus</tp:taxon-name-part>
            </tp:taxon-name><tp:taxon-authority>Walsingham, 1910</tp:taxon-authority><tp:nomenclature-citation-list><tp:nomenclature-citation><tp:taxon-name>
                  <tp:taxon-name-part taxon-name-part-type="genus" reg="Megacraspedus">Megacraspedus</tp:taxon-name-part>
                  <tp:taxon-name-part taxon-name-part-type="species" reg="tristictus">tristictus</tp:taxon-name-part>
                </tp:taxon-name><comment>Walsingham, 1910: 231.</comment></tp:nomenclature-citation></tp:nomenclature-citation-list></tp:nomenclature><tp:treatment-sec sec-type="material" id="SECID0EZTBM"><title>Examined material.</title><p><bold>Holotype</bold> ♂, [France] “Holo-type” “Cannes S FRANCE 22.V.1892 Wlsm. 81169” “Type” “Walsingham Collection, 1910–427.” “<tp:taxon-name><tp:taxon-name-part taxon-name-part-type="genus" reg="Megacraspedus">Megacraspedus</tp:taxon-name-part><tp:taxon-name-part taxon-name-part-type="species" reg="tristictus">tristictus</tp:taxon-name-part></tp:taxon-name> ♂ Wlsm. Ent. Mo. Mag. 46.231-2 sp. 3009.1 (1910) TYPE ♂ (f) deser 81169” (<named-content xmlns:xlink="http://www.w3.org/1999/xlink" content-type="dwc:institutional_code" xlink:type="simple">BMNH</named-content>). <bold>Non-type material.</bold> France. 2 ♂, Dep. Alpes Maritimes, S of Tende, Saorge, 482 m, 3–4.vii.2008, leg. O. Karsholt (<named-content xmlns:xlink="http://www.w3.org/1999/xlink" content-type="dwc:institutional_code" xlink:type="simple">ZMUC</named-content>); 1 ♂, same data, but 6.vi.2009, leg. P. Huemer; 1 ♂, same data, but 7.vi.2009, leg. P. Huemer, genitalia prep. (in glycerin); 1 ♂, Alpes Maritimes, Les Ferres, 3.vii.1971, leg. F. Dujardin; 1 ♂, Dep. Alpes Maritimes, St. Barnabé, 7.vi.1970, leg. F. Dujardin; 1 ♂, Dep. Alpes Maritimes, Èze, Fort de la Revere, 700 m, 23.vi.1995, leg. J. Nel, genitalia slide 4105 Nel (all <named-content xmlns:xlink="http://www.w3.org/1999/xlink" content-type="dwc:institutional_code" xlink:type="simple">TLMF</named-content>); 1 ♂, Dep. Alpes Maritimes, Col de Vence 11–12.vi.1981, leg. Hahn (<abbrev xmlns:xlink="http://www.w3.org/1999/xlink" content-type="institution" xlink:title="Research Collection Ernst Arenberger, Vienna, Austria" id="ABBRID0EFVBM" xlink:type="simple">RCEA</abbrev>); 1 ♂, Dep. Alpes Maritimes, Gourdon, late vi.1968, leg. F. Zürnbauer, genital slide GEL 1185 Huemer (<named-content xmlns:xlink="http://www.w3.org/1999/xlink" content-type="dwc:institutional_code" xlink:type="simple">TLMF</named-content>); 1 ♂, same data, but 13.v.1994, leg. Petru (<named-content xmlns:xlink="http://www.w3.org/1999/xlink" content-type="dwc:institutional_code" xlink:type="simple">NMPC</named-content>); 1 ♂, Dep. Drôme, Col de l’Homme Mort, 1212 m, 17.vi.1982, leg. C. Gibeaux &amp; Lovenu (<named-content xmlns:xlink="http://www.w3.org/1999/xlink" content-type="dwc:institutional_code" xlink:type="simple">ZMUC</named-content>); 2 ♂, Dep. Var, Puits <!--PageBreak-->de Rians, 27.v.2000, leg. J. Nel, genitalia slide 11295 Nel; 2 ♂, Dep. Var, Puits de Rians, la Gardiole, 3.vi.2000, leg. J. Nel; 1 ♂, same data, but 19.vi.2001, leg. J. Nel; 1 ♂, same data, but 4.vi.1995, leg. J. Nel, genitalia slide 3819 Nel; 1 ♂, same data, but 30.v.1999, leg. J. Nel; 1 ♂, Dep. Var, Puits de Rians, la Plarée, 31.v.2004, leg. J. Nel; 1 ♂, Dep. Var, Mt. Caume, l´ubac, 750 m, 5.vi.2000, leg. J. Nel; 1 ♂, Dep. Var, Mt. Caume, ouest, 740 m, 29.v.1994, leg. J. Nel, genitalia slide 2064 Nel; 1 ♂, Dep. Var, Draguignan, 6.vi.1993, leg. J. Nel, genitalia slide 1170 Nel; 1 ♂, same data, but 31.v.1992, leg. J. Nel, genitalia slide 2543 Nel (all <named-content xmlns:xlink="http://www.w3.org/1999/xlink" content-type="dwc:institutional_code" xlink:type="simple">TLMF</named-content>); 1 ♂, Dep. Var, Frejus, 20.v.1998, leg. H. K. Jensen (<named-content xmlns:xlink="http://www.w3.org/1999/xlink" content-type="dwc:institutional_code" xlink:type="simple">ZMUC</named-content>). Italy. 1 ♂, prov. Savona, Conna, 300 m, 28.vi.1976, leg. G. Baldizzone (<named-content xmlns:xlink="http://www.w3.org/1999/xlink" content-type="dwc:institutional_code" xlink:type="simple">ZMUC</named-content>).</p></tp:treatment-sec><tp:treatment-sec sec-type="redescription" id="SECID0E3WBM"><title>Redescription.</title><p>Adult. <italic>Male</italic> (Figure <xref ref-type="fig" rid="F13">48</xref>). Wingspan 10–13 mm. Segment 2 of labial palpus with moderately long scale brush, light brown on outer surface, white mottled with brown on inner surface, white on lower and upper surface; segment 3 white with black tip. Antennal scape without pecten; flagellum light brown ringed with black. Head very light brown; thorax and tegula yellowish brown. Forewing light brown, from dorsum to fold yellowish brown, costa whitish brown apart from dark base; a black dot in fold at 2/5 and two black dots at 3/5 in middle of wing and at end of cell; a few blackish scales along termen; fringes light grey. Hindwing light grey with concolorous fringes.</p><p><italic>Female</italic>. Unknown.</p><p><italic>Variation</italic>. There is some variation in size, including among specimens from the same locality.</p><p><italic>Male genitalia</italic> (Figure <xref ref-type="fig" rid="F42">183</xref>). Uncus moderately slender, about one-third times longer than maximum basal width, weakly tapered, apical edge evenly rounded; gnathos hook bulky, strongly sclerotised, particularly at apex, with longitudinal grooves, straight, approximately 1.5 times length of uncus, apically pointed; anterior margin of tegumen with deep V-shaped emargination, suboval pedunculi small; valva straight, stout, extending to about middle of uncus, distorted apical part rounded; saccular area densely covered with setae, without separated sacculus; posterior margin of vinculum with deep U-shaped medial emargination, broadly rounded lateral humps, suboval vincular sclerites with sclerotised posterior edge; saccus broadly sub-triangular, abruptly tapered at about two-thirds, ratio maximum width to length about 1, posterior margin with pointed mediolateral projections, separated by moderately deep incision, medial part with strongly sclerotised longitudinal ridge extending nearly to apex of saccus, lateral sclerites slightly shorter than maximum width of saccus; phallus slightly shorter than tegumen, almost straight, with moderately inflated coecum, distal two-thirds gradually tapered, ventrally with sclerotised ridge, dorsomedial area broadly sclerotised, ductus ejucalatorius twirled, with contorted linear interior sclerotisation.</p><p><italic>Female genitalia</italic>. Unknown.</p></tp:treatment-sec><tp:treatment-sec sec-type="diagnosis" id="SECID0E3XBM"><title>Diagnosis.</title><p><italic><tp:taxon-name><tp:taxon-name-part taxon-name-part-type="genus" reg="Megacraspedus">Megacraspedus</tp:taxon-name-part><tp:taxon-name-part taxon-name-part-type="species" reg="tristictus">tristictus</tp:taxon-name-part></tp:taxon-name></italic> is characterised by its light yellowish brown forewings with three distinct black dots. It resembles <italic><tp:taxon-name><tp:taxon-name-part taxon-name-part-type="genus" reg="Megacraspedus">M.</tp:taxon-name-part><tp:taxon-name-part taxon-name-part-type="species" reg="pentheres">pentheres</tp:taxon-name-part></tp:taxon-name></italic> (Figure <xref ref-type="fig" rid="F27">130</xref>). <italic><tp:taxon-name><tp:taxon-name-part taxon-name-part-type="genus" reg="Megacraspedus">M.</tp:taxon-name-part><tp:taxon-name-part taxon-name-part-type="species" reg="faunierensis">faunierensis</tp:taxon-name-part></tp:taxon-name></italic> sp. n. (Figure <xref ref-type="fig" rid="F12">40</xref>) differs in having the head white and the antennae darker. The male genitalia are similar overall to other species of the <italic><tp:taxon-name><tp:taxon-name-part taxon-name-part-type="genus" reg="Megacraspedus">M.</tp:taxon-name-part><tp:taxon-name-part taxon-name-part-type="species" reg="pusillus">pusillus</tp:taxon-name-part></tp:taxon-name></italic> species group but differ e.g., by the distinctly shorter uncus.</p><!--PageBreak--></tp:treatment-sec><tp:treatment-sec sec-type="Molecular data" id="SECID0EXZBM"><title>Molecular data.</title><p>BIN BOLD:ADA0606 (n = 1). The distance to the nearest congeneric neighbour <italic><tp:taxon-name><tp:taxon-name-part taxon-name-part-type="genus" reg="Megacraspedus">M.</tp:taxon-name-part><tp:taxon-name-part taxon-name-part-type="species" reg="tenuiuncus">tenuiuncus</tp:taxon-name-part></tp:taxon-name></italic> sp. n. is 12% , the distance to the nearest BIN in BOLD, <italic><tp:taxon-name><tp:taxon-name-part taxon-name-part-type="genus" reg="Emarginea">Emarginea</tp:taxon-name-part><tp:taxon-name-part taxon-name-part-type="species" reg="combusta">combusta</tp:taxon-name-part></tp:taxon-name></italic> (<tp:taxon-name><tp:taxon-name-part taxon-name-part-type="family">Noctuidae</tp:taxon-name-part></tp:taxon-name>), is 10.3% (p-dist).</p></tp:treatment-sec><tp:treatment-sec sec-type="distribution" id="SECID0EY1BM"><title>Distribution.</title><p>South-eastern France, north-western Italy.</p></tp:treatment-sec><tp:treatment-sec sec-type="biology" id="SECID0E41BM"><title>Biology.</title><p>Host plant and early stages are unknown. The adults have been collected from the middle of May to early July at altitudes from 300 to 1200 m.</p></tp:treatment-sec><tp:treatment-sec sec-type="remarks" id="SECID0EC2BM"><title>Remarks.</title><p><italic><tp:taxon-name><tp:taxon-name-part taxon-name-part-type="genus" reg="Megacraspedus">Megacraspedus</tp:taxon-name-part><tp:taxon-name-part taxon-name-part-type="species" reg="tristictus">tristictus</tp:taxon-name-part></tp:taxon-name></italic> was described from one male collected by Walsingham at Cannes, SE France, 22.v.1892 (Walsingham 1910).</p></tp:treatment-sec><tp:treatment-sec><!--Section generated to contain objects referenced in tp:taxon-treatment.--><fig id="F13" position="float" orientation="portrait"><label>Figures 43–48.</label><caption><p><italic><tp:taxon-name><tp:taxon-name-part taxon-name-part-type="genus" reg="Megacraspedus">Megacraspedus</tp:taxon-name-part></tp:taxon-name></italic> adults in dorsal view. <bold>43</bold><italic><tp:taxon-name><tp:taxon-name-part taxon-name-part-type="genus" reg="Megacraspedus">M.</tp:taxon-name-part><tp:taxon-name-part taxon-name-part-type="species" reg="cuencellus">cuencellus</tp:taxon-name-part></tp:taxon-name></italic> Caradja, 1920 – male, Spain (<abbrev xmlns:xlink="http://www.w3.org/1999/xlink" content-type="institution" xlink:title="Research Collection Zdenko Tokár, Šal’a, Slovakia" id="ABBRID0ECMHO" xlink:type="simple">RCZT</abbrev>) <bold>44</bold><italic><tp:taxon-name><tp:taxon-name-part taxon-name-part-type="genus" reg="Megacraspedus">M.</tp:taxon-name-part><tp:taxon-name-part taxon-name-part-type="species" reg="bidentatus">bidentatus</tp:taxon-name-part></tp:taxon-name></italic> sp. n. – Holotype male, Spain (<named-content xmlns:xlink="http://www.w3.org/1999/xlink" content-type="dwc:institutional_code" xlink:type="simple">ZMUC</named-content>) <bold>45</bold><italic><tp:taxon-name><tp:taxon-name-part taxon-name-part-type="genus" reg="Megacraspedus">M.</tp:taxon-name-part><tp:taxon-name-part taxon-name-part-type="species" reg="fuscus">fuscus</tp:taxon-name-part></tp:taxon-name></italic> sp. n. – Holotype, male, Spain (<named-content xmlns:xlink="http://www.w3.org/1999/xlink" content-type="dwc:institutional_code" xlink:type="simple">ZMUC</named-content>) <bold>46</bold><italic><tp:taxon-name><tp:taxon-name-part taxon-name-part-type="genus" reg="Megacraspedus">M.</tp:taxon-name-part><tp:taxon-name-part taxon-name-part-type="species" reg="trineae">trineae</tp:taxon-name-part></tp:taxon-name></italic> sp. n. – Paratype, male, Portugal (<named-content xmlns:xlink="http://www.w3.org/1999/xlink" content-type="dwc:institutional_code" xlink:type="simple">ZMUC</named-content>) <bold>47</bold><italic><tp:taxon-name><tp:taxon-name-part taxon-name-part-type="genus" reg="Megacraspedus">M.</tp:taxon-name-part><tp:taxon-name-part taxon-name-part-type="uncertainty-rank">cf.</tp:taxon-name-part><tp:taxon-name-part taxon-name-part-type="species" reg="trineae">trineae</tp:taxon-name-part></tp:taxon-name></italic> sp. n. – male, Spain (<named-content xmlns:xlink="http://www.w3.org/1999/xlink" content-type="dwc:institutional_code" xlink:type="simple">ZMUC</named-content>) <bold>48</bold><italic><tp:taxon-name><tp:taxon-name-part taxon-name-part-type="genus" reg="Megacraspedus">M.</tp:taxon-name-part><tp:taxon-name-part taxon-name-part-type="species" reg="tristictus">tristictus</tp:taxon-name-part></tp:taxon-name></italic> Walsingham, 1910 – male, France (<abbrev xmlns:xlink="http://www.w3.org/1999/xlink" content-type="institution" xlink:title="Research Collection Ernst Arenberger, Vienna, Austria" id="ABBRID0ELPHO" xlink:type="simple">RCEA</abbrev>).</p></caption><graphic xmlns:xlink="http://www.w3.org/1999/xlink" xlink:href="zookeys-800-001-g013.jpg" id="oo_245715.jpg" position="float" orientation="portrait" xlink:type="simple"/></fig><fig id="F42" position="float" orientation="portrait"><label>Figures 183–185.</label><caption><p><italic><tp:taxon-name><tp:taxon-name-part taxon-name-part-type="genus" reg="Megacraspedus">Megacraspedus</tp:taxon-name-part></tp:taxon-name></italic> male genitalia. <bold>183</bold><italic><tp:taxon-name><tp:taxon-name-part taxon-name-part-type="genus" reg="Megacraspedus">M.</tp:taxon-name-part><tp:taxon-name-part taxon-name-part-type="species" reg="tristictus">tristictus</tp:taxon-name-part></tp:taxon-name></italic> Walsingham, 1910 – France, GEL 1185 P.H. (<named-content xmlns:xlink="http://www.w3.org/1999/xlink" content-type="dwc:institutional_code" xlink:type="simple">TLMF</named-content>) <bold>184</bold><italic><tp:taxon-name><tp:taxon-name-part taxon-name-part-type="genus" reg="Megacraspedus">M.</tp:taxon-name-part><tp:taxon-name-part taxon-name-part-type="species" reg="alfacarellus">alfacarellus</tp:taxon-name-part></tp:taxon-name></italic> Wehrli, 1926 – Holotype, Spain, GU 16/1414 P.H. (<named-content xmlns:xlink="http://www.w3.org/1999/xlink" content-type="dwc:institutional_code" xlink:type="simple">NHMB</named-content>) <bold>185</bold><italic><tp:taxon-name><tp:taxon-name-part taxon-name-part-type="genus" reg="Megacraspedus">M.</tp:taxon-name-part><tp:taxon-name-part taxon-name-part-type="species" reg="alfacarellus">alfacarellus</tp:taxon-name-part></tp:taxon-name></italic> Wehrli, 1926 – Spain, GU 15/1403 P.H. (<named-content xmlns:xlink="http://www.w3.org/1999/xlink" content-type="dwc:institutional_code" xlink:type="simple">ZMUC</named-content>).</p></caption><graphic xmlns:xlink="http://www.w3.org/1999/xlink" xlink:href="zookeys-800-001-g042.jpg" id="oo_245745.jpg" position="float" orientation="portrait" xlink:type="simple"/></fig><fig id="F27" position="float" orientation="portrait"><label>Figures 127–132.</label><caption><p><italic><tp:taxon-name><tp:taxon-name-part taxon-name-part-type="genus" reg="Megacraspedus">Megacraspedus</tp:taxon-name-part></tp:taxon-name></italic> adults in dorsal view. <bold>127</bold><italic><tp:taxon-name><tp:taxon-name-part taxon-name-part-type="genus" reg="Megacraspedus">M.</tp:taxon-name-part><tp:taxon-name-part taxon-name-part-type="species" reg="violacellum">violacellum</tp:taxon-name-part></tp:taxon-name></italic> (Chrétien, 1915) – Lectotype, female (<italic><tp:taxon-name><tp:taxon-name-part taxon-name-part-type="genus" reg="Cauloecista"/><tp:taxon-name-part taxon-name-part-type="species" reg="halfella">halfella</tp:taxon-name-part></tp:taxon-name></italic>), Tunisia (<named-content xmlns:xlink="http://www.w3.org/1999/xlink" content-type="dwc:institutional_code" xlink:type="simple">MNHN</named-content>) <bold>128</bold><italic><tp:taxon-name><tp:taxon-name-part taxon-name-part-type="genus" reg="Megacraspedus">M.</tp:taxon-name-part><tp:taxon-name-part taxon-name-part-type="species" reg="squalida">squalida</tp:taxon-name-part></tp:taxon-name></italic> Meyrick, 1926 – male, Spain (<named-content xmlns:xlink="http://www.w3.org/1999/xlink" content-type="dwc:institutional_code" xlink:type="simple">NMPC</named-content>) <bold>129</bold><italic><tp:taxon-name><tp:taxon-name-part taxon-name-part-type="genus" reg="Megacraspedus">M.</tp:taxon-name-part><tp:taxon-name-part taxon-name-part-type="species" reg="squalida">squalida</tp:taxon-name-part></tp:taxon-name></italic> Meyrick, 1926 – female, Spain (<named-content xmlns:xlink="http://www.w3.org/1999/xlink" content-type="dwc:institutional_code" xlink:type="simple">NMPC</named-content>) <bold>130</bold><italic><tp:taxon-name><tp:taxon-name-part taxon-name-part-type="genus" reg="Megacraspedus">M.</tp:taxon-name-part><tp:taxon-name-part taxon-name-part-type="species" reg="pentheres">pentheres</tp:taxon-name-part></tp:taxon-name></italic> Walsingham, 1920 – male, France (<named-content xmlns:xlink="http://www.w3.org/1999/xlink" content-type="dwc:institutional_code" xlink:type="simple">TLMF</named-content>) <bold>131</bold><italic><tp:taxon-name><tp:taxon-name-part taxon-name-part-type="genus" reg="Megacraspedus">M.</tp:taxon-name-part><tp:taxon-name-part taxon-name-part-type="species" reg="steineri">steineri</tp:taxon-name-part></tp:taxon-name></italic> sp. n. – Holotype, male, Morocco (<named-content xmlns:xlink="http://www.w3.org/1999/xlink" content-type="dwc:institutional_code" xlink:type="simple">ZMUC</named-content>) <bold>132</bold><italic><tp:taxon-name><tp:taxon-name-part taxon-name-part-type="genus" reg="Megacraspedus">M.</tp:taxon-name-part><tp:taxon-name-part taxon-name-part-type="species" reg="gibeauxi">gibeauxi</tp:taxon-name-part></tp:taxon-name></italic> sp. n. – Holotype, male, Tunisia (<named-content xmlns:xlink="http://www.w3.org/1999/xlink" content-type="dwc:institutional_code" xlink:type="simple">ZMUC</named-content>).</p></caption><graphic xmlns:xlink="http://www.w3.org/1999/xlink" xlink:href="zookeys-800-001-g027.jpg" id="oo_245729.jpg" position="float" orientation="portrait" xlink:type="simple"/></fig><fig id="F12" position="float" orientation="portrait"><label>Figures 37–42.</label><caption><p><italic><tp:taxon-name><tp:taxon-name-part taxon-name-part-type="genus" reg="Megacraspedus">Megacraspedus</tp:taxon-name-part></tp:taxon-name></italic> adults in dorsal view. <bold>37</bold><italic><tp:taxon-name><tp:taxon-name-part taxon-name-part-type="genus" reg="Megacraspedus">M.</tp:taxon-name-part><tp:taxon-name-part taxon-name-part-type="species" reg="dolosellus">dolosellus</tp:taxon-name-part></tp:taxon-name></italic> (Zeller, 1839) – male (form <italic>incertellus</italic>), Bulgaria (<abbrev xmlns:xlink="http://www.w3.org/1999/xlink" content-type="institution" xlink:title="Research Collection Zdenko Tokár, Šal’a, Slovakia" id="ABBRID0EYHHO" xlink:type="simple">RCZT</abbrev>) <bold>38</bold><italic><tp:taxon-name><tp:taxon-name-part taxon-name-part-type="genus" reg="Megacraspedus">M.</tp:taxon-name-part><tp:taxon-name-part taxon-name-part-type="species" reg="dolosellus">dolosellus</tp:taxon-name-part></tp:taxon-name></italic> (Zeller, 1839) – male, Greece (<named-content xmlns:xlink="http://www.w3.org/1999/xlink" content-type="dwc:institutional_code" xlink:type="simple">ZMUC</named-content>) <bold>39</bold><italic><tp:taxon-name><tp:taxon-name-part taxon-name-part-type="genus" reg="Megacraspedus">M.</tp:taxon-name-part><tp:taxon-name-part taxon-name-part-type="species" reg="neli">neli</tp:taxon-name-part></tp:taxon-name></italic> sp. n. – Holotype, male, France (<named-content xmlns:xlink="http://www.w3.org/1999/xlink" content-type="dwc:institutional_code" xlink:type="simple">TLMF</named-content>) <bold>40</bold><italic><tp:taxon-name><tp:taxon-name-part taxon-name-part-type="genus" reg="Megacraspedus">M.</tp:taxon-name-part><tp:taxon-name-part taxon-name-part-type="species" reg="faunierensis">faunierensis</tp:taxon-name-part></tp:taxon-name></italic> sp. n. – Paratype, male, Italy (<named-content xmlns:xlink="http://www.w3.org/1999/xlink" content-type="dwc:institutional_code" xlink:type="simple">TLMF</named-content>) <bold>41</bold><italic><tp:taxon-name><tp:taxon-name-part taxon-name-part-type="genus" reg="Megacraspedus">M.</tp:taxon-name-part><tp:taxon-name-part taxon-name-part-type="species" reg="faunierensis">faunierensis</tp:taxon-name-part></tp:taxon-name></italic> sp. n. – Paratype, female, Italy (<named-content xmlns:xlink="http://www.w3.org/1999/xlink" content-type="dwc:institutional_code" xlink:type="simple">TLMF</named-content>) <bold>42</bold><italic><tp:taxon-name><tp:taxon-name-part taxon-name-part-type="genus" reg="Megacraspedus">M.</tp:taxon-name-part><tp:taxon-name-part taxon-name-part-type="species" reg="gredosensis">gredosensis</tp:taxon-name-part></tp:taxon-name></italic> sp. n. – Paratype, male, Spain (<named-content xmlns:xlink="http://www.w3.org/1999/xlink" content-type="dwc:institutional_code" xlink:type="simple">TLMF</named-content>).</p></caption><graphic xmlns:xlink="http://www.w3.org/1999/xlink" xlink:href="zookeys-800-001-g012.jpg" id="oo_245714.jpg" position="float" orientation="portrait" xlink:type="simple"/></fig></tp:treatment-sec></tp:taxon-treatment>
