# Supplementary material for: Revision of the genus Megacraspedus Zeller, 1839, a challenging taxonomic tightrope of species delimitation (Lepidoptera, Gelechiidae)
Source: Zookeys. 2018 Nov 29;(800):1–278. doi: 10.3897/zookeys.800.26292 (PMC6284011; doi:10.3897/zookeys.800.26292)
Supplement: XML Treatment for Megacraspedus alfacarellus [file zookeys.800.26292-treatment19.xml]

<!DOCTYPE tp:taxon-treatment
  PUBLIC "-//TaxonX//DTD Taxonomic Treatment Publishing DTD v0 20100105//EN" "tax-treatment-NSO.dtd">
<tp:taxon-treatment xmlns:tp="http://www.plazi.org/taxpub"><tp:treatment-meta><kwd-group><label>Taxon classification</label><kwd><named-content xmlns:xlink="http://www.w3.org/1999/xlink" content-type="kingdom">Animalia</named-content></kwd><kwd><named-content xmlns:xlink="http://www.w3.org/1999/xlink" content-type="order">Lepidoptera</named-content></kwd><kwd><named-content xmlns:xlink="http://www.w3.org/1999/xlink" content-type="family">Gelechiidae</named-content></kwd></kwd-group><mixed-citation publication-type="journal"><person-group><name><surname>Huemer</surname><given-names>Peter</given-names></name><name><surname>Karsholt</surname><given-names>Ole</given-names></name></person-group><article-title>Revision of the genus <italic><tp:taxon-name><tp:taxon-name-part taxon-name-part-type="genus" reg="Megacraspedus">Megacraspedus</tp:taxon-name-part></tp:taxon-name></italic> Zeller, 1839, a challenging taxonomic tightrope of species delimitation (<tp:taxon-name><tp:taxon-name-part taxon-name-part-type="order">Lepidoptera</tp:taxon-name-part></tp:taxon-name>, <tp:taxon-name><tp:taxon-name-part taxon-name-part-type="family">Gelechiidae</tp:taxon-name-part></tp:taxon-name>)</article-title><source>Zookeys</source><day>29</day><month>11</month><year>2018</year><volume>2018</volume><issue>800</issue><fpage>1</fpage><lpage>278</lpage><pub-id pub-id-type="doi">10.3897/zookeys.800.26292</pub-id></mixed-citation></tp:treatment-meta><tp:nomenclature><tp:taxon-name>
              <tp:taxon-name-part taxon-name-part-type="genus" reg="Megacraspedus">Megacraspedus</tp:taxon-name-part>
              <tp:taxon-name-part taxon-name-part-type="species" reg="alfacarellus">alfacarellus</tp:taxon-name-part>
            </tp:taxon-name><tp:taxon-authority>Wehrli, 1926</tp:taxon-authority><tp:nomenclature-citation-list><tp:nomenclature-citation><tp:taxon-name>
                  <tp:taxon-name-part taxon-name-part-type="genus" reg="Megacraspedus">Megacraspedus</tp:taxon-name-part>
                  <tp:taxon-name-part taxon-name-part-type="species" reg="alfacarellus">alfacarellus</tp:taxon-name-part>
                </tp:taxon-name><comment>Wehrli, 1926: 163.</comment></tp:nomenclature-citation></tp:nomenclature-citation-list></tp:nomenclature><tp:treatment-sec sec-type="material" id="SECID0EA4BM"><title>Examined material.</title><p><bold>Holotype</bold> ♂, “Type” [Spain, prov. Granada] “Sierra Alfacar 18/19 VI 25 Dr. E. Wehrli, Basel” “<italic>alfacarellus</italic> Sa. Alfacar ♂ + 18.VI.25. W. ” “GU 16/1414 ♂ P. Huemer” (<named-content xmlns:xlink="http://www.w3.org/1999/xlink" content-type="dwc:institutional_code" xlink:type="simple">NHMB</named-content>). <bold>Non-type material.</bold> Spain. 1 ♂, prov. Granada, Sierra de Alfacar, 24.vi.1880, coll. Staudinger; 1 ♂, Granada, coll. Staudinger (all <named-content xmlns:xlink="http://www.w3.org/1999/xlink" content-type="dwc:institutional_code" xlink:type="simple">ZMHU</named-content>).</p></tp:treatment-sec><tp:treatment-sec sec-type="redescription" id="SECID0E34BM"><title>Redescription.</title><p>Adult. <italic>Male</italic> (Figs <xref ref-type="fig" rid="F14">49–50</xref>). Wingspan 16 mm. Segment 2 of labial palpus with long scale brush, dark brown on outer surface, white mottled with brown on inner surface, white on lower and upper surface; segment 3 whitish brown. Antennal scape without pecten; flagellum black. Head whitish brown with white neck; thorax and tegula as forewing. Forewing dark brown; a yellow line in fold ending in an elongate black dot; a small black dot in fold and at end of cell; fringes grey. Hindwing grey with light grey fringes.</p><p><italic>Female</italic>. Unknown.</p><p><italic>Variation</italic>. The limited material available so far shows no variation.</p><p><italic>Male genitalia</italic> (Figs <xref ref-type="fig" rid="F42">184–185</xref>). Uncus slender, about two times longer than maximum basal width, evenly tapered towards weakly pointed apex; gnathos hook bulky, with longitudinal grooves, straight, slightly longer than uncus, apically strongly sclerotised, pointed; anterior margin of tegumen with deep V-shaped emargination, suboval pedunculi distinct; valva straight, stout, extending to about middle of uncus, distorted apical part rounded; saccular area densely covered with setae, without separated sacculus; posterior margin of vinculum with deep U-shaped medial emargination, broadly rounded lateral humps, suboval vincular sclerites with sclerotised posterior edge; saccus sub-triangular, apically abruptly tapered, rod-like, ratio maximum width to length approximately 0.6, posterior margin with pointed mediolateral projections, separated by moderately deep incision, medial part with strongly sclerotised longitudinal ridge extending to anterior part of saccus, with or without forked anterior end, lateral sclerites about length of maximum width of saccus; phallus slightly shorter than tegumen, almost straight, with moderately inflated coecum, distal two-thirds gradually tapered, ventral margin with sclerotised ridge, dorsomedial area with long row of spines, ductus ejucalatorius twirled, with contorted linear interior sclerotisation.</p><!--PageBreak--><p><italic>Female genitalia</italic>. Unknown.</p></tp:treatment-sec><tp:treatment-sec sec-type="diagnosis" id="SECID0E45BM"><title>Diagnosis.</title><p><italic><tp:taxon-name><tp:taxon-name-part taxon-name-part-type="genus" reg="Megacraspedus">Megacraspedus</tp:taxon-name-part><tp:taxon-name-part taxon-name-part-type="species" reg="alfacarellus">alfacarellus</tp:taxon-name-part></tp:taxon-name></italic> is characterised by its black antennae, and by the dark brown forewings with two weak black dots. It is similar to some forms of <italic><tp:taxon-name><tp:taxon-name-part taxon-name-part-type="genus" reg="Megacraspedus">M.</tp:taxon-name-part><tp:taxon-name-part taxon-name-part-type="species" reg="spinophallus">spinophallus</tp:taxon-name-part></tp:taxon-name></italic> sp. n. (Figs <xref ref-type="fig" rid="F14">53–54</xref>) and <italic><tp:taxon-name><tp:taxon-name-part taxon-name-part-type="genus" reg="Megacraspedus">M.</tp:taxon-name-part><tp:taxon-name-part taxon-name-part-type="species" reg="bidentatus">bidentatus</tp:taxon-name-part></tp:taxon-name></italic> sp. n. (Figure <xref ref-type="fig" rid="F13">44</xref>). The male genitalia are very similar to other species of the <italic><tp:taxon-name><tp:taxon-name-part taxon-name-part-type="genus" reg="Megacraspedus">M.</tp:taxon-name-part><tp:taxon-name-part taxon-name-part-type="species" reg="pusillus">pusillus</tp:taxon-name-part></tp:taxon-name></italic> species group and mainly differ in the distally tapered phallus and the row of dorsomedial spines; they are only weakly separated from <italic><tp:taxon-name><tp:taxon-name-part taxon-name-part-type="genus" reg="Megacraspedus">M.</tp:taxon-name-part><tp:taxon-name-part taxon-name-part-type="species" reg="skoui">skoui</tp:taxon-name-part></tp:taxon-name></italic> sp. n. (Figure <xref ref-type="fig" rid="F14">52</xref>) by the larger uncus and the less pointed apex of the saccus.</p></tp:treatment-sec><tp:treatment-sec sec-type="Molecular data" id="SECID0EGBCM"><title>Molecular data.</title><p>Not available, no suitable specimen was available for barcoding.</p></tp:treatment-sec><tp:treatment-sec sec-type="distribution" id="SECID0ELBCM"><title>Distribution.</title><p>Southern Spain (prov. Granada).</p></tp:treatment-sec><tp:treatment-sec sec-type="biology" id="SECID0EQBCM"><title>Biology.</title><p>Host plant and early stages are unknown. The few adults known to date have been collected in the second half of June at unreported altitudes.</p></tp:treatment-sec><tp:treatment-sec sec-type="remarks" id="SECID0EVBCM"><title>Remarks.</title><p><italic><tp:taxon-name><tp:taxon-name-part taxon-name-part-type="genus" reg="Megacraspedus">Megacraspedus</tp:taxon-name-part><tp:taxon-name-part taxon-name-part-type="species" reg="alfacarellus">alfacarellus</tp:taxon-name-part></tp:taxon-name></italic> was described from one male collected between 18–19.vi.1925 in Sierra Alfacar, Andalusia, Spain (<xref ref-type="bibr" rid="B125">Wehrli 1926</xref>).</p></tp:treatment-sec><tp:treatment-sec><!--Section generated to contain objects referenced in tp:taxon-treatment.--><fig id="F14" position="float" orientation="portrait"><label>Figures 49–54.</label><caption><p><italic><tp:taxon-name><tp:taxon-name-part taxon-name-part-type="genus" reg="Megacraspedus">Megacraspedus</tp:taxon-name-part></tp:taxon-name></italic> adults in dorsal view. <bold>49</bold><italic><tp:taxon-name><tp:taxon-name-part taxon-name-part-type="genus" reg="Megacraspedus">M.</tp:taxon-name-part><tp:taxon-name-part taxon-name-part-type="species" reg="alfacarellus">alfacarellus</tp:taxon-name-part></tp:taxon-name></italic> Wehrli, 1926 – Holotype, male, Spain (<named-content xmlns:xlink="http://www.w3.org/1999/xlink" content-type="dwc:institutional_code" xlink:type="simple">NHMB</named-content>) <bold>50</bold><italic><tp:taxon-name><tp:taxon-name-part taxon-name-part-type="genus" reg="Megacraspedus">M.</tp:taxon-name-part><tp:taxon-name-part taxon-name-part-type="species" reg="alfacarellus">alfacarellus</tp:taxon-name-part></tp:taxon-name></italic> Wehrli, 1926 – male, Spain (<named-content xmlns:xlink="http://www.w3.org/1999/xlink" content-type="dwc:institutional_code" xlink:type="simple">ZMHU</named-content>) <bold>51</bold><italic><tp:taxon-name><tp:taxon-name-part taxon-name-part-type="genus" reg="Megacraspedus">M.</tp:taxon-name-part><tp:taxon-name-part taxon-name-part-type="species" reg="pusillus">pusillus</tp:taxon-name-part></tp:taxon-name></italic> Walsingham, 1903 – male, Spain (<named-content xmlns:xlink="http://www.w3.org/1999/xlink" content-type="dwc:institutional_code" xlink:type="simple">ZMUC</named-content>) <bold>52</bold><italic><tp:taxon-name><tp:taxon-name-part taxon-name-part-type="genus" reg="Megacraspedus">M.</tp:taxon-name-part><tp:taxon-name-part taxon-name-part-type="species" reg="skoui">skoui</tp:taxon-name-part></tp:taxon-name></italic> sp. n. – Paratype, male, Spain (<abbrev xmlns:xlink="http://www.w3.org/1999/xlink" content-type="institution" xlink:title="Research Collection Zdenko Tokár, Šal’a, Slovakia" id="ABBRID0ELSHO" xlink:type="simple">RCZT</abbrev>) <bold>53</bold><italic><tp:taxon-name><tp:taxon-name-part taxon-name-part-type="genus" reg="Megacraspedus">M.</tp:taxon-name-part><tp:taxon-name-part taxon-name-part-type="species" reg="spinophallus">spinophallus</tp:taxon-name-part></tp:taxon-name></italic> sp. n. – Paratype, male, Spain (<named-content xmlns:xlink="http://www.w3.org/1999/xlink" content-type="dwc:institutional_code" xlink:type="simple">BMNH</named-content>) <bold>54</bold><italic><tp:taxon-name><tp:taxon-name-part taxon-name-part-type="genus" reg="Megacraspedus">M.</tp:taxon-name-part><tp:taxon-name-part taxon-name-part-type="species" reg="spinophallus">spinophallus</tp:taxon-name-part></tp:taxon-name></italic> sp. n. – Paratype, female, Spain (<named-content xmlns:xlink="http://www.w3.org/1999/xlink" content-type="dwc:institutional_code" xlink:type="simple">BMNH</named-content>).</p></caption><graphic xmlns:xlink="http://www.w3.org/1999/xlink" xlink:href="zookeys-800-001-g014.jpg" id="oo_245716.jpg" position="float" orientation="portrait" xlink:type="simple"/></fig><fig id="F42" position="float" orientation="portrait"><label>Figures 183–185.</label><caption><p><italic><tp:taxon-name><tp:taxon-name-part taxon-name-part-type="genus" reg="Megacraspedus">Megacraspedus</tp:taxon-name-part></tp:taxon-name></italic> male genitalia. <bold>183</bold><italic><tp:taxon-name><tp:taxon-name-part taxon-name-part-type="genus" reg="Megacraspedus">M.</tp:taxon-name-part><tp:taxon-name-part taxon-name-part-type="species" reg="tristictus">tristictus</tp:taxon-name-part></tp:taxon-name></italic> Walsingham, 1910 – France, GEL 1185 P.H. (<named-content xmlns:xlink="http://www.w3.org/1999/xlink" content-type="dwc:institutional_code" xlink:type="simple">TLMF</named-content>) <bold>184</bold><italic><tp:taxon-name><tp:taxon-name-part taxon-name-part-type="genus" reg="Megacraspedus">M.</tp:taxon-name-part><tp:taxon-name-part taxon-name-part-type="species" reg="alfacarellus">alfacarellus</tp:taxon-name-part></tp:taxon-name></italic> Wehrli, 1926 – Holotype, Spain, GU 16/1414 P.H. (<named-content xmlns:xlink="http://www.w3.org/1999/xlink" content-type="dwc:institutional_code" xlink:type="simple">NHMB</named-content>) <bold>185</bold><italic><tp:taxon-name><tp:taxon-name-part taxon-name-part-type="genus" reg="Megacraspedus">M.</tp:taxon-name-part><tp:taxon-name-part taxon-name-part-type="species" reg="alfacarellus">alfacarellus</tp:taxon-name-part></tp:taxon-name></italic> Wehrli, 1926 – Spain, GU 15/1403 P.H. (<named-content xmlns:xlink="http://www.w3.org/1999/xlink" content-type="dwc:institutional_code" xlink:type="simple">ZMUC</named-content>).</p></caption><graphic xmlns:xlink="http://www.w3.org/1999/xlink" xlink:href="zookeys-800-001-g042.jpg" id="oo_245745.jpg" position="float" orientation="portrait" xlink:type="simple"/></fig><fig id="F13" position="float" orientation="portrait"><label>Figures 43–48.</label><caption><p><italic><tp:taxon-name><tp:taxon-name-part taxon-name-part-type="genus" reg="Megacraspedus">Megacraspedus</tp:taxon-name-part></tp:taxon-name></italic> adults in dorsal view. <bold>43</bold><italic><tp:taxon-name><tp:taxon-name-part taxon-name-part-type="genus" reg="Megacraspedus">M.</tp:taxon-name-part><tp:taxon-name-part taxon-name-part-type="species" reg="cuencellus">cuencellus</tp:taxon-name-part></tp:taxon-name></italic> Caradja, 1920 – male, Spain (<abbrev xmlns:xlink="http://www.w3.org/1999/xlink" content-type="institution" xlink:title="Research Collection Zdenko Tokár, Šal’a, Slovakia" id="ABBRID0ECMHO" xlink:type="simple">RCZT</abbrev>) <bold>44</bold><italic><tp:taxon-name><tp:taxon-name-part taxon-name-part-type="genus" reg="Megacraspedus">M.</tp:taxon-name-part><tp:taxon-name-part taxon-name-part-type="species" reg="bidentatus">bidentatus</tp:taxon-name-part></tp:taxon-name></italic> sp. n. – Holotype male, Spain (<named-content xmlns:xlink="http://www.w3.org/1999/xlink" content-type="dwc:institutional_code" xlink:type="simple">ZMUC</named-content>) <bold>45</bold><italic><tp:taxon-name><tp:taxon-name-part taxon-name-part-type="genus" reg="Megacraspedus">M.</tp:taxon-name-part><tp:taxon-name-part taxon-name-part-type="species" reg="fuscus">fuscus</tp:taxon-name-part></tp:taxon-name></italic> sp. n. – Holotype, male, Spain (<named-content xmlns:xlink="http://www.w3.org/1999/xlink" content-type="dwc:institutional_code" xlink:type="simple">ZMUC</named-content>) <bold>46</bold><italic><tp:taxon-name><tp:taxon-name-part taxon-name-part-type="genus" reg="Megacraspedus">M.</tp:taxon-name-part><tp:taxon-name-part taxon-name-part-type="species" reg="trineae">trineae</tp:taxon-name-part></tp:taxon-name></italic> sp. n. – Paratype, male, Portugal (<named-content xmlns:xlink="http://www.w3.org/1999/xlink" content-type="dwc:institutional_code" xlink:type="simple">ZMUC</named-content>) <bold>47</bold><italic><tp:taxon-name><tp:taxon-name-part taxon-name-part-type="genus" reg="Megacraspedus">M.</tp:taxon-name-part><tp:taxon-name-part taxon-name-part-type="uncertainty-rank">cf.</tp:taxon-name-part><tp:taxon-name-part taxon-name-part-type="species" reg="trineae">trineae</tp:taxon-name-part></tp:taxon-name></italic> sp. n. – male, Spain (<named-content xmlns:xlink="http://www.w3.org/1999/xlink" content-type="dwc:institutional_code" xlink:type="simple">ZMUC</named-content>) <bold>48</bold><italic><tp:taxon-name><tp:taxon-name-part taxon-name-part-type="genus" reg="Megacraspedus">M.</tp:taxon-name-part><tp:taxon-name-part taxon-name-part-type="species" reg="tristictus">tristictus</tp:taxon-name-part></tp:taxon-name></italic> Walsingham, 1910 – male, France (<abbrev xmlns:xlink="http://www.w3.org/1999/xlink" content-type="institution" xlink:title="Research Collection Ernst Arenberger, Vienna, Austria" id="ABBRID0ELPHO" xlink:type="simple">RCEA</abbrev>).</p></caption><graphic xmlns:xlink="http://www.w3.org/1999/xlink" xlink:href="zookeys-800-001-g013.jpg" id="oo_245715.jpg" position="float" orientation="portrait" xlink:type="simple"/></fig></tp:treatment-sec><ref-list><ref id="B125"><mixed-citation xmlns:xlink="http://www.w3.org/1999/xlink" xlink:type="simple"><person-group><name name-style="western"><surname>Wehrli</surname><given-names>E</given-names></name></person-group> (<year>1926</year>) <article-title>Neue <tp:taxon-name><tp:taxon-name-part taxon-name-part-type="suborder">Heterocera</tp:taxon-name-part></tp:taxon-name> aus den Gebirgen Andalusien.</article-title><source>Entomologische Zeitschrift, Frankfurt am Main</source><volume>39</volume>: <fpage>162</fpage>–<lpage>163</lpage>.</mixed-citation></ref></ref-list></tp:taxon-treatment>
