# Supplementary material for: Revision of the genus Megacraspedus Zeller, 1839, a challenging taxonomic tightrope of species delimitation (Lepidoptera, Gelechiidae)
Source: Zookeys. 2018 Nov 29;(800):1–278. doi: 10.3897/zookeys.800.26292 (PMC6284011; doi:10.3897/zookeys.800.26292)
Supplement: XML Treatment for Megacraspedus heckfordi [file zookeys.800.26292-treatment25.xml]

<!DOCTYPE tp:taxon-treatment
  PUBLIC "-//TaxonX//DTD Taxonomic Treatment Publishing DTD v0 20100105//EN" "tax-treatment-NSO.dtd">
<tp:taxon-treatment xmlns:tp="http://www.plazi.org/taxpub"><tp:treatment-meta><kwd-group><label>Taxon classification</label><kwd><named-content xmlns:xlink="http://www.w3.org/1999/xlink" content-type="kingdom">Animalia</named-content></kwd><kwd><named-content xmlns:xlink="http://www.w3.org/1999/xlink" content-type="order">Lepidoptera</named-content></kwd><kwd><named-content xmlns:xlink="http://www.w3.org/1999/xlink" content-type="family">Gelechiidae</named-content></kwd></kwd-group><mixed-citation publication-type="journal"><person-group><name><surname>Huemer</surname><given-names>Peter</given-names></name><name><surname>Karsholt</surname><given-names>Ole</given-names></name></person-group><article-title>Revision of the genus <italic><tp:taxon-name><tp:taxon-name-part taxon-name-part-type="genus" reg="Megacraspedus">Megacraspedus</tp:taxon-name-part></tp:taxon-name></italic> Zeller, 1839, a challenging taxonomic tightrope of species delimitation (<tp:taxon-name><tp:taxon-name-part taxon-name-part-type="order">Lepidoptera</tp:taxon-name-part></tp:taxon-name>, <tp:taxon-name><tp:taxon-name-part taxon-name-part-type="family">Gelechiidae</tp:taxon-name-part></tp:taxon-name>)</article-title><source>Zookeys</source><day>29</day><month>11</month><year>2018</year><volume>2018</volume><issue>800</issue><fpage>1</fpage><lpage>278</lpage><pub-id pub-id-type="doi">10.3897/zookeys.800.26292</pub-id></mixed-citation></tp:treatment-meta><tp:nomenclature><tp:taxon-name>
              <tp:taxon-name-part taxon-name-part-type="genus" reg="Megacraspedus">Megacraspedus</tp:taxon-name-part>
              <tp:taxon-name-part taxon-name-part-type="species" reg="heckfordi">heckfordi</tp:taxon-name-part>
              <object-id xmlns:xlink="http://www.w3.org/1999/xlink" content-type="zoobank" xlink:type="simple">http://zoobank.org/137B14A8-5568-4407-A5F7-1111B44A3F5E</object-id>
            </tp:taxon-name><tp:taxon-status xmlns:xlink="http://www.w3.org/1999/xlink" xlink:type="simple">sp. n.</tp:taxon-status></tp:nomenclature><tp:treatment-sec sec-type="material" id="SECID0EVGDM"><title>Examined material.</title><p><bold>Holotype</bold> ♂, “ESPANA, Prov. Cantabria PN Picos de Europa Fuente De, El Cable Bergst. <named-content xmlns:xlink="http://www.w3.org/1999/xlink" content-type="dwc:verbatimCoordinates" xlink:type="simple"><named-content content-type="geo-json" specific-use="{&#34;type&#34;:&#34;Point&#34;,&#34;coordinates&#34;:[-4.808833,43.159167]}" id="NCID0EAHDM" xlink:type="simple">4°48,53'W, 43°09,55'N</named-content></named-content> 1870 m, 11.7.2012 leg. Huemer <named-content xmlns:xlink="http://www.w3.org/1999/xlink" content-type="dwc:institutional_code" xlink:type="simple">TLMF</named-content> 2012-011” “BC <named-content xmlns:xlink="http://www.w3.org/1999/xlink" content-type="dwc:institutional_code" xlink:type="simple">TLMF</named-content> Lep 08326” (<named-content xmlns:xlink="http://www.w3.org/1999/xlink" content-type="dwc:institutional_code" xlink:type="simple">TLMF</named-content>). <bold>Paratypes.</bold> Spain. 1 ♂, same data as holotype; 7 ♂, same data, but <named-content xmlns:xlink="http://www.w3.org/1999/xlink" content-type="dwc:institutional_code" xlink:type="simple">TLMF</named-content> 2013-011 (all <named-content xmlns:xlink="http://www.w3.org/1999/xlink" content-type="dwc:institutional_code" xlink:type="simple">TLMF</named-content>); 30 ♂, same data, but leg. T. Mayr (<abbrev xmlns:xlink="http://www.w3.org/1999/xlink" content-type="institution" xlink:title="Research Collection Toni Mayr, Feldkirch, Austria" id="ABBRID0EPIDM" xlink:type="simple">RCTM</abbrev>); 1 ♂, Prov. Cantabria, PN Picos de Europa, above Fuente Dé, 1780 m, 9.vii.1999, leg. R. J. Heckford, genitalia slide 949 Heckford (<abbrev xmlns:xlink="http://www.w3.org/1999/xlink" content-type="institution" xlink:title="Research Collection Robert J. Heckford, Plympton, Plymouth, U.K." id="ABBRID0EUIDM" xlink:type="simple">RCRH</abbrev>); 21 ♂, prov. Cantabria, PN Picos de Europa, Espinama, Portillas des Poqueion, 1340 m, 11.vii.2012, leg. P. Huemer; 2 ♂, prov. Leon, Picos de Europa, Portilla de la Reina env., 1230 m, 9.vii.2012, leg. P. Huemer, genitalia slide GEL 1205 Huemer (<abbrev xmlns:xlink="http://www.w3.org/1999/xlink" content-type="institution" xlink:title="Research Collection Toni Mayr, Feldkirch, Austria" id="ABBRID0EZIDM" xlink:type="simple">RCTM</abbrev>, <named-content xmlns:xlink="http://www.w3.org/1999/xlink" content-type="dwc:institutional_code" xlink:type="simple">TLMF</named-content>, <named-content xmlns:xlink="http://www.w3.org/1999/xlink" content-type="dwc:institutional_code" xlink:type="simple">ZMUC</named-content>).</p></tp:treatment-sec><tp:treatment-sec sec-type="description" id="SECID0EOJDM"><title>Description.</title><p>Adult. Male (Figure <xref ref-type="fig" rid="F15">57</xref>). Wingspan 12–14 mm. Segment 2 of labial palpus with scale brush as long as segment 3, grey-brown on outer surface, brown mot<!--PageBreak-->tled with white on inner surface, white on lower and upper surface; segment 3 as long as segment 2, white with black tip. Antennal scape without pecten; flagellum black, indistinctly ringed with grey-brown. Head, thorax and tegula cream-white. Forewing light greyish brown from light brown dark-tipped scales; costa blackish brown at base, otherwise whitish; fringes light grey. Hindwing grey with grey fringes.</p><p>Female. Unknown.</p><p>Variation. The examined specimens show only slight variation.</p><p>Male genitalia (Figure <xref ref-type="fig" rid="F45">193</xref>). Uncus evenly slender, digitate, about four times longer than broad, apex rounded; gnathos hook massive, with longitudinal grooves, slightly longer than uncus, basally same width, evenly tapered to pointed apex; anterior edge of tegumen with deep suboval emargination; pedunculi sub-triangular, posteriorly with sclerotised ridge; valva extending to about middle of uncus, broad, apical sixth abruptly tapered, distorted, with rounded apex; saccular area densely covered with setae, without clearly separated sacculus; posterior margin of vinculum medially emarginated, laterally with hump, suboval vincular sclerites with sclerotised posterior edge; saccus sub-triangular, approximately 1.5 times longer than broad, posterior edge weakly sinusoid, medial part with strongly sclerotised ridge extending from posterior edge to apex, lateral sclerites slightly shorter than maximum width of saccus; phallus with inflated coecum, about twice width and one-third length of distal part, strongly sclerotised spine of about ¾ length of coecum emerging from distodorsal part, directed towards apex of phallus in moderate curvation, distal part of phallus slightly curved, apex rounded.</p><p>Female genitalia. Unknown.</p></tp:treatment-sec><tp:treatment-sec sec-type="diagnosis" id="SECID0EDKDM"><title>Diagnosis.</title><p><italic><tp:taxon-name><tp:taxon-name-part taxon-name-part-type="genus" reg="Megacraspedus">Megacraspedus</tp:taxon-name-part><tp:taxon-name-part taxon-name-part-type="species" reg="heckfordi">heckfordi</tp:taxon-name-part></tp:taxon-name></italic> sp. n. is characterised by its plain light greyish brown forewings without markings. It can be separated from other species without markings on the forewings by its cream-white head. The male genitalia are unmistakable within <italic><tp:taxon-name><tp:taxon-name-part taxon-name-part-type="genus" reg="Megacraspedus">Megacraspedus</tp:taxon-name-part></tp:taxon-name></italic> and can be easily identified by the characteristic large spine of the phallus.</p></tp:treatment-sec><tp:treatment-sec sec-type="Molecular data" id="SECID0E2KDM"><title>Molecular data.</title><p>BIN BOLD:ACA9758 (n = 4). The intraspecific divergence of the barcode region is low with mean 0.5% and maximum divergence of 0.8%. The distance to the nearest neighbour <italic><tp:taxon-name><tp:taxon-name-part taxon-name-part-type="genus" reg="Megacraspedus">M.</tp:taxon-name-part><tp:taxon-name-part taxon-name-part-type="species" reg="tenuiuncus">tenuiuncus</tp:taxon-name-part></tp:taxon-name></italic> sp. n. is 7.8% (p-dist).</p></tp:treatment-sec><tp:treatment-sec sec-type="distribution" id="SECID0EMLDM"><title>Distribution.</title><p>Spain (prov. Cantabria).</p></tp:treatment-sec><tp:treatment-sec sec-type="biology" id="SECID0ERLDM"><title>Biology.</title><p>Host plant and early stages are unknown. The adults have been collected in the middle of July at altitudes from 1230 to 1870 m.</p></tp:treatment-sec><tp:treatment-sec sec-type="etymology" id="SECID0EWLDM"><title>Etymology.</title><p>The species name (a noun in the genitive case) is dedicated to Robert (Bob) Heckford, U.K., who collected the first specimen and provided his valuable material available to our study.</p></tp:treatment-sec><tp:treatment-sec><!--Section generated to contain objects referenced in tp:taxon-treatment.--><fig id="F15" position="float" orientation="portrait"><label>Figures 55–60.</label><caption><p><italic><tp:taxon-name><tp:taxon-name-part taxon-name-part-type="genus" reg="Megacraspedus">Megacraspedus</tp:taxon-name-part></tp:taxon-name></italic> adults in dorsal view. <bold>55</bold><italic><tp:taxon-name><tp:taxon-name-part taxon-name-part-type="genus" reg="Megacraspedus">M.</tp:taxon-name-part><tp:taxon-name-part taxon-name-part-type="species" reg="occidentellus">occidentellus</tp:taxon-name-part></tp:taxon-name></italic> sp. n. – Holotype, male, Portugal (<named-content xmlns:xlink="http://www.w3.org/1999/xlink" content-type="dwc:institutional_code" xlink:type="simple">ZMUC</named-content>) <bold>56</bold><italic><tp:taxon-name><tp:taxon-name-part taxon-name-part-type="genus" reg="Megacraspedus">M.</tp:taxon-name-part><tp:taxon-name-part taxon-name-part-type="species" reg="granadensis">granadensis</tp:taxon-name-part></tp:taxon-name></italic> sp. n. – Holotype, male, Spain (<named-content xmlns:xlink="http://www.w3.org/1999/xlink" content-type="dwc:institutional_code" xlink:type="simple">ZMUC</named-content>) <bold>57</bold><italic><tp:taxon-name><tp:taxon-name-part taxon-name-part-type="genus" reg="Megacraspedus">M.</tp:taxon-name-part><tp:taxon-name-part taxon-name-part-type="species" reg="heckfordi">heckfordi</tp:taxon-name-part></tp:taxon-name></italic> sp. n. – Paratype, male, Spain (<named-content xmlns:xlink="http://www.w3.org/1999/xlink" content-type="dwc:institutional_code" xlink:type="simple">TLMF</named-content>) <bold>58</bold><italic><tp:taxon-name><tp:taxon-name-part taxon-name-part-type="genus" reg="Megacraspedus">M.</tp:taxon-name-part><tp:taxon-name-part taxon-name-part-type="species" reg="tenuiuncus">tenuiuncus</tp:taxon-name-part></tp:taxon-name></italic> sp. n. – Paratype, male, Spain (<named-content xmlns:xlink="http://www.w3.org/1999/xlink" content-type="dwc:institutional_code" xlink:type="simple">ZMUC</named-content>) <bold>59</bold><italic><tp:taxon-name><tp:taxon-name-part taxon-name-part-type="genus" reg="Megacraspedus">M.</tp:taxon-name-part><tp:taxon-name-part taxon-name-part-type="species" reg="lativalvellus">lativalvellus</tp:taxon-name-part></tp:taxon-name></italic> Amsel, 1954 – Paratype, male, Malta (LNK) <bold>60</bold><italic><tp:taxon-name><tp:taxon-name-part taxon-name-part-type="genus" reg="Megacraspedus">M.</tp:taxon-name-part><tp:taxon-name-part taxon-name-part-type="species" reg="dejectella">dejectella</tp:taxon-name-part></tp:taxon-name></italic> (Staudinger, 1859) – Lectotype, male, Spain (<named-content xmlns:xlink="http://www.w3.org/1999/xlink" content-type="dwc:institutional_code" xlink:type="simple">ZMHU</named-content>).</p></caption><graphic xmlns:xlink="http://www.w3.org/1999/xlink" xlink:href="zookeys-800-001-g015.jpg" id="oo_245717.jpg" position="float" orientation="portrait" xlink:type="simple"/></fig><fig id="F45" position="float" orientation="portrait"><label>Figures 192–194.</label><caption><p><italic><tp:taxon-name><tp:taxon-name-part taxon-name-part-type="genus" reg="Megacraspedus">Megacraspedus</tp:taxon-name-part></tp:taxon-name></italic> male genitalia. <bold>192</bold><italic><tp:taxon-name><tp:taxon-name-part taxon-name-part-type="genus" reg="Megacraspedus">M.</tp:taxon-name-part><tp:taxon-name-part taxon-name-part-type="species" reg="granadensis">granadensis</tp:taxon-name-part></tp:taxon-name></italic> sp. n. – Holotype, Spain, GU 16/1458 P.H. (<named-content xmlns:xlink="http://www.w3.org/1999/xlink" content-type="dwc:institutional_code" xlink:type="simple">ZMUC</named-content>) <bold>193</bold><italic><tp:taxon-name><tp:taxon-name-part taxon-name-part-type="genus" reg="Megacraspedus">M.</tp:taxon-name-part><tp:taxon-name-part taxon-name-part-type="species" reg="heckfordi">heckfordi</tp:taxon-name-part></tp:taxon-name></italic> sp. n. – Paratype, Spain, GEL 1205 P.H. (<named-content xmlns:xlink="http://www.w3.org/1999/xlink" content-type="dwc:institutional_code" xlink:type="simple">TLMF</named-content>) <bold>194</bold><italic><tp:taxon-name><tp:taxon-name-part taxon-name-part-type="genus" reg="Megacraspedus">M.</tp:taxon-name-part><tp:taxon-name-part taxon-name-part-type="species" reg="tenuiuncus">tenuiuncus</tp:taxon-name-part></tp:taxon-name></italic> sp. n. – Paratype, Spain, GU 15/1402 P.H. (<named-content xmlns:xlink="http://www.w3.org/1999/xlink" content-type="dwc:institutional_code" xlink:type="simple">TLMF</named-content>).</p></caption><graphic xmlns:xlink="http://www.w3.org/1999/xlink" xlink:href="zookeys-800-001-g045.jpg" id="oo_245748.jpg" position="float" orientation="portrait" xlink:type="simple"/></fig></tp:treatment-sec></tp:taxon-treatment>
