# Supplementary material for: Revision of the genus Megacraspedus Zeller, 1839, a challenging taxonomic tightrope of species delimitation (Lepidoptera, Gelechiidae)
Source: Zookeys. 2018 Nov 29;(800):1–278. doi: 10.3897/zookeys.800.26292 (PMC6284011; doi:10.3897/zookeys.800.26292)
Supplement: XML Treatment for Megacraspedus devorator [file zookeys.800.26292-treatment29.xml]

<!DOCTYPE tp:taxon-treatment
  PUBLIC "-//TaxonX//DTD Taxonomic Treatment Publishing DTD v0 20100105//EN" "tax-treatment-NSO.dtd">
<tp:taxon-treatment xmlns:tp="http://www.plazi.org/taxpub"><tp:treatment-meta><kwd-group><label>Taxon classification</label><kwd><named-content xmlns:xlink="http://www.w3.org/1999/xlink" content-type="kingdom">Animalia</named-content></kwd><kwd><named-content xmlns:xlink="http://www.w3.org/1999/xlink" content-type="order">Lepidoptera</named-content></kwd><kwd><named-content xmlns:xlink="http://www.w3.org/1999/xlink" content-type="family">Gelechiidae</named-content></kwd></kwd-group><mixed-citation publication-type="journal"><person-group><name><surname>Huemer</surname><given-names>Peter</given-names></name><name><surname>Karsholt</surname><given-names>Ole</given-names></name></person-group><article-title>Revision of the genus <italic><tp:taxon-name><tp:taxon-name-part taxon-name-part-type="genus" reg="Megacraspedus">Megacraspedus</tp:taxon-name-part></tp:taxon-name></italic> Zeller, 1839, a challenging taxonomic tightrope of species delimitation (<tp:taxon-name><tp:taxon-name-part taxon-name-part-type="order">Lepidoptera</tp:taxon-name-part></tp:taxon-name>, <tp:taxon-name><tp:taxon-name-part taxon-name-part-type="family">Gelechiidae</tp:taxon-name-part></tp:taxon-name>)</article-title><source>Zookeys</source><day>29</day><month>11</month><year>2018</year><volume>2018</volume><issue>800</issue><fpage>1</fpage><lpage>278</lpage><pub-id pub-id-type="doi">10.3897/zookeys.800.26292</pub-id></mixed-citation></tp:treatment-meta><tp:nomenclature><tp:taxon-name>
              <tp:taxon-name-part taxon-name-part-type="genus" reg="Megacraspedus">Megacraspedus</tp:taxon-name-part>
              <tp:taxon-name-part taxon-name-part-type="species" reg="devorator">devorator</tp:taxon-name-part>
              <object-id xmlns:xlink="http://www.w3.org/1999/xlink" content-type="zoobank" xlink:type="simple">http://zoobank.org/40A57FA9-21B5-47EB-A5EF-D60AFEA54752</object-id>
            </tp:taxon-name><tp:taxon-status xmlns:xlink="http://www.w3.org/1999/xlink" xlink:type="simple">sp. n.</tp:taxon-status></tp:nomenclature><tp:treatment-sec sec-type="material" id="SECID0EEJEM"><title>Examined material.</title><p><bold>Holotype</bold> ♂, “BULGARIA [Dobrich region] Nos Sabla [Shabla] 27.5.2002 J. Junnilainen leg.” “DNA Barcode <named-content xmlns:xlink="http://www.w3.org/1999/xlink" content-type="dwc:institutional_code" xlink:type="simple">TLMF</named-content> Lep 19954” genitalia prep. (in glycerin) (<abbrev xmlns:xlink="http://www.w3.org/1999/xlink" content-type="institution" xlink:title="Research Collection Jari Junnilainen, Vantaa, Finland" id="ABBRID0EUJEM" xlink:type="simple">RCJJ</abbrev>). <bold>Paratypes.</bold> Bulgaria. 2 ♂, Tuzlata, 26.v.2006, leg. J. Junnilainen <!--PageBreak-->(<abbrev xmlns:xlink="http://www.w3.org/1999/xlink" content-type="institution" xlink:title="Research Collection Jari Junnilainen, Vantaa, Finland" id="ABBRID0E4JEM" xlink:type="simple">RCJJ</abbrev>); 1 ♂, East Rhodopes mts, near Madzharovo, Nature Conservation Center “E Rhodopes”, 29.iv.2006, leg. B. Zlatkov &amp; S. Beshkov (<named-content xmlns:xlink="http://www.w3.org/1999/xlink" content-type="dwc:institutional_code" xlink:type="simple">BFUS</named-content>). Romania. 1 ♂, N Dobrogea, 5 km NE Ciucurova, 23.v.2009, leg. J. Junnilainen, genitalia slide GU 16/1461 Huemer (<abbrev xmlns:xlink="http://www.w3.org/1999/xlink" content-type="institution" xlink:title="Research Collection Jari Junnilainen, Vantaa, Finland" id="ABBRID0EKKEM" xlink:type="simple">RCJJ</abbrev>).</p></tp:treatment-sec><tp:treatment-sec sec-type="description" id="SECID0EPKEM"><title>Description.</title><p>Adult. <italic>Male</italic> (Figure <xref ref-type="fig" rid="F16">61</xref>). Wingspan 12–17 mm. Segment 2 of labial palpus with long scale brush, light brown on outer surface, white mottled with brown on inner surface, white on lower and upper surface; segment 3 white. Antennal scape without pecten; flagellum ringed blackish brown and light brown. Head white; thorax and tegula as forewing. Forewing light brown mottled with some black, especially towards apex; edge of costa white; an elongate black spot in fold and a shorter one at end of cell; veins in apical part indistinctly lighter; fringes light grey. Hindwing grey with light grey fringes.</p><p><italic>Female</italic>. Unknown.</p><p><italic>Variation</italic>. There is considerable variation in wingspan.</p><p><italic>Male genitalia</italic> (Figure <xref ref-type="fig" rid="F46">197</xref>). Uncus large, approximately 1.8 times as long as maximum width, parallel outer margins, apically rounded; gnathos hook moderately slender, apically pointed, about length of uncus, weakly curved; anterior margin of tegumen with broad and shallow U-shaped emargination, teguminal wall with short longitudinal ridge anteriorly; pedunculi of moderate size, suboval, with small additional sclerite; valva stout, basally with small hump, sub-basally with large bulge, distal part slender digitate, about half width of uncus, extending slightly to about middle of uncus, apically constricted, weakly rounded; saccular area densely covered with setae, without separated sacculus; posterior margin of vinculum with shallow medial emargination, without distinct lateral humps, vincular sclerite elongated, suboval, with strongly sclerotised posterior edge; saccus moderately large, broadly V-shaped, short, ratio maximum width to length about 1, posterior margin with broadly rounded projections, separated by shallow incision, medial part with furcated sclerotised ridge from posterior margin to anterior third of saccus, lateral sclerites approximately 0.9 times length of maximum width of saccus; phallus with strongly inflated globular coecum, with transverse sclerotised band, approximately 2.5 times wider than distal part, distal part moderately stout, about 3 times length of coecum, straight, with dorsal and ventral sclerotised zones, apex weakly pointed, ductus ejaculatorius with slender interior sclerotisation.</p><p><italic>Female genitalia</italic>. Unknown.</p></tp:treatment-sec><tp:treatment-sec sec-type="diagnosis" id="SECID0EPLEM"><title>Diagnosis.</title><p><italic><tp:taxon-name><tp:taxon-name-part taxon-name-part-type="genus" reg="Megacraspedus">Megacraspedus</tp:taxon-name-part><tp:taxon-name-part taxon-name-part-type="species" reg="devorator">devorator</tp:taxon-name-part></tp:taxon-name></italic> sp. n. is characterised by its light brown forewings with a white costal edge and two elongate black spots. It is very similar to <italic><tp:taxon-name><tp:taxon-name-part taxon-name-part-type="genus" reg="Megacraspedus">M.</tp:taxon-name-part><tp:taxon-name-part taxon-name-part-type="species" reg="binotella">binotella</tp:taxon-name-part></tp:taxon-name></italic> (Figs <xref ref-type="fig" rid="F16">62–64</xref>), which differs by its lighter, cream-coloured ground colour of the forewings. The male genitalia differ from the similar <italic><tp:taxon-name><tp:taxon-name-part taxon-name-part-type="genus" reg="Megacraspedus">M.</tp:taxon-name-part><tp:taxon-name-part taxon-name-part-type="species" reg="binotella">binotella</tp:taxon-name-part></tp:taxon-name></italic> (Figure <xref ref-type="fig" rid="F47">198</xref>) particularly in the more slender and straight distal part of the phallus and the shape of the uncus with parallel outer margin, from other species of the <italic><tp:taxon-name><tp:taxon-name-part taxon-name-part-type="genus" reg="Megacraspedus">M.</tp:taxon-name-part><tp:taxon-name-part taxon-name-part-type="species" reg="binotella">binotella</tp:taxon-name-part></tp:taxon-name></italic> species group e.g., by the slender valva.</p></tp:treatment-sec><tp:treatment-sec sec-type="Molecular data" id="SECID0EJNEM"><title>Molecular data.</title><p>BIN BOLD:ADB7270 (n = 2). Genetically variable species. The intraspecific divergence of the barcode region is considerable with 2.2%. The distance to the nearest neighbour <italic><tp:taxon-name><tp:taxon-name-part taxon-name-part-type="genus" reg="Megacraspedus">M.</tp:taxon-name-part><tp:taxon-name-part taxon-name-part-type="species" reg="binotella">binotella</tp:taxon-name-part></tp:taxon-name></italic> is 9% (p-dist).</p><!--PageBreak--></tp:treatment-sec><tp:treatment-sec sec-type="distribution" id="SECID0E2NEM"><title>Distribution.</title><p>Bulgaria, Romania.</p></tp:treatment-sec><tp:treatment-sec sec-type="biology" id="SECID0EAOEM"><title>Biology.</title><p>Host plant and early stages are unknown. The adults have been collected from late April to late May from sea level to unreported altitudes in Dobrogea mountains.</p></tp:treatment-sec><tp:treatment-sec sec-type="etymology" id="SECID0EFOEM"><title>Etymology.</title><p>The species name refers to the Latin noun <italic><tp:taxon-name><tp:taxon-name-part taxon-name-part-type="genus" reg="Megacraspedus"/><tp:taxon-name-part taxon-name-part-type="species" reg="devorator">devorator</tp:taxon-name-part></tp:taxon-name></italic> (=food), and refers to eating (too) much after hunger during an expedition to Altai mts in search for <italic><tp:taxon-name><tp:taxon-name-part taxon-name-part-type="genus" reg="Megacraspedus">Megacraspedus</tp:taxon-name-part></tp:taxon-name></italic> together with Christoph Wieser.</p></tp:treatment-sec><tp:treatment-sec><!--Section generated to contain objects referenced in tp:taxon-treatment.--><fig id="F16" position="float" orientation="portrait"><label>Figures 61–66.</label><caption><p><italic><tp:taxon-name><tp:taxon-name-part taxon-name-part-type="genus" reg="Megacraspedus">Megacraspedus</tp:taxon-name-part></tp:taxon-name></italic> adults in dorsal view. <bold>61</bold><italic><tp:taxon-name><tp:taxon-name-part taxon-name-part-type="genus" reg="Megacraspedus">M.</tp:taxon-name-part><tp:taxon-name-part taxon-name-part-type="species" reg="devorator">devorator</tp:taxon-name-part></tp:taxon-name></italic> sp. n. – Paratype, male, Romania (<abbrev xmlns:xlink="http://www.w3.org/1999/xlink" content-type="institution" xlink:title="Research Collection Jari Junnilainen, Vantaa, Finland" id="ABBRID0E2YHO" xlink:type="simple">RCJJ</abbrev>) <bold>62</bold><italic><tp:taxon-name><tp:taxon-name-part taxon-name-part-type="genus" reg="Megacraspedus">M.</tp:taxon-name-part><tp:taxon-name-part taxon-name-part-type="species" reg="binotella">binotella</tp:taxon-name-part></tp:taxon-name></italic> (Duponchel, 1843) – male, Austria (<abbrev xmlns:xlink="http://www.w3.org/1999/xlink" content-type="institution" xlink:title="Research Collection Ernst Arenberger, Vienna, Austria" id="ABBRID0ENZHO" xlink:type="simple">RCEA</abbrev>) <bold>63</bold><italic><tp:taxon-name><tp:taxon-name-part taxon-name-part-type="genus" reg="Megacraspedus">M.</tp:taxon-name-part><tp:taxon-name-part taxon-name-part-type="species" reg="binotella">binotella</tp:taxon-name-part></tp:taxon-name></italic> (Duponchel, 1843) – male, Austria (<abbrev xmlns:xlink="http://www.w3.org/1999/xlink" content-type="institution" xlink:title="Research Collection Ernst Arenberger, Vienna, Austria" id="ABBRID0E6ZHO" xlink:type="simple">RCEA</abbrev>) <bold>64</bold><italic><tp:taxon-name><tp:taxon-name-part taxon-name-part-type="genus" reg="Megacraspedus">M.</tp:taxon-name-part><tp:taxon-name-part taxon-name-part-type="species" reg="binotella">binotella</tp:taxon-name-part></tp:taxon-name></italic> (Duponchel, 1843) – female, Italy (<named-content xmlns:xlink="http://www.w3.org/1999/xlink" content-type="dwc:institutional_code" xlink:type="simple">TLMF</named-content>) <bold>65</bold><italic><tp:taxon-name><tp:taxon-name-part taxon-name-part-type="genus" reg="Megacraspedus">M.</tp:taxon-name-part><tp:taxon-name-part taxon-name-part-type="species" reg="brachypteris">brachypteris</tp:taxon-name-part></tp:taxon-name></italic> sp. n. – Paratype, male, Albania (<named-content xmlns:xlink="http://www.w3.org/1999/xlink" content-type="dwc:institutional_code" xlink:type="simple">NMPC</named-content>) <bold>66</bold><italic><tp:taxon-name><tp:taxon-name-part taxon-name-part-type="genus" reg="Megacraspedus">M.</tp:taxon-name-part><tp:taxon-name-part taxon-name-part-type="species" reg="brachypteris">brachypteris</tp:taxon-name-part></tp:taxon-name></italic> sp. n. – Paratype, female, Macedonia (<named-content xmlns:xlink="http://www.w3.org/1999/xlink" content-type="dwc:institutional_code" xlink:type="simple">NHMW</named-content>).</p></caption><graphic xmlns:xlink="http://www.w3.org/1999/xlink" xlink:href="zookeys-800-001-g016.jpg" id="oo_245718.jpg" position="float" orientation="portrait" xlink:type="simple"/></fig><fig id="F46" position="float" orientation="portrait"><label>Figures 195–197.</label><caption><p><italic><tp:taxon-name><tp:taxon-name-part taxon-name-part-type="genus" reg="Megacraspedus">Megacraspedus</tp:taxon-name-part></tp:taxon-name></italic> male genitalia. <bold>195</bold><italic><tp:taxon-name><tp:taxon-name-part taxon-name-part-type="genus" reg="Megacraspedus">M.</tp:taxon-name-part><tp:taxon-name-part taxon-name-part-type="species" reg="lativalvellus">lativalvellus</tp:taxon-name-part></tp:taxon-name></italic> Amsel, 1954 – Holotype, Malta, GU 5092 O.K. (<abbrev xmlns:xlink="http://www.w3.org/1999/xlink" content-type="institution" xlink:title="Research Collection Carmello De Lucca, Malta" id="ABBRID0EZ3KO" xlink:type="simple">RCCDL</abbrev>) <bold>196</bold><italic><tp:taxon-name><tp:taxon-name-part taxon-name-part-type="genus" reg="Megacraspedus">M.</tp:taxon-name-part><tp:taxon-name-part taxon-name-part-type="species" reg="dejectella">dejectella</tp:taxon-name-part></tp:taxon-name></italic> (Staudinger, 1859) – Lectotype, Spain, GU 01/968 P.H. (<named-content xmlns:xlink="http://www.w3.org/1999/xlink" content-type="dwc:institutional_code" xlink:type="simple">ZMHU</named-content>) <bold>197</bold><italic><tp:taxon-name><tp:taxon-name-part taxon-name-part-type="genus" reg="Megacraspedus">M.</tp:taxon-name-part><tp:taxon-name-part taxon-name-part-type="species" reg="devorator">devorator</tp:taxon-name-part></tp:taxon-name></italic> sp. n. – Holotype, Romania, GU 16/1461 P.H. (<abbrev xmlns:xlink="http://www.w3.org/1999/xlink" content-type="institution" xlink:title="Research Collection Jari Junnilainen, Vantaa, Finland" id="ABBRID0EA5KO" xlink:type="simple">RCJJ</abbrev>).</p></caption><graphic xmlns:xlink="http://www.w3.org/1999/xlink" xlink:href="zookeys-800-001-g046.jpg" id="oo_245749.jpg" position="float" orientation="portrait" xlink:type="simple"/></fig><fig id="F47" position="float" orientation="portrait"><label>Figures 198–200.</label><caption><p><italic><tp:taxon-name><tp:taxon-name-part taxon-name-part-type="genus" reg="Megacraspedus">Megacraspedus</tp:taxon-name-part></tp:taxon-name></italic> male genitalia. <bold>198</bold><italic><tp:taxon-name><tp:taxon-name-part taxon-name-part-type="genus" reg="Megacraspedus">M.</tp:taxon-name-part><tp:taxon-name-part taxon-name-part-type="species" reg="binotella">binotella</tp:taxon-name-part></tp:taxon-name></italic> (Duponchel, 1843) – Austria, GEL 1187 P.H. (<named-content xmlns:xlink="http://www.w3.org/1999/xlink" content-type="dwc:institutional_code" xlink:type="simple">TLMF</named-content>) <bold>199</bold><italic><tp:taxon-name><tp:taxon-name-part taxon-name-part-type="genus" reg="Megacraspedus">M.</tp:taxon-name-part><tp:taxon-name-part taxon-name-part-type="species" reg="brachypteris">brachypteris</tp:taxon-name-part></tp:taxon-name></italic> sp. n. – Paratype, Greece, GU 16/1460 P.H. (<named-content xmlns:xlink="http://www.w3.org/1999/xlink" content-type="dwc:institutional_code" xlink:type="simple">ZMUC</named-content>) <bold>200</bold><italic><tp:taxon-name><tp:taxon-name-part taxon-name-part-type="genus" reg="Megacraspedus">M.</tp:taxon-name-part><tp:taxon-name-part taxon-name-part-type="species" reg="brachypteris">brachypteris</tp:taxon-name-part></tp:taxon-name></italic> sp. n. – Paratype, Albania, gen. slide 16.660 (<named-content xmlns:xlink="http://www.w3.org/1999/xlink" content-type="dwc:institutional_code" xlink:type="simple">NHMW</named-content>).</p></caption><graphic xmlns:xlink="http://www.w3.org/1999/xlink" xlink:href="zookeys-800-001-g047.jpg" id="oo_245750.jpg" position="float" orientation="portrait" xlink:type="simple"/></fig></tp:treatment-sec></tp:taxon-treatment>
