# Supplementary material for: Revision of the genus Megacraspedus Zeller, 1839, a challenging taxonomic tightrope of species delimitation (Lepidoptera, Gelechiidae)
Source: Zookeys. 2018 Nov 29;(800):1–278. doi: 10.3897/zookeys.800.26292 (PMC6284011; doi:10.3897/zookeys.800.26292)
Supplement: XML Treatment for Megacraspedus binotella [file zookeys.800.26292-treatment30.xml]

<!DOCTYPE tp:taxon-treatment
  PUBLIC "-//TaxonX//DTD Taxonomic Treatment Publishing DTD v0 20100105//EN" "tax-treatment-NSO.dtd">
<tp:taxon-treatment xmlns:tp="http://www.plazi.org/taxpub"><tp:treatment-meta><kwd-group><label>Taxon classification</label><kwd><named-content xmlns:xlink="http://www.w3.org/1999/xlink" content-type="kingdom">Animalia</named-content></kwd><kwd><named-content xmlns:xlink="http://www.w3.org/1999/xlink" content-type="order">Lepidoptera</named-content></kwd><kwd><named-content xmlns:xlink="http://www.w3.org/1999/xlink" content-type="family">Gelechiidae</named-content></kwd></kwd-group><mixed-citation publication-type="journal"><person-group><name><surname>Huemer</surname><given-names>Peter</given-names></name><name><surname>Karsholt</surname><given-names>Ole</given-names></name></person-group><article-title>Revision of the genus <italic><tp:taxon-name><tp:taxon-name-part taxon-name-part-type="genus" reg="Megacraspedus">Megacraspedus</tp:taxon-name-part></tp:taxon-name></italic> Zeller, 1839, a challenging taxonomic tightrope of species delimitation (<tp:taxon-name><tp:taxon-name-part taxon-name-part-type="order">Lepidoptera</tp:taxon-name-part></tp:taxon-name>, <tp:taxon-name><tp:taxon-name-part taxon-name-part-type="family">Gelechiidae</tp:taxon-name-part></tp:taxon-name>)</article-title><source>Zookeys</source><day>29</day><month>11</month><year>2018</year><volume>2018</volume><issue>800</issue><fpage>1</fpage><lpage>278</lpage><pub-id pub-id-type="doi">10.3897/zookeys.800.26292</pub-id></mixed-citation></tp:treatment-meta><tp:nomenclature><tp:taxon-name>
              <tp:taxon-name-part taxon-name-part-type="genus" reg="Megacraspedus">Megacraspedus</tp:taxon-name-part>
              <tp:taxon-name-part taxon-name-part-type="species" reg="binotella">binotella</tp:taxon-name-part>
            </tp:taxon-name><tp:taxon-authority>(Duponchel, 1843)</tp:taxon-authority><tp:nomenclature-citation-list><tp:nomenclature-citation><tp:taxon-name>
                  <tp:taxon-name-part taxon-name-part-type="genus" reg="Palpula">Palpula</tp:taxon-name-part>
                  <tp:taxon-name-part taxon-name-part-type="species" reg="binotella">binotella</tp:taxon-name-part>
                </tp:taxon-name><comment>Duponchel, 1843: 256, pl. 72, fig. 7.</comment></tp:nomenclature-citation><tp:nomenclature-citation><tp:taxon-name>
                  <tp:taxon-name-part taxon-name-part-type="genus" reg="Ypsolophus">Ypsolophus</tp:taxon-name-part>
                  <tp:taxon-name-part taxon-name-part-type="species" reg="binotellus">binotellus</tp:taxon-name-part>
                </tp:taxon-name><comment>Fischer von Röslerstamm, 1843: 300, 301, pl. 99, figs 2a, 2b; homonym and synonym of <tp:taxon-name><tp:taxon-name-part taxon-name-part-type="genus" reg="Palpula">Palpula</tp:taxon-name-part><tp:taxon-name-part taxon-name-part-type="species" reg="binotella">binotella</tp:taxon-name-part></tp:taxon-name> Duponchel, 1843.</comment></tp:nomenclature-citation></tp:nomenclature-citation-list></tp:nomenclature><tp:treatment-sec sec-type="material" id="SECID0EAREM"><title>Examined material.</title><p><bold>Syntype</bold> ♂, “<italic>binotella</italic> FR” “TYPE” “Duponchel” “2169” [without abdomen] (<named-content xmlns:xlink="http://www.w3.org/1999/xlink" content-type="dwc:institutional_code" xlink:type="simple">MNHN</named-content>) [photographs examined]. <bold>Non-type material.</bold> Austria. 1 ♂, without locality, leg. Mann (<named-content xmlns:xlink="http://www.w3.org/1999/xlink" content-type="dwc:institutional_code" xlink:type="simple">NHMW</named-content>); 1 ♂, 1 ♀, Niederösterreich, südl. Wienerwald, Sooss, 28.iv.1968, leg. Arenberger (<abbrev xmlns:xlink="http://www.w3.org/1999/xlink" content-type="institution" xlink:title="Research Collection Ernst Arenberger, Vienna, Austria" id="ABBRID0E3REM" xlink:type="simple">RCEA</abbrev>); 2 ♂, Niederösterreich, Gramatneusiedl, Fürbachwiesen, 22.v.1964, leg. E. Arenberger; 2 ♂, same data, but 17.v.1964, leg. E. Arenberger; 1 ♂, same data, but 21.v.1968, leg. F. Kasy (<named-content xmlns:xlink="http://www.w3.org/1999/xlink" content-type="dwc:institutional_code" xlink:type="simple">NHMW</named-content>, <abbrev xmlns:xlink="http://www.w3.org/1999/xlink" content-type="institution" xlink:title="Research Collection Ernst Arenberger, Vienna, Austria" id="ABBRID0EJSEM" xlink:type="simple">RCEA</abbrev>, <named-content xmlns:xlink="http://www.w3.org/1999/xlink" content-type="dwc:institutional_code" xlink:type="simple">ZMUC</named-content>); 1 ♂, Niederösterreich, Wolkersdorf, Hochleiten, 14.v.1925; 1 ♂, Niederösterreich, Mödling, 18.vi.1916; 1 ♀, Wien, Bisamberg, 27.v.1902, leg. Preissecker; 2 ♀, Wien, Prater, 1857, genitalia slide GU 17/1481 Huemer (all <named-content xmlns:xlink="http://www.w3.org/1999/xlink" content-type="dwc:institutional_code" xlink:type="simple">NHMW</named-content>); 1 ♂, Steiermark, U. Rein, Enzenbach-Horgar Pauli, 500 m, 16.v.1978, leg. K. Rath, genitalia slide GEL 187 Huemer (<named-content xmlns:xlink="http://www.w3.org/1999/xlink" content-type="dwc:institutional_code" xlink:type="simple">TLMF</named-content>). Croatia. Platak, 1000 m, 1.vi.2008, leg. J. Junnilainen (<abbrev xmlns:xlink="http://www.w3.org/1999/xlink" content-type="institution" xlink:title="Research Collection Jari Junnilainen, Vantaa, Finland" id="ABBRID0EGTEM" xlink:type="simple">RCJJ</abbrev>). Czech Republic. 1 ♂, Brvany, Pisecny, 300 m, 7.vi.2013, leg. J. Šumpich (<named-content xmlns:xlink="http://www.w3.org/1999/xlink" content-type="dwc:institutional_code" xlink:type="simple">NMPC</named-content>). Germany. 2 ♂, Bayern, Eching, late v.1949, leg. H. Pfister (<named-content xmlns:xlink="http://www.w3.org/1999/xlink" content-type="dwc:institutional_code" xlink:type="simple">TLMF</named-content>). Hungary. 1 ♂, Budaörs, 2.v.1953, leg. J. Szöcs (<named-content xmlns:xlink="http://www.w3.org/1999/xlink" content-type="dwc:institutional_code" xlink:type="simple">ZMUC</named-content>). Italy. 1 ♂, 1 ♀, Mte. Baldo, Costabella, 1800 m, late vi.1965, leg. K. Burmann (<named-content xmlns:xlink="http://www.w3.org/1999/xlink" content-type="dwc:institutional_code" xlink:type="simple">TLMF</named-content>); 1 ♂, Verona, Monte, 420 m, 11.v.2012, leg. J. Skyva (<named-content xmlns:xlink="http://www.w3.org/1999/xlink" content-type="dwc:institutional_code" xlink:type="simple">NMPC</named-content>). Poland. 1 ♂, prov. Lublin, Dobużek, 30.v.1996, leg. T. Rynarzewski (<abbrev xmlns:xlink="http://www.w3.org/1999/xlink" content-type="institution" xlink:title="Research Collection Tomasz Rynarzewski, Poznań, Poland" id="ABBRID0ETUEM" xlink:type="simple">RCTZ</abbrev>). Romania. 1 ♂, Carpatii orientali, Muntii Gurghiului, Brădeşti, 600 m, 14.v.2003, leg. S. &amp; Z. Kovács; 1 ♂, Carpatii orientali, Muntii Perşani, Cheile Vărghişului, 700 m, 27.v.2009, leg. S. &amp; Z. Kovács (all <abbrev xmlns:xlink="http://www.w3.org/1999/xlink" content-type="institution" xlink:title="Research Collection Sándor Kovács &amp; Zoltán Kovács, Miercurea Ciuc, Romania" id="ABBRID0EYUEM" xlink:type="simple">RCKO</abbrev>). Slovakia. 1 ♂, Hrabušice, v.1977, leg. J. Patočka; 1 ♂, NR Viniansky Hradný vrch, 8.v.1988, leg. Z. Tokár; 1 ♂, same data, but 14.v.1988 (<named-content xmlns:xlink="http://www.w3.org/1999/xlink" content-type="dwc:institutional_code" xlink:type="simple">ZMUC</named-content>); 1 ♀, same data, but 19.v.2009 (<abbrev xmlns:xlink="http://www.w3.org/1999/xlink" content-type="institution" xlink:title="Research Collection Tomasz Rynarzewski, Poznań, Poland" id="ABBRID0EFVEM" xlink:type="simple">RCTZ</abbrev>); 1 ♂, Staré, 8.v.1988, leg. Z. Tokár (<named-content xmlns:xlink="http://www.w3.org/1999/xlink" content-type="dwc:institutional_code" xlink:type="simple">ZMUC</named-content>); 1 ♂, Zemplinske vrchy, 2.v.2003, leg. Z. Tokár; 1 ♂, 1 ♀, NR Viniansky, hradny vrch, 10.v.2009, leg. Z. Tokár; 1 ♀, Mikulásow, 30.iv.-1.v.2005, leg. Z. Tokár (all <abbrev xmlns:xlink="http://www.w3.org/1999/xlink" content-type="institution" xlink:title="Research Collection Zdenko Tokár, Šal’a, Slovakia" id="ABBRID0ESVEM" xlink:type="simple">RCZT</abbrev>). Slovenia. 2 ♂, Nanos mts, Strmec, 700 m, 25.v.2001, leg. J. Liška; 1 ♂, Nanos mts, Hribac, 1000 m, 28.v.2000, leg. J. Liška (all <named-content xmlns:xlink="http://www.w3.org/1999/xlink" content-type="dwc:institutional_code" xlink:type="simple">NMPC</named-content>); 1 ♂, Nova Gorica, Sabotin, 450 m, 3.vi.2008, leg. J. Skyva (<named-content xmlns:xlink="http://www.w3.org/1999/xlink" content-type="dwc:institutional_code" xlink:type="simple">NMPC</named-content>). Without locality. 1 ♂ (<named-content xmlns:xlink="http://www.w3.org/1999/xlink" content-type="dwc:institutional_code" xlink:type="simple">ZMUC</named-content>).</p></tp:treatment-sec><tp:treatment-sec sec-type="redescription" id="SECID0EPWEM"><title>Redescription.</title><p>Adult. <italic>Male</italic> (Figs <xref ref-type="fig" rid="F16">62–63</xref>). Wingspan 13–17 mm. Segment 2 of labial palpus with long scale brush, light brown on outer surface, white mottled with <!--PageBreak-->brown on inner surface, white on lower and upper surface; segment 3 white. Antennal scape without pecten; flagellum ringed black and white. Head cream-white; thorax and tegula as forewing. Forewing cream coloured, more or less mottled with yellow and brown-tipped scales; basal part of costa dark; a black dot in fold at ½ and one at end of cell; fringes light grey. Hindwing light grey with concolorous fringes.</p><p><italic>Female</italic> (Figure <xref ref-type="fig" rid="F16">64</xref>). Wingspan 12–14 mm. Forewing ellipsoidal with two distinct black spots and some black scales in apex. Hindwing about one-third as broad as in male, with lanceolate apex; whitish grey. Otherwise similar to male.</p><p><italic>Variation</italic>. The forewing can be more or less mottled with brown-tipped scales, and rarely the veins are whitish. Some specimens have darker scales along the termen. Also the head can be light brown. The tip of segment 3 of the labial palps is sometimes black. <italic><tp:taxon-name><tp:taxon-name-part taxon-name-part-type="genus" reg="Megacraspedus">M.</tp:taxon-name-part><tp:taxon-name-part taxon-name-part-type="species" reg="binotella">binotella</tp:taxon-name-part></tp:taxon-name></italic> furthermore shows some variation in size (see also <italic><tp:taxon-name><tp:taxon-name-part taxon-name-part-type="genus" reg="Megacraspedus">M.</tp:taxon-name-part><tp:taxon-name-part taxon-name-part-type="species" reg="brachypteris">brachypteris</tp:taxon-name-part></tp:taxon-name></italic> sp.n.) with e.g., two specimens collected simultaneously ranging between 14 and 17 mm wingspan.</p><p><italic>Male genitalia</italic> (Figure <xref ref-type="fig" rid="F47">198</xref>). Uncus large, mitre-shaped, apex strongly constricted; gnathos hook moderately slender, apically pointed, about length of uncus, weakly curved; anterior margin of tegumen with broad and shallow U-shaped emargination, teguminal wall with short longitudinal ridge anteriorly; pedunculi of moderate size, suboval; valva stout, basally with small hump, sub-basally with large bulge, distal part slender digitate, about half width of uncus, extending slightly beyond base of uncus, apex rounded; saccular area densely covered with setae, without separated sacculus; posterior margin of vinculum with shallow medial emargination, without distinct lateral humps, vincular sclerite elongated, suboval, with strongly sclerotised posterior edge; saccus moderately large, broadly V-shaped, short, ratio maximum width to length about 1, posterior margin with broadly rounded projections, separated by shallow incision, medial part with furcated sclerotised ridge from posterior margin anterior third of saccus, lateral sclerites approximately 0.8 times length of maximum width of saccus; phallus with strongly inflated globular coecum, with transverse sclerotised band, approximately 2.5 times wider than distal part, distal part moderately stout, approximately 2.5 times length of coecum, sclerotised dorsal ridge weakly S-curved, apex constricted, ductus ejaculatorius with slender interior sclerotisation.</p><p><italic>Female genitalia</italic> (Figure <xref ref-type="fig" rid="F73">277</xref>). Papilla analis small, apically rounded; apophysis posterior slender rod-like, 2.2 mm long, with short, bifurcate posterior end and minute sclerotised zone; segment VIII 0.9 mm long, membranous; sub-genital plate with sub-triangular subostial sclerotisation, posteriorly with long, pointed sclerites, extended beyond middle of segment VIII, anteromedially delimiting sub-ovate ostium bursae, anterior margin with rod-like edge connected with apophysis anterior, medially with long and slender sub-triangular projection; apophysis anterior 1.3 mm, slender, rod-like, about length of segment VIII, posteriorly becoming rod-like venula of segment VIII with widened end; colliculum short, sclerotised; ductus bursae gradually widened into sub-ovate and weakly delimited corpus bursae, entire length of ductus and corpus bursae 1.8 mm; signum medium-sized, longitudinal, suboval spiny plate.</p></tp:treatment-sec><tp:treatment-sec sec-type="diagnosis" id="SECID0EPYEM"><title>Diagnosis.</title><p><italic><tp:taxon-name><tp:taxon-name-part taxon-name-part-type="genus" reg="Megacraspedus">Megacraspedus</tp:taxon-name-part><tp:taxon-name-part taxon-name-part-type="species" reg="binotella">binotella</tp:taxon-name-part></tp:taxon-name></italic> is characterised by the creamy forewings with two distinct black dots. It resembles well-marked specimens of <italic><tp:taxon-name><tp:taxon-name-part taxon-name-part-type="genus" reg="Megacraspedus">M.</tp:taxon-name-part><tp:taxon-name-part taxon-name-part-type="species" reg="brachypteris">brachypteris</tp:taxon-name-part></tp:taxon-name></italic> sp. n., a <!--PageBreak-->species which usually differs in the whitish veins and the short-winged female. See also <italic><tp:taxon-name><tp:taxon-name-part taxon-name-part-type="genus" reg="Megacraspedus">M.</tp:taxon-name-part><tp:taxon-name-part taxon-name-part-type="species" reg="devorator">devorator</tp:taxon-name-part></tp:taxon-name></italic> sp. n. (p 86). The male genitalia are very similar to <italic><tp:taxon-name><tp:taxon-name-part taxon-name-part-type="genus" reg="Megacraspedus">M.</tp:taxon-name-part><tp:taxon-name-part taxon-name-part-type="species" reg="barcodiellus">barcodiellus</tp:taxon-name-part></tp:taxon-name></italic> sp. n. (see also Figure <xref ref-type="fig" rid="F48">201</xref>) and <italic><tp:taxon-name><tp:taxon-name-part taxon-name-part-type="genus" reg="Megacraspedus">M.</tp:taxon-name-part><tp:taxon-name-part taxon-name-part-type="species" reg="brachypteris">brachypteris</tp:taxon-name-part></tp:taxon-name></italic> sp. n. (Figs <xref ref-type="fig" rid="F47">199–200</xref>) from which they differ in the more slender valva and the shape of the phallus which is less curved than in <italic><tp:taxon-name><tp:taxon-name-part taxon-name-part-type="genus" reg="Megacraspedus">M.</tp:taxon-name-part><tp:taxon-name-part taxon-name-part-type="species" reg="brachypteris">brachypteris</tp:taxon-name-part></tp:taxon-name></italic> sp. n. and not straight as in <italic><tp:taxon-name><tp:taxon-name-part taxon-name-part-type="genus" reg="Megacraspedus">M.</tp:taxon-name-part><tp:taxon-name-part taxon-name-part-type="species" reg="barcodiellus">barcodiellus</tp:taxon-name-part></tp:taxon-name></italic> sp. n. The female genitalia are very similar to <italic><tp:taxon-name><tp:taxon-name-part taxon-name-part-type="genus" reg="Megacraspedus">M.</tp:taxon-name-part><tp:taxon-name-part taxon-name-part-type="species" reg="brachypteris">brachypteris</tp:taxon-name-part></tp:taxon-name></italic> sp. n. (Figure <xref ref-type="fig" rid="F73">278</xref>) and mainly differ in the distinctly longer pointed sclerites of the sub-genital plate.</p></tp:treatment-sec><tp:treatment-sec sec-type="Molecular data" id="SECID0E22EM"><title>Molecular data.</title><p>BIN BOLD:ACM09062 (n = 5), BIN BOLD:ACW5732 (n = 1), BOLD:ADI7972 (n = 1). Genetically variable species. The intraspecific divergence of the barcode region is large and reflected by 3 BINs with an average distance of 1% and a maximum divergence of 2% in BIN BOLD:ACM09062. The mean intraspecific divergence is 2.2%, with a maximum divergence of 3.8% indicating possible cryptic diversity. The minimum distance to the nearest neighbour <italic><tp:taxon-name><tp:taxon-name-part taxon-name-part-type="genus" reg="Megacraspedus">M.</tp:taxon-name-part><tp:taxon-name-part taxon-name-part-type="species" reg="devorator">devorator</tp:taxon-name-part></tp:taxon-name></italic> sp. n. is 9% (p-dist).</p></tp:treatment-sec><tp:treatment-sec sec-type="distribution" id="SECID0EM3EM"><title>Distribution.</title><p>Austria, Czech Republic, Germany (northwards to Rheinland-Pfalz and Hessen) (<xref ref-type="bibr" rid="B37">Hausenblass 2006</xref>: 10), Hungary, northern Italy, south-eastern Poland, Romania, Slovakia, Slovenia. <italic><tp:taxon-name><tp:taxon-name-part taxon-name-part-type="genus" reg="Megacraspedus">Megacraspedus</tp:taxon-name-part><tp:taxon-name-part taxon-name-part-type="species" reg="binotella">binotella</tp:taxon-name-part></tp:taxon-name></italic> is also listed from Portugal and Spain by <xref ref-type="bibr" rid="B23">Corley (2015</xref>: 86) and <xref ref-type="bibr" rid="B120">Vives (2014</xref>: 171), respectively. However, it seems very unlikely to us that the eastern European <italic><tp:taxon-name><tp:taxon-name-part taxon-name-part-type="genus" reg="Megacraspedus">M.</tp:taxon-name-part><tp:taxon-name-part taxon-name-part-type="species" reg="binotella">binotella</tp:taxon-name-part></tp:taxon-name></italic> occurs on the Iberian Peninsula. Material from Spain and Portugal is probably based on misidentifications and may refer to the externally similar <italic><tp:taxon-name><tp:taxon-name-part taxon-name-part-type="genus" reg="Megacraspedus">M.</tp:taxon-name-part><tp:taxon-name-part taxon-name-part-type="species" reg="peslieri">peslieri</tp:taxon-name-part></tp:taxon-name></italic> sp. n. and/or other similar species.</p></tp:treatment-sec><tp:treatment-sec sec-type="biology" id="SECID0E64EM"><title>Biology.</title><p>Early stages are unknown. <xref ref-type="bibr" rid="B87">Piskunov (1981</xref>: 989) gives <italic><tp:taxon-name><tp:taxon-name-part taxon-name-part-type="genus" reg="Poa">Poa</tp:taxon-name-part></tp:taxon-name></italic> (<tp:taxon-name><tp:taxon-name-part taxon-name-part-type="family">Poaceae</tp:taxon-name-part></tp:taxon-name>) as a host plant. The adults have been collected from late April to late June at altitudes up to 1800 m.</p></tp:treatment-sec><tp:treatment-sec sec-type="remarks" id="SECID0EV5EM"><title>Remarks.</title><p><italic><tp:taxon-name><tp:taxon-name-part taxon-name-part-type="genus" reg="Palpula">Palpula</tp:taxon-name-part><tp:taxon-name-part taxon-name-part-type="species" reg="binotella">binotella</tp:taxon-name-part></tp:taxon-name></italic> was described from an unstated number of specimens which Duponchel had received through the insect dealer Parreyss under the name “<italic>binotella</italic> Fischer de Röslerstamm” (Duponchel 1843). <italic><tp:taxon-name><tp:taxon-name-part taxon-name-part-type="genus" reg="Megacraspedus">Megacraspedus</tp:taxon-name-part><tp:taxon-name-part taxon-name-part-type="species" reg="binotella">binotella</tp:taxon-name-part></tp:taxon-name></italic> was previously attributed to Fischer von Röslerstamm. However, <xref ref-type="bibr" rid="B54">Joannis (1915</xref>: 116) stated that the description by Duponchel was published in January 1843, and that of Fischer von Röslerstamm in March 1843. In the legends to the plate in the original description the combination was given as “<italic>Lita binotella</italic>”. The type locality of <italic><tp:taxon-name><tp:taxon-name-part taxon-name-part-type="genus" reg="Palpula">Palpula</tp:taxon-name-part><tp:taxon-name-part taxon-name-part-type="species" reg="binotella">binotella</tp:taxon-name-part></tp:taxon-name></italic> was not stated by Duponchel, but it may well have been Vienna, Austria, from where the type-series of <italic><tp:taxon-name><tp:taxon-name-part taxon-name-part-type="genus" reg="Ypsolophus">Ypsolophus</tp:taxon-name-part><tp:taxon-name-part taxon-name-part-type="species" reg="binotellus">binotellus</tp:taxon-name-part></tp:taxon-name></italic> Fischer von Röslerstamm originated.</p></tp:treatment-sec><tp:treatment-sec><!--Section generated to contain objects referenced in tp:taxon-treatment.--><fig id="F16" position="float" orientation="portrait"><label>Figures 61–66.</label><caption><p><italic><tp:taxon-name><tp:taxon-name-part taxon-name-part-type="genus" reg="Megacraspedus">Megacraspedus</tp:taxon-name-part></tp:taxon-name></italic> adults in dorsal view. <bold>61</bold><italic><tp:taxon-name><tp:taxon-name-part taxon-name-part-type="genus" reg="Megacraspedus">M.</tp:taxon-name-part><tp:taxon-name-part taxon-name-part-type="species" reg="devorator">devorator</tp:taxon-name-part></tp:taxon-name></italic> sp. n. – Paratype, male, Romania (<abbrev xmlns:xlink="http://www.w3.org/1999/xlink" content-type="institution" xlink:title="Research Collection Jari Junnilainen, Vantaa, Finland" id="ABBRID0E2YHO" xlink:type="simple">RCJJ</abbrev>) <bold>62</bold><italic><tp:taxon-name><tp:taxon-name-part taxon-name-part-type="genus" reg="Megacraspedus">M.</tp:taxon-name-part><tp:taxon-name-part taxon-name-part-type="species" reg="binotella">binotella</tp:taxon-name-part></tp:taxon-name></italic> (Duponchel, 1843) – male, Austria (<abbrev xmlns:xlink="http://www.w3.org/1999/xlink" content-type="institution" xlink:title="Research Collection Ernst Arenberger, Vienna, Austria" id="ABBRID0ENZHO" xlink:type="simple">RCEA</abbrev>) <bold>63</bold><italic><tp:taxon-name><tp:taxon-name-part taxon-name-part-type="genus" reg="Megacraspedus">M.</tp:taxon-name-part><tp:taxon-name-part taxon-name-part-type="species" reg="binotella">binotella</tp:taxon-name-part></tp:taxon-name></italic> (Duponchel, 1843) – male, Austria (<abbrev xmlns:xlink="http://www.w3.org/1999/xlink" content-type="institution" xlink:title="Research Collection Ernst Arenberger, Vienna, Austria" id="ABBRID0E6ZHO" xlink:type="simple">RCEA</abbrev>) <bold>64</bold><italic><tp:taxon-name><tp:taxon-name-part taxon-name-part-type="genus" reg="Megacraspedus">M.</tp:taxon-name-part><tp:taxon-name-part taxon-name-part-type="species" reg="binotella">binotella</tp:taxon-name-part></tp:taxon-name></italic> (Duponchel, 1843) – female, Italy (<named-content xmlns:xlink="http://www.w3.org/1999/xlink" content-type="dwc:institutional_code" xlink:type="simple">TLMF</named-content>) <bold>65</bold><italic><tp:taxon-name><tp:taxon-name-part taxon-name-part-type="genus" reg="Megacraspedus">M.</tp:taxon-name-part><tp:taxon-name-part taxon-name-part-type="species" reg="brachypteris">brachypteris</tp:taxon-name-part></tp:taxon-name></italic> sp. n. – Paratype, male, Albania (<named-content xmlns:xlink="http://www.w3.org/1999/xlink" content-type="dwc:institutional_code" xlink:type="simple">NMPC</named-content>) <bold>66</bold><italic><tp:taxon-name><tp:taxon-name-part taxon-name-part-type="genus" reg="Megacraspedus">M.</tp:taxon-name-part><tp:taxon-name-part taxon-name-part-type="species" reg="brachypteris">brachypteris</tp:taxon-name-part></tp:taxon-name></italic> sp. n. – Paratype, female, Macedonia (<named-content xmlns:xlink="http://www.w3.org/1999/xlink" content-type="dwc:institutional_code" xlink:type="simple">NHMW</named-content>).</p></caption><graphic xmlns:xlink="http://www.w3.org/1999/xlink" xlink:href="zookeys-800-001-g016.jpg" id="oo_245718.jpg" position="float" orientation="portrait" xlink:type="simple"/></fig><fig id="F47" position="float" orientation="portrait"><label>Figures 198–200.</label><caption><p><italic><tp:taxon-name><tp:taxon-name-part taxon-name-part-type="genus" reg="Megacraspedus">Megacraspedus</tp:taxon-name-part></tp:taxon-name></italic> male genitalia. <bold>198</bold><italic><tp:taxon-name><tp:taxon-name-part taxon-name-part-type="genus" reg="Megacraspedus">M.</tp:taxon-name-part><tp:taxon-name-part taxon-name-part-type="species" reg="binotella">binotella</tp:taxon-name-part></tp:taxon-name></italic> (Duponchel, 1843) – Austria, GEL 1187 P.H. (<named-content xmlns:xlink="http://www.w3.org/1999/xlink" content-type="dwc:institutional_code" xlink:type="simple">TLMF</named-content>) <bold>199</bold><italic><tp:taxon-name><tp:taxon-name-part taxon-name-part-type="genus" reg="Megacraspedus">M.</tp:taxon-name-part><tp:taxon-name-part taxon-name-part-type="species" reg="brachypteris">brachypteris</tp:taxon-name-part></tp:taxon-name></italic> sp. n. – Paratype, Greece, GU 16/1460 P.H. (<named-content xmlns:xlink="http://www.w3.org/1999/xlink" content-type="dwc:institutional_code" xlink:type="simple">ZMUC</named-content>) <bold>200</bold><italic><tp:taxon-name><tp:taxon-name-part taxon-name-part-type="genus" reg="Megacraspedus">M.</tp:taxon-name-part><tp:taxon-name-part taxon-name-part-type="species" reg="brachypteris">brachypteris</tp:taxon-name-part></tp:taxon-name></italic> sp. n. – Paratype, Albania, gen. slide 16.660 (<named-content xmlns:xlink="http://www.w3.org/1999/xlink" content-type="dwc:institutional_code" xlink:type="simple">NHMW</named-content>).</p></caption><graphic xmlns:xlink="http://www.w3.org/1999/xlink" xlink:href="zookeys-800-001-g047.jpg" id="oo_245750.jpg" position="float" orientation="portrait" xlink:type="simple"/></fig><fig id="F73" position="float" orientation="portrait"><label>Figures 276–278.</label><caption><p><italic><tp:taxon-name><tp:taxon-name-part taxon-name-part-type="genus" reg="Megacraspedus">Megacraspedus</tp:taxon-name-part></tp:taxon-name></italic> female genitalia. <bold>276</bold><italic><tp:taxon-name><tp:taxon-name-part taxon-name-part-type="genus" reg="Megacraspedus">M.</tp:taxon-name-part><tp:taxon-name-part taxon-name-part-type="species" reg="spinophallus">spinophallus</tp:taxon-name-part></tp:taxon-name></italic> sp. n.– Paratype, Spain, gen. slide 33660 (<named-content xmlns:xlink="http://www.w3.org/1999/xlink" content-type="dwc:institutional_code" xlink:type="simple">BMNH</named-content>) <bold>277</bold><italic><tp:taxon-name><tp:taxon-name-part taxon-name-part-type="genus" reg="Megacraspedus">M.</tp:taxon-name-part><tp:taxon-name-part taxon-name-part-type="species" reg="binotella">binotella</tp:taxon-name-part></tp:taxon-name></italic> (Duponchel, 1843) – Austria, gen. slide 16.667 (<named-content xmlns:xlink="http://www.w3.org/1999/xlink" content-type="dwc:institutional_code" xlink:type="simple">NHMW</named-content>) <bold>278</bold><italic><tp:taxon-name><tp:taxon-name-part taxon-name-part-type="genus" reg="Megacraspedus">M.</tp:taxon-name-part><tp:taxon-name-part taxon-name-part-type="species" reg="brachypteris">brachypteris</tp:taxon-name-part></tp:taxon-name></italic> sp. n. – Paratype, Macedonia, gen. slide 16.669 (<named-content xmlns:xlink="http://www.w3.org/1999/xlink" content-type="dwc:institutional_code" xlink:type="simple">NHMW</named-content>).</p></caption><graphic xmlns:xlink="http://www.w3.org/1999/xlink" xlink:href="zookeys-800-001-g073.jpg" id="oo_245778.jpg" position="float" orientation="portrait" xlink:type="simple"/></fig><fig id="F48" position="float" orientation="portrait"><label>Figures 201–203.</label><caption><p><italic><tp:taxon-name><tp:taxon-name-part taxon-name-part-type="genus" reg="Megacraspedus">Megacraspedus</tp:taxon-name-part></tp:taxon-name></italic> male genitalia. <bold>201</bold><italic><tp:taxon-name><tp:taxon-name-part taxon-name-part-type="genus" reg="Megacraspedus">M.</tp:taxon-name-part><tp:taxon-name-part taxon-name-part-type="species" reg="barcodiellus">barcodiellus</tp:taxon-name-part></tp:taxon-name></italic> sp. n. – Holotype, Macedonia, GEL 1184 P.H. (<named-content xmlns:xlink="http://www.w3.org/1999/xlink" content-type="dwc:institutional_code" xlink:type="simple">TLMF</named-content>) <bold>202</bold><italic><tp:taxon-name><tp:taxon-name-part taxon-name-part-type="genus" reg="Megacraspedus">M.</tp:taxon-name-part><tp:taxon-name-part taxon-name-part-type="species" reg="bilineatella">bilineatella</tp:taxon-name-part></tp:taxon-name></italic> Huemer &amp; Karsholt, 1996 – Paratype, Italy, GEL 561 P.H. (<named-content xmlns:xlink="http://www.w3.org/1999/xlink" content-type="dwc:institutional_code" xlink:type="simple">TLMF</named-content>) <bold>203</bold><italic><tp:taxon-name><tp:taxon-name-part taxon-name-part-type="genus" reg="Megacraspedus">M.</tp:taxon-name-part><tp:taxon-name-part taxon-name-part-type="species" reg="andreneli">andreneli</tp:taxon-name-part></tp:taxon-name></italic> Varenne &amp; Nel, 2014 – Paratype, France, gen. slide 24592 J. Nel (<named-content xmlns:xlink="http://www.w3.org/1999/xlink" content-type="dwc:institutional_code" xlink:type="simple">TLMF</named-content>).</p></caption><graphic xmlns:xlink="http://www.w3.org/1999/xlink" xlink:href="zookeys-800-001-g048.jpg" id="oo_245752.jpg" position="float" orientation="portrait" xlink:type="simple"/></fig></tp:treatment-sec><ref-list><ref id="B37"><mixed-citation xmlns:xlink="http://www.w3.org/1999/xlink" xlink:type="simple"><person-group><name name-style="western"><surname>Hausenblas</surname><given-names>D</given-names></name></person-group> (<year>2006</year>) <article-title>Korrekturen und Ergänzungen zur Mikrolepidopterenfauna Baden-Württembergs und angrenzender Gebiete.</article-title><source>Mitteilungen des Entomologischen Vereins Stuttgart</source><volume>41</volume>: <fpage>3</fpage>–<lpage>27</lpage>.</mixed-citation></ref><ref id="B23"><mixed-citation xmlns:xlink="http://www.w3.org/1999/xlink" xlink:type="simple"><person-group><name name-style="western"><surname>Corley</surname><given-names>MFV</given-names></name></person-group> (<year>2015</year>) <source><tp:taxon-name><tp:taxon-name-part taxon-name-part-type="order">Lepidoptera</tp:taxon-name-part></tp:taxon-name> of continental Portugal. A fully revised list.</source><publisher-name>Martin Corley</publisher-name>, <publisher-loc>Faringdon</publisher-loc>, <size units="page">282 pp</size>.</mixed-citation></ref><ref id="B120"><mixed-citation xmlns:xlink="http://www.w3.org/1999/xlink" xlink:type="simple"><person-group><name name-style="western"><surname>Vives Moreno</surname><given-names>A</given-names></name></person-group> (<year>2014</year>) <source>Catálogo sistemático y sinonímico de los <tp:taxon-name><tp:taxon-name-part taxon-name-part-type="order">Lepidoptera</tp:taxon-name-part></tp:taxon-name> de la Península Ibérica, de Ceuta, de Melilla y de las islas Azores, Baleares, Canarias, Madeira y Salvajes.</source><publisher-name>Improitalia</publisher-name>, <publisher-loc>Madrid</publisher-loc>, <size units="page">1184 pp</size>.</mixed-citation></ref><ref id="B87"><mixed-citation xmlns:xlink="http://www.w3.org/1999/xlink" xlink:type="simple"><person-group><name name-style="western"><surname>Piskunov</surname><given-names>VI</given-names></name></person-group> (<year>1981</year>) <article-title><tp:taxon-name><tp:taxon-name-part taxon-name-part-type="family">Gelechiidae</tp:taxon-name-part></tp:taxon-name>.</article-title> In: <person-group><name name-style="western"><surname>Falkovich</surname><given-names>MI</given-names></name><name name-style="western"><surname>Medvedev</surname><given-names>GS</given-names></name></person-group> (<role>Eds</role>) <issue-title>Opredelitelj nasekomykh Evropejskoj SSSR.</issue-title><source>IV Cheshuekrylyle</source><volume>2</volume>: <fpage>659</fpage>–<lpage>748</lpage>. Leningrad. [In Russian]</mixed-citation></ref><ref id="B54"><mixed-citation xmlns:xlink="http://www.w3.org/1999/xlink" xlink:type="simple"><person-group><name name-style="western"><surname>Joannis</surname><given-names>Jde</given-names></name></person-group> (<year>1915</year>) <article-title>Étude synonymique des espèces de Microlépidoptères déscrites comme nouvelles par Duponchel.</article-title><source>Annales de la Société entomologique de France</source><volume>84</volume>: <fpage>62</fpage>–<lpage>164</lpage>.</mixed-citation></ref></ref-list></tp:taxon-treatment>
