# Supplementary material for: Revision of the genus Megacraspedus Zeller, 1839, a challenging taxonomic tightrope of species delimitation (Lepidoptera, Gelechiidae)
Source: Zookeys. 2018 Nov 29;(800):1–278. doi: 10.3897/zookeys.800.26292 (PMC6284011; doi:10.3897/zookeys.800.26292)
Supplement: XML Treatment for Megacraspedus andreneli [file zookeys.800.26292-treatment34.xml]

<!DOCTYPE tp:taxon-treatment
  PUBLIC "-//TaxonX//DTD Taxonomic Treatment Publishing DTD v0 20100105//EN" "tax-treatment-NSO.dtd">
<tp:taxon-treatment xmlns:tp="http://www.plazi.org/taxpub"><tp:treatment-meta><kwd-group><label>Taxon classification</label><kwd><named-content xmlns:xlink="http://www.w3.org/1999/xlink" content-type="kingdom">Animalia</named-content></kwd><kwd><named-content xmlns:xlink="http://www.w3.org/1999/xlink" content-type="order">Lepidoptera</named-content></kwd><kwd><named-content xmlns:xlink="http://www.w3.org/1999/xlink" content-type="family">Gelechiidae</named-content></kwd></kwd-group><mixed-citation publication-type="journal"><person-group><name><surname>Huemer</surname><given-names>Peter</given-names></name><name><surname>Karsholt</surname><given-names>Ole</given-names></name></person-group><article-title>Revision of the genus <italic><tp:taxon-name><tp:taxon-name-part taxon-name-part-type="genus" reg="Megacraspedus">Megacraspedus</tp:taxon-name-part></tp:taxon-name></italic> Zeller, 1839, a challenging taxonomic tightrope of species delimitation (<tp:taxon-name><tp:taxon-name-part taxon-name-part-type="order">Lepidoptera</tp:taxon-name-part></tp:taxon-name>, <tp:taxon-name><tp:taxon-name-part taxon-name-part-type="family">Gelechiidae</tp:taxon-name-part></tp:taxon-name>)</article-title><source>Zookeys</source><day>29</day><month>11</month><year>2018</year><volume>2018</volume><issue>800</issue><fpage>1</fpage><lpage>278</lpage><pub-id pub-id-type="doi">10.3897/zookeys.800.26292</pub-id></mixed-citation></tp:treatment-meta><tp:nomenclature><tp:taxon-name>
              <tp:taxon-name-part taxon-name-part-type="genus" reg="Megacraspedus">Megacraspedus</tp:taxon-name-part>
              <tp:taxon-name-part taxon-name-part-type="species" reg="andreneli">andreneli</tp:taxon-name-part>
            </tp:taxon-name><tp:taxon-authority>Varenne &amp; Nel, 2014</tp:taxon-authority><tp:nomenclature-citation-list><tp:nomenclature-citation><tp:taxon-name>
                  <tp:taxon-name-part taxon-name-part-type="genus" reg="Megacraspedus">Megacraspedus</tp:taxon-name-part>
                  <tp:taxon-name-part taxon-name-part-type="species" reg="andreneli">andreneli</tp:taxon-name-part>
                </tp:taxon-name><comment>Varenne &amp; Nel, 2014: 61, figs 7–9.</comment></tp:nomenclature-citation></tp:nomenclature-citation-list></tp:nomenclature><tp:treatment-sec sec-type="material" id="SECID0EU2FM"><title>Examined material.</title><p><bold>Holotype</bold> ♂, France, Alpes-Maritimes, Saint-Sauveur-sur-Tinée, Lac Nègre, Parc national du Mercantour, 10 août 2013, 2450 m Th. Varenne leg., genitalia slide JN n°27182 (<abbrev xmlns:xlink="http://www.w3.org/1999/xlink" content-type="institution" xlink:title="Research Collection Thierry Varenne, Nice, France" id="ABBRID0E32FM" xlink:type="simple">RCTV</abbrev>) [photographs examined]. <bold>Paratype.</bold> France. 1 ♂, Alpes-Maritimes, Valdeblore, Col de Veillos, 2250 m, 20.vii.2010, leg. A. Nel, genitalia slide 24592 J. Nel (<named-content xmlns:xlink="http://www.w3.org/1999/xlink" content-type="dwc:institutional_code" xlink:type="simple">TLMF</named-content>).</p></tp:treatment-sec><tp:treatment-sec sec-type="redescription" id="SECID0EL3FM"><title>Redescription.</title><p>Adult. <italic>Male</italic> (Figure <xref ref-type="fig" rid="F17">69</xref>). Wingspan 12–12.5 mm. Segment 2 of labial palpus with long scale brush, brownish mottled with white on inner and upper surface; segment 3 shorter than segment 2, white with black tip. Antenna dark brown, indistinctly ringed lighter. Head cream-white; thorax and tegula as forewing. Forewing cream coloured, slightly mottled with yellow- or brown-tipped scales; basal part of costa blackish brown; a black dot in fold at ½ and one at end of cell; fringes light grey with some black-tipped scales. Hindwing grey with light grey fringes.</p><p><italic>Female</italic>. Unknown.</p><p><italic>Variation</italic>. The forewings of the paratype are darker than those of the holotype, probably because the latter is more worn.</p><p><italic>Male genitalia</italic> (Figure <xref ref-type="fig" rid="F48">203</xref>). Uncus moderately small, 1.25 times length of maximum basal width, sub-ovate, gradually tapered from base to rounded apical edge; gnathos hook massive, stout, slightly longer than uncus, strongly sclerotised, subapically widened, with abruptly tapered and weakly curved apex; anterior margin of tegumen with moderately shallow excavation, with short and medially converged sclerotised ridges in anteriomedial third; pedunculi small, rounded; valva moderately long and slender, weakly curved, digitate, apex rounded, extending to about middle of uncus; saccular area covered with some microtrichia, without separated sacculus; posterior margin of vinculum emarginated, indistinct lateral humps, vincular sclerites sub-ovate; saccus sub-triangular, apically pointed, ratio maximum width to length approximately 0.85, posterior margin arched, with indistinct medial emargination, medial part smooth, without sclerotised ridge, lateral sclerites short, approximately 0.7 times length of maximum width of saccus; phallus with bulbous coecum, distal two-thirds about half width of coecum, weakly curved, digitate, apically rounded, with sclerotised longitudinal ridge.</p><p><italic>Female genitalia</italic>. Unknown.</p></tp:treatment-sec><tp:treatment-sec sec-type="diagnosis" id="SECID0EL4FM"><title>Diagnosis.</title><p><italic><tp:taxon-name><tp:taxon-name-part taxon-name-part-type="genus" reg="Megacraspedus">Megacraspedus</tp:taxon-name-part><tp:taxon-name-part taxon-name-part-type="species" reg="andreneli">andreneli</tp:taxon-name-part></tp:taxon-name></italic> is a rather uncharacteristic species. It can be confused with several other species having two black dots in the forewing, e.g., <italic><tp:taxon-name><tp:taxon-name-part taxon-name-part-type="genus" reg="Megacraspedus">M.</tp:taxon-name-part><tp:taxon-name-part taxon-name-part-type="species" reg="binotella">binotella</tp:taxon-name-part></tp:taxon-name></italic> and <italic><tp:taxon-name><tp:taxon-name-part taxon-name-part-type="genus" reg="Megacraspedus">M.</tp:taxon-name-part><tp:taxon-name-part taxon-name-part-type="species" reg="barcodiellus">barcodiellus</tp:taxon-name-part></tp:taxon-name></italic> sp. n. (flagellum distinctly ringed black and white), and <!--PageBreak--><italic><tp:taxon-name><tp:taxon-name-part taxon-name-part-type="genus" reg="Megacraspedus">M.</tp:taxon-name-part><tp:taxon-name-part taxon-name-part-type="species" reg="lanceolellus">lanceolellus</tp:taxon-name-part></tp:taxon-name></italic> (costa white). The male genitalia are similar to those of <italic><tp:taxon-name><tp:taxon-name-part taxon-name-part-type="genus" reg="Megacraspedus">M.</tp:taxon-name-part><tp:taxon-name-part taxon-name-part-type="species" reg="bilineatella">bilineatella</tp:taxon-name-part></tp:taxon-name></italic> (Figure <xref ref-type="fig" rid="F48">202</xref>) but differ in the subapically widened gnathos hook, the more slender and curved valva, the shorter saccus and several subtle characters.</p></tp:treatment-sec><tp:treatment-sec sec-type="Molecular data" id="SECID0EN6FM"><title>Molecular data.</title><p>BIN BOLD:ADG6163 (n = 1), BIN BOLD:ACS0692 (n = 1). Genetically variable species. The intraspecific divergence of the barcode region is large and reflected by 2 BINs with 4.3% divergence, based on a single specimen of each cluster. The minimum distance to the nearest congeneric neighbour <italic><tp:taxon-name><tp:taxon-name-part taxon-name-part-type="genus" reg="Megacraspedus">Megacraspedus</tp:taxon-name-part><tp:taxon-name-part taxon-name-part-type="species" reg="tokari">tokari</tp:taxon-name-part></tp:taxon-name></italic> sp. n. is 11.2% (p-dist).</p></tp:treatment-sec><tp:treatment-sec sec-type="distribution" id="SECID0E56FM"><title>Distribution.</title><p>France (Dep. Alpes Maritimes).</p></tp:treatment-sec><tp:treatment-sec sec-type="biology" id="SECID0EDAGM"><title>Biology.</title><p>Host plant and early stages are unknown. The few type specimens were collected in July and August at altitudes between 2250 and 2450 m.</p></tp:treatment-sec><tp:treatment-sec sec-type="remarks" id="SECID0EIAGM"><title>Remarks.</title><p><italic><tp:taxon-name><tp:taxon-name-part taxon-name-part-type="genus" reg="Megacraspedus">Megacraspedus</tp:taxon-name-part><tp:taxon-name-part taxon-name-part-type="species" reg="andreneli">andreneli</tp:taxon-name-part></tp:taxon-name></italic> was described from two males collected at two localities in the Alpes Maritimes (<xref ref-type="bibr" rid="B118">Varenne and Nel 2014</xref>). The observed intraspecific barcode divergence is not supported by obvious diagnostic characters in morphology from the original figures, except for the forewing colour of the holotype and paratype. We therefore accept for the time being that both specimens are conspecific. The description of male genitalia is based on a re-mounted slide. Some characters such as the posterior margin of the vinculum or the vincular sclerites were damaged before re-mounting and thus it was not possible to describe them accurately.</p></tp:treatment-sec><tp:treatment-sec><!--Section generated to contain objects referenced in tp:taxon-treatment.--><fig id="F17" position="float" orientation="portrait"><label>Figures 67–72.</label><caption><p><italic><tp:taxon-name><tp:taxon-name-part taxon-name-part-type="genus" reg="Megacraspedus">Megacraspedus</tp:taxon-name-part></tp:taxon-name></italic> adults in dorsal view. <bold>67</bold><italic><tp:taxon-name><tp:taxon-name-part taxon-name-part-type="genus" reg="Megacraspedus">M.</tp:taxon-name-part><tp:taxon-name-part taxon-name-part-type="species" reg="barcodiellus">barcodiellus</tp:taxon-name-part></tp:taxon-name></italic> sp. n. – Paratype, male, Macedonia (<named-content xmlns:xlink="http://www.w3.org/1999/xlink" content-type="dwc:institutional_code" xlink:type="simple">TLMF</named-content>) <bold>68</bold><italic><tp:taxon-name><tp:taxon-name-part taxon-name-part-type="genus" reg="Megacraspedus">M.</tp:taxon-name-part><tp:taxon-name-part taxon-name-part-type="species" reg="bilineatella">bilineatella</tp:taxon-name-part></tp:taxon-name></italic> Huemer &amp; Karsholt, 1996 – Paratype, male, Italy (<named-content xmlns:xlink="http://www.w3.org/1999/xlink" content-type="dwc:institutional_code" xlink:type="simple">TLMF</named-content>) <bold>69</bold><italic><tp:taxon-name><tp:taxon-name-part taxon-name-part-type="genus" reg="Megacraspedus">M.</tp:taxon-name-part><tp:taxon-name-part taxon-name-part-type="species" reg="andreneli">andreneli</tp:taxon-name-part></tp:taxon-name></italic> Varenne &amp; Nel, 2014 – Holotype, male, France (<abbrev xmlns:xlink="http://www.w3.org/1999/xlink" content-type="institution" xlink:title="Research Collection Thierry Varenne, Nice, France" id="ABBRID0EJ5HO" xlink:type="simple">RCTV</abbrev>) <bold>70</bold><italic><tp:taxon-name><tp:taxon-name-part taxon-name-part-type="genus" reg="Megacraspedus">M.</tp:taxon-name-part><tp:taxon-name-part taxon-name-part-type="species" reg="sumpichi">sumpichi</tp:taxon-name-part></tp:taxon-name></italic> sp. n. – Holotype, male, Spain (<named-content xmlns:xlink="http://www.w3.org/1999/xlink" content-type="dwc:institutional_code" xlink:type="simple">TLMF</named-content>) <bold>71</bold><italic><tp:taxon-name><tp:taxon-name-part taxon-name-part-type="genus" reg="Megacraspedus">M.</tp:taxon-name-part><tp:taxon-name-part taxon-name-part-type="species" reg="sumpichi">sumpichi</tp:taxon-name-part></tp:taxon-name></italic> sp. n. – Paratype, female, Spain (<named-content xmlns:xlink="http://www.w3.org/1999/xlink" content-type="dwc:institutional_code" xlink:type="simple">NMPC</named-content>) <bold>72</bold><italic><tp:taxon-name><tp:taxon-name-part taxon-name-part-type="genus" reg="Megacraspedus">M.</tp:taxon-name-part><tp:taxon-name-part taxon-name-part-type="species" reg="tabelli">tabelli</tp:taxon-name-part></tp:taxon-name></italic> sp. n. – Holotype, male, Morocco (<named-content xmlns:xlink="http://www.w3.org/1999/xlink" content-type="dwc:institutional_code" xlink:type="simple">ZMUC</named-content>).</p></caption><graphic xmlns:xlink="http://www.w3.org/1999/xlink" xlink:href="zookeys-800-001-g017.jpg" id="oo_245719.jpg" position="float" orientation="portrait" xlink:type="simple"/></fig><fig id="F48" position="float" orientation="portrait"><label>Figures 201–203.</label><caption><p><italic><tp:taxon-name><tp:taxon-name-part taxon-name-part-type="genus" reg="Megacraspedus">Megacraspedus</tp:taxon-name-part></tp:taxon-name></italic> male genitalia. <bold>201</bold><italic><tp:taxon-name><tp:taxon-name-part taxon-name-part-type="genus" reg="Megacraspedus">M.</tp:taxon-name-part><tp:taxon-name-part taxon-name-part-type="species" reg="barcodiellus">barcodiellus</tp:taxon-name-part></tp:taxon-name></italic> sp. n. – Holotype, Macedonia, GEL 1184 P.H. (<named-content xmlns:xlink="http://www.w3.org/1999/xlink" content-type="dwc:institutional_code" xlink:type="simple">TLMF</named-content>) <bold>202</bold><italic><tp:taxon-name><tp:taxon-name-part taxon-name-part-type="genus" reg="Megacraspedus">M.</tp:taxon-name-part><tp:taxon-name-part taxon-name-part-type="species" reg="bilineatella">bilineatella</tp:taxon-name-part></tp:taxon-name></italic> Huemer &amp; Karsholt, 1996 – Paratype, Italy, GEL 561 P.H. (<named-content xmlns:xlink="http://www.w3.org/1999/xlink" content-type="dwc:institutional_code" xlink:type="simple">TLMF</named-content>) <bold>203</bold><italic><tp:taxon-name><tp:taxon-name-part taxon-name-part-type="genus" reg="Megacraspedus">M.</tp:taxon-name-part><tp:taxon-name-part taxon-name-part-type="species" reg="andreneli">andreneli</tp:taxon-name-part></tp:taxon-name></italic> Varenne &amp; Nel, 2014 – Paratype, France, gen. slide 24592 J. Nel (<named-content xmlns:xlink="http://www.w3.org/1999/xlink" content-type="dwc:institutional_code" xlink:type="simple">TLMF</named-content>).</p></caption><graphic xmlns:xlink="http://www.w3.org/1999/xlink" xlink:href="zookeys-800-001-g048.jpg" id="oo_245752.jpg" position="float" orientation="portrait" xlink:type="simple"/></fig></tp:treatment-sec><ref-list><ref id="B118"><mixed-citation xmlns:xlink="http://www.w3.org/1999/xlink" xlink:type="simple"><person-group><name name-style="western"><surname>Varenne</surname><given-names>T</given-names></name><name name-style="western"><surname>Nel</surname><given-names>J</given-names></name></person-group> (<year>2014</year>) <italic><tp:taxon-name><tp:taxon-name-part taxon-name-part-type="genus">Phyllonorycter</tp:taxon-name-part><tp:taxon-name-part taxon-name-part-type="species">deschkai</tp:taxon-name-part></tp:taxon-name></italic> Triberti, 2007 et <italic><tp:taxon-name><tp:taxon-name-part taxon-name-part-type="genus">Megacraspedus</tp:taxon-name-part><tp:taxon-name-part taxon-name-part-type="species">imparellus</tp:taxon-name-part></tp:taxon-name></italic> (F. v. Röslerstamm, 1843), espèces nouvelles pour la France; description de <italic><tp:taxon-name><tp:taxon-name-part taxon-name-part-type="genus">Megacraspedus</tp:taxon-name-part><tp:taxon-name-part taxon-name-part-type="species">andreneli</tp:taxon-name-part></tp:taxon-name></italic> sp. n. (<tp:taxon-name><tp:taxon-name-part taxon-name-part-type="order">Lepidoptera</tp:taxon-name-part></tp:taxon-name>, <tp:taxon-name><tp:taxon-name-part taxon-name-part-type="family">Gracillariidae</tp:taxon-name-part></tp:taxon-name>, <tp:taxon-name><tp:taxon-name-part taxon-name-part-type="family">Gelechiidae</tp:taxon-name-part></tp:taxon-name>). Revue de l’Association Roussillonnaise d’Entomologie 23: 60–63.</mixed-citation></ref></ref-list></tp:taxon-treatment>
