# Supplementary material for: Revision of the genus Megacraspedus Zeller, 1839, a challenging taxonomic tightrope of species delimitation (Lepidoptera, Gelechiidae)
Source: Zookeys. 2018 Nov 29;(800):1–278. doi: 10.3897/zookeys.800.26292 (PMC6284011; doi:10.3897/zookeys.800.26292)
Supplement: XML Treatment for Megacraspedus ribbeella [file zookeys.800.26292-treatment38.xml]

<!DOCTYPE tp:taxon-treatment
  PUBLIC "-//TaxonX//DTD Taxonomic Treatment Publishing DTD v0 20100105//EN" "tax-treatment-NSO.dtd">
<tp:taxon-treatment xmlns:tp="http://www.plazi.org/taxpub"><tp:treatment-meta><kwd-group><label>Taxon classification</label><kwd><named-content xmlns:xlink="http://www.w3.org/1999/xlink" content-type="kingdom">Animalia</named-content></kwd><kwd><named-content xmlns:xlink="http://www.w3.org/1999/xlink" content-type="order">Lepidoptera</named-content></kwd><kwd><named-content xmlns:xlink="http://www.w3.org/1999/xlink" content-type="family">Gelechiidae</named-content></kwd></kwd-group><mixed-citation publication-type="journal"><person-group><name><surname>Huemer</surname><given-names>Peter</given-names></name><name><surname>Karsholt</surname><given-names>Ole</given-names></name></person-group><article-title>Revision of the genus <italic><tp:taxon-name><tp:taxon-name-part taxon-name-part-type="genus" reg="Megacraspedus">Megacraspedus</tp:taxon-name-part></tp:taxon-name></italic> Zeller, 1839, a challenging taxonomic tightrope of species delimitation (<tp:taxon-name><tp:taxon-name-part taxon-name-part-type="order">Lepidoptera</tp:taxon-name-part></tp:taxon-name>, <tp:taxon-name><tp:taxon-name-part taxon-name-part-type="family">Gelechiidae</tp:taxon-name-part></tp:taxon-name>)</article-title><source>Zookeys</source><day>29</day><month>11</month><year>2018</year><volume>2018</volume><issue>800</issue><fpage>1</fpage><lpage>278</lpage><pub-id pub-id-type="doi">10.3897/zookeys.800.26292</pub-id></mixed-citation></tp:treatment-meta><tp:nomenclature><tp:taxon-name>
              <tp:taxon-name-part taxon-name-part-type="genus" reg="Megacraspedus">Megacraspedus</tp:taxon-name-part>
              <tp:taxon-name-part taxon-name-part-type="species" reg="ribbeella">ribbeella</tp:taxon-name-part>
            </tp:taxon-name><tp:taxon-authority>(Caradja, 1920)</tp:taxon-authority><tp:taxon-status xmlns:xlink="http://www.w3.org/1999/xlink" xlink:type="simple">comb. n.</tp:taxon-status><tp:nomenclature-citation-list><tp:nomenclature-citation><tp:taxon-name>
                  <tp:taxon-name-part taxon-name-part-type="genus" reg="Nevadia">Nevadia</tp:taxon-name-part>
                  <tp:taxon-name-part taxon-name-part-type="species" reg="ribbeella">ribbeella</tp:taxon-name-part>
                </tp:taxon-name><comment>Caradja, 1920: 118.</comment></tp:nomenclature-citation></tp:nomenclature-citation-list></tp:nomenclature><tp:treatment-sec sec-type="material" id="SECID0EMJHM"><title>Examined material.</title><p><bold>Holotype</bold> ♀, [Spain] “<italic>Nevadia ribbeella</italic>”, “HOLOTYPE <italic>Vadenia</italic> (=<italic>Nevadia</italic>) <italic>ribbeella</italic> Car. ♀ ROMÄNIA” “S<sup>ra</sup> Nevada” “Genit. praep. ♀ N 187797 Euparal 2003 Ponomarenko” (<named-content xmlns:xlink="http://www.w3.org/1999/xlink" content-type="dwc:institutional_code" xlink:type="simple">MGAB</named-content>) [photographs examined]. <bold>Non-type material.</bold><!--PageBreak-->Spain. 1 ♀, prov. Granada, Sierra Nevada, Ruta del Valeta, 1650 m, 25.vi.1986, leg. P. Skou (<named-content xmlns:xlink="http://www.w3.org/1999/xlink" content-type="dwc:institutional_code" xlink:type="simple">ZMUC</named-content>); 1 ♀, prov. Sierra de Los Guájares, 1160 m, 26.vi.–6.vii.2007, leg. G. Jeppesen (<named-content xmlns:xlink="http://www.w3.org/1999/xlink" content-type="dwc:institutional_code" xlink:type="simple">ZMUC</named-content>); 1 ♂, 1 ♀, prov. Murcia, Sierra de Espuña, 1909, leg. Korb, genitalia slide Mus. Vind. 16.650 ♂, NM 16.651 ♀ (<named-content xmlns:xlink="http://www.w3.org/1999/xlink" content-type="dwc:institutional_code" xlink:type="simple">NHMW</named-content>); 1 ♀, prov. Murcia, Sierra de Espuña, 8 km W Alhama, 1000 m, 26.v.1998, leg. P. Skou (<named-content xmlns:xlink="http://www.w3.org/1999/xlink" content-type="dwc:institutional_code" xlink:type="simple">ZMUC</named-content>); 1 ♀, prov. Murcia, 3 km E San Miguel de Salinas, 12.iv.2009, leg. J. Tabell (<named-content xmlns:xlink="http://www.w3.org/1999/xlink" content-type="dwc:institutional_code" xlink:type="simple">TLMF</named-content>); 1 ♀, same data, but 3 km SW San Miguel de Salinas, 16.iv.2009 (<named-content xmlns:xlink="http://www.w3.org/1999/xlink" content-type="dwc:institutional_code" xlink:type="simple">ZMUC</named-content>); 1 ♂, prov. Murcia, 7 km NW <tp:taxon-name>Sucina</tp:taxon-name>, Sierra de Alteona, 360 m, 27.iv.2009, leg. J. Tabell (<named-content xmlns:xlink="http://www.w3.org/1999/xlink" content-type="dwc:institutional_code" xlink:type="simple">ZMUC</named-content>).</p></tp:treatment-sec><tp:treatment-sec sec-type="redescription" id="SECID0EFMHM"><title>Redescription.</title><p>Adult. <italic>Male</italic> (Figure <xref ref-type="fig" rid="F18">75</xref>). Wingspan 22–26 mm. Labial palpus long, porrect, dark brown mottled with white, especially on upper and lower surface; segment 3 reduced. Antennal pecten consisting of 1–3 hairs; flagellum greyish brown, indistinctly ringed with white. Head, thorax and tegula light greyish brown, thorax with dark streak in middle. Forewing brown; veins and narrow streak along costa and dorsum white; fringes grey. Hindwing grey with grey fringes.</p><p><italic>Female</italic> (Figure <xref ref-type="fig" rid="F18">76</xref>). Wingspan 19–30 mm. Similar to male.</p><p><italic>Variation</italic>. Very variable in size. The dark parts of the forewings can be lighter or darker brown. One specimen has a broader white streak along the costa. The dark streak on the thorax is often obsolete because specimens tend to become greasy. Worn specimens become lighter.</p><p><italic>Male genitalia</italic> (Figure <xref ref-type="fig" rid="F50">208</xref>). Uncus broad, approximately 1.3 times longer than broad, with parallel outer margin, apex evenly curved; gnathos hook stout, slightly longer than uncus, curved, with pointed apex; anterior margin of tegumen with moderately broad and deep V-shaped emargination, anteromedial part of tegumen with short longitudinal sclerotised ridge; pedunculi large, suboval, with additional rounded sclerite; valva moderately slender, extending to posterior third of uncus, basally broader, medially slightly constricted, apically weakly inflated, setose; saccular area covered with setae, without separated sacculus; posterior margin of vinculum shallowly emarginated, laterally with indistinct hump, sub-rectangular vincular sclerite with sclerotised posteriomedial edge; saccus sub-triangular, moderately long, evenly tapered to pointed apex, ratio maximum width to length approximately 0.75, posterior margin arched, without medial emargination, medial part smooth, without sclerotised ridge, lateral sclerites shorter than maximum width of saccus; phallus with weakly inflated coecum, about twice width of distal part, long sclerotised distodorsal ridge with few short spines in apical part.</p><p><italic>Female genitalia</italic> (Figure <xref ref-type="fig" rid="F74">281</xref>). Papilla analis moderately large, apically broadly rounded; apophysis posterior slender rod-like, approximately 1.6 mm long, bordered by sclerotised field posteriorly, weak curvation and widening at about one-third; segment VIII approximately 0.5 mm long, membranous; subgenital plate with band-like subostial sclerotisation, with slender and moderately long V-shaped projection anteriorly, posteriorly extended into very long, pointed sub-medial sclerites, delimiting oblong ostium bursae, anterior margin with band-like edge connected with apophysis anterior; apophysis anterior slender, rod-like, about length of segment VIII, posteriorly becoming band-like venula of segment VIII, distinctly widening to oblong sclerotised zone, extending to posterior margin of segment VIII; antrum slender, sclerotised, approximately 0.3 mm length; ductus bursae gradually widening to weakly delimited <!--PageBreak-->suboval corpus bursae, entire length of ductus and corpus bursae about 4 mm; signum moderately large, suboval spiny plate.</p></tp:treatment-sec><tp:treatment-sec sec-type="diagnosis" id="SECID0EPNHM"><title>Diagnosis.</title><p><italic><tp:taxon-name><tp:taxon-name-part taxon-name-part-type="genus" reg="Megacraspedus">Megacraspedus</tp:taxon-name-part><tp:taxon-name-part taxon-name-part-type="species" reg="ribbeella">ribbeella</tp:taxon-name-part></tp:taxon-name></italic> is characterised by its large size, and by its contrasting brownish and white forewings. Small specimens resemble <italic><tp:taxon-name><tp:taxon-name-part taxon-name-part-type="genus" reg="Megacraspedus">M.</tp:taxon-name-part><tp:taxon-name-part taxon-name-part-type="species" reg="albovenata">albovenata</tp:taxon-name-part></tp:taxon-name></italic> (Figs <xref ref-type="fig" rid="F19">81–82</xref>) or <italic><tp:taxon-name><tp:taxon-name-part taxon-name-part-type="genus" reg="Megacraspedus">M.</tp:taxon-name-part><tp:taxon-name-part taxon-name-part-type="species" reg="longipalpella">longipalpella</tp:taxon-name-part></tp:taxon-name></italic> (Figs <xref ref-type="fig" rid="F19">83–84</xref>), but these species have the dark parts of the forewings yellowish, dusted with brown scales. It is furthermore similar to <italic><tp:taxon-name><tp:taxon-name-part taxon-name-part-type="genus" reg="Megacraspedus">M.</tp:taxon-name-part><tp:taxon-name-part taxon-name-part-type="species" reg="gallicus">gallicus</tp:taxon-name-part></tp:taxon-name></italic> sp. n. (p 101). The male genitalia are similar overall to other species of the <italic><tp:taxon-name><tp:taxon-name-part taxon-name-part-type="genus" reg="Megacraspedus">M.</tp:taxon-name-part><tp:taxon-name-part taxon-name-part-type="species" reg="fallax">fallax</tp:taxon-name-part></tp:taxon-name></italic> species group but differ from most taxa in the posterior margin of the saccus without medial emargination. This character is only shared with a few species, particularly the very similar <italic><tp:taxon-name><tp:taxon-name-part taxon-name-part-type="genus" reg="Megacraspedus">M.</tp:taxon-name-part><tp:taxon-name-part taxon-name-part-type="species" reg="longipalpella">longipalpella</tp:taxon-name-part></tp:taxon-name></italic> (Figure <xref ref-type="fig" rid="F75">284</xref>), from which <italic><tp:taxon-name><tp:taxon-name-part taxon-name-part-type="genus" reg="Megacraspedus">M.</tp:taxon-name-part><tp:taxon-name-part taxon-name-part-type="species" reg="ribbeella">ribbeella</tp:taxon-name-part></tp:taxon-name></italic> differs e.g., by the stout gnathos hook and the more slender saccus. The female genitalia are similar to <italic><tp:taxon-name><tp:taxon-name-part taxon-name-part-type="genus" reg="Megacraspedus">M.</tp:taxon-name-part><tp:taxon-name-part taxon-name-part-type="species" reg="gallicus">gallicus</tp:taxon-name-part></tp:taxon-name></italic> sp. n. (Figure <xref ref-type="fig" rid="F74">280</xref>) differing in several characters such as the distinctly larger papilla analis, the nearly band-like anterior margin of segment VIII, the more slender and less sclerotised antrum, and the larger signum.</p></tp:treatment-sec><tp:treatment-sec sec-type="Molecular data" id="SECID0E4QHM"><title>Molecular data.</title><p>BIN BOLD:ACZ9288 (n = 2). The intraspecific divergence of the barcode region is low with maximum divergence of 0.2%. The distance to the nearest neighbour <italic><tp:taxon-name><tp:taxon-name-part taxon-name-part-type="genus" reg="Megacraspedus">Megacraspedus</tp:taxon-name-part><tp:taxon-name-part taxon-name-part-type="species" reg="gallicus">gallicus</tp:taxon-name-part></tp:taxon-name></italic> sp. n. is 6.2% (p-dist) (p-dist).</p></tp:treatment-sec><tp:treatment-sec sec-type="distribution" id="SECID0EORHM"><title>Distribution.</title><p>Southern Spain.</p></tp:treatment-sec><tp:treatment-sec sec-type="biology" id="SECID0ETRHM"><title>Biology.</title><p>Host plant and early stages are unknown. The adults have been collected from late May to late June at light at altitudes up to 1650 m.</p></tp:treatment-sec><tp:treatment-sec sec-type="remarks" id="SECID0EYRHM"><title>Remarks.</title><p><italic><tp:taxon-name><tp:taxon-name-part taxon-name-part-type="genus" reg="Nevadia">Nevadia</tp:taxon-name-part><tp:taxon-name-part taxon-name-part-type="species" reg="ribbeella">ribbeella</tp:taxon-name-part></tp:taxon-name></italic> was described from one specimen from Sierra Nevada, Spain (<xref ref-type="bibr" rid="B15">Caradja 1920</xref>). In the original description it was stated to be a male, but according to <xref ref-type="bibr" rid="B93">Popescu-Gorj (1992)</xref> and photographs of the holotype kindly supplied by M. Stanescu (<named-content xmlns:xlink="http://www.w3.org/1999/xlink" content-type="dwc:institutional_code" xlink:type="simple">MGAB</named-content>) it is a female.</p></tp:treatment-sec><tp:treatment-sec><!--Section generated to contain objects referenced in tp:taxon-treatment.--><fig id="F18" position="float" orientation="portrait"><label>Figures 73–78.</label><caption><p><italic><tp:taxon-name><tp:taxon-name-part taxon-name-part-type="genus" reg="Megacraspedus">Megacraspedus</tp:taxon-name-part></tp:taxon-name></italic> adults in dorsal view. <bold>73</bold><italic><tp:taxon-name><tp:taxon-name-part taxon-name-part-type="genus" reg="Megacraspedus">M.</tp:taxon-name-part><tp:taxon-name-part taxon-name-part-type="species" reg="gallicus">gallicus</tp:taxon-name-part></tp:taxon-name></italic> sp. n. – Holotype, male, Spain (<named-content xmlns:xlink="http://www.w3.org/1999/xlink" content-type="dwc:institutional_code" xlink:type="simple">TLMF</named-content>) <bold>74</bold><italic><tp:taxon-name><tp:taxon-name-part taxon-name-part-type="genus" reg="Megacraspedus">M.</tp:taxon-name-part><tp:taxon-name-part taxon-name-part-type="species" reg="gallicus">gallicus</tp:taxon-name-part></tp:taxon-name></italic> sp. n. – Paratype, female, France (<named-content xmlns:xlink="http://www.w3.org/1999/xlink" content-type="dwc:institutional_code" xlink:type="simple">TLMF</named-content>) <bold>75</bold><italic><tp:taxon-name><tp:taxon-name-part taxon-name-part-type="genus" reg="Megacraspedus">M.</tp:taxon-name-part><tp:taxon-name-part taxon-name-part-type="species" reg="ribbeella">ribbeella</tp:taxon-name-part></tp:taxon-name></italic> (Caradja, 1920) – male, Spain (<named-content xmlns:xlink="http://www.w3.org/1999/xlink" content-type="dwc:institutional_code" xlink:type="simple">ZMUC</named-content>) <bold>76</bold><italic><tp:taxon-name><tp:taxon-name-part taxon-name-part-type="genus" reg="Megacraspedus">M.</tp:taxon-name-part><tp:taxon-name-part taxon-name-part-type="species" reg="ribbeella">ribbeella</tp:taxon-name-part></tp:taxon-name></italic> (Caradja, 1920) – female, Spain (<named-content xmlns:xlink="http://www.w3.org/1999/xlink" content-type="dwc:institutional_code" xlink:type="simple">NHMW</named-content>) <bold>77</bold><italic><tp:taxon-name><tp:taxon-name-part taxon-name-part-type="genus" reg="Megacraspedus">M.</tp:taxon-name-part><tp:taxon-name-part taxon-name-part-type="species" reg="libycus">libycus</tp:taxon-name-part></tp:taxon-name></italic> sp. n. – Holotype, male, Libya (<named-content xmlns:xlink="http://www.w3.org/1999/xlink" content-type="dwc:institutional_code" xlink:type="simple">ZMUC</named-content>) <bold>78</bold><italic><tp:taxon-name><tp:taxon-name-part taxon-name-part-type="genus" reg="Megacraspedus">M.</tp:taxon-name-part><tp:taxon-name-part taxon-name-part-type="species" reg="libycus">libycus</tp:taxon-name-part></tp:taxon-name></italic> sp. n. – Paratype, female, Morocco (<named-content xmlns:xlink="http://www.w3.org/1999/xlink" content-type="dwc:institutional_code" xlink:type="simple">ZSM</named-content>).</p></caption><graphic xmlns:xlink="http://www.w3.org/1999/xlink" xlink:href="zookeys-800-001-g018.jpg" id="oo_245720.jpg" position="float" orientation="portrait" xlink:type="simple"/></fig><fig id="F50" position="float" orientation="portrait"><label>Figures 207–209.</label><caption><p><italic><tp:taxon-name><tp:taxon-name-part taxon-name-part-type="genus" reg="Megacraspedus">Megacraspedus</tp:taxon-name-part></tp:taxon-name></italic> male genitalia. <bold>207</bold><italic><tp:taxon-name><tp:taxon-name-part taxon-name-part-type="genus" reg="Megacraspedus">M.</tp:taxon-name-part><tp:taxon-name-part taxon-name-part-type="species" reg="gallicus">gallicus</tp:taxon-name-part></tp:taxon-name></italic> sp. n. – Paratype, France, GEL 1203 P.H. (<named-content xmlns:xlink="http://www.w3.org/1999/xlink" content-type="dwc:institutional_code" xlink:type="simple">TLMF</named-content>) <bold>208</bold><italic><tp:taxon-name><tp:taxon-name-part taxon-name-part-type="genus" reg="Megacraspedus">M.</tp:taxon-name-part><tp:taxon-name-part taxon-name-part-type="species" reg="ribbeella">ribbeella</tp:taxon-name-part></tp:taxon-name></italic> (Caradja, 1920) – Spain, gen. slide 16.650 (<named-content xmlns:xlink="http://www.w3.org/1999/xlink" content-type="dwc:institutional_code" xlink:type="simple">NHMW</named-content>) <bold>209</bold><italic><tp:taxon-name><tp:taxon-name-part taxon-name-part-type="genus" reg="Megacraspedus">M.</tp:taxon-name-part><tp:taxon-name-part taxon-name-part-type="species" reg="libycus">libycus</tp:taxon-name-part></tp:taxon-name></italic> sp. n. – Holotype, Libya, GU 16/1435 P.H. (<named-content xmlns:xlink="http://www.w3.org/1999/xlink" content-type="dwc:institutional_code" xlink:type="simple">ZMUC</named-content>).</p></caption><graphic xmlns:xlink="http://www.w3.org/1999/xlink" xlink:href="zookeys-800-001-g050.jpg" id="oo_245754.jpg" position="float" orientation="portrait" xlink:type="simple"/></fig><fig id="F74" position="float" orientation="portrait"><label>Figures 279–281.</label><caption><p><italic><tp:taxon-name><tp:taxon-name-part taxon-name-part-type="genus" reg="Megacraspedus">Megacraspedus</tp:taxon-name-part></tp:taxon-name></italic> female genitalia. <bold>279</bold><italic><tp:taxon-name><tp:taxon-name-part taxon-name-part-type="genus" reg="Megacraspedus">M.</tp:taxon-name-part><tp:taxon-name-part taxon-name-part-type="species" reg="sumpichi">sumpichi</tp:taxon-name-part></tp:taxon-name></italic> sp. n. – Paratype, Spain, GU 15/1397 P.H. (<abbrev xmlns:xlink="http://www.w3.org/1999/xlink" content-type="institution" xlink:title="Research Collection Zdenko Tokár, Šal’a, Slovakia" id="ABBRID0EOANO" xlink:type="simple">RCZT</abbrev>) <bold>280</bold><italic><tp:taxon-name><tp:taxon-name-part taxon-name-part-type="genus" reg="Megacraspedus">M.</tp:taxon-name-part><tp:taxon-name-part taxon-name-part-type="species" reg="gallicus">gallicus</tp:taxon-name-part></tp:taxon-name></italic> sp. n. – Paratype, France, GEL 1230 P.H. (<named-content xmlns:xlink="http://www.w3.org/1999/xlink" content-type="dwc:institutional_code" xlink:type="simple">TLMF</named-content>) <bold>281</bold><italic><tp:taxon-name><tp:taxon-name-part taxon-name-part-type="genus" reg="Megacraspedus">M.</tp:taxon-name-part><tp:taxon-name-part taxon-name-part-type="species" reg="ribbeella">ribbeella</tp:taxon-name-part></tp:taxon-name></italic> (Caradja, 1920) – Spain, gen. slide 16.651 (<named-content xmlns:xlink="http://www.w3.org/1999/xlink" content-type="dwc:institutional_code" xlink:type="simple">NHMW</named-content>).</p></caption><graphic xmlns:xlink="http://www.w3.org/1999/xlink" xlink:href="zookeys-800-001-g074.jpg" id="oo_245779.jpg" position="float" orientation="portrait" xlink:type="simple"/></fig><fig id="F19" position="float" orientation="portrait"><label>Figures 79–84.</label><caption><p><italic><tp:taxon-name><tp:taxon-name-part taxon-name-part-type="genus" reg="Megacraspedus">Megacraspedus</tp:taxon-name-part></tp:taxon-name></italic> adults in dorsal view. <bold>79</bold><italic><tp:taxon-name><tp:taxon-name-part taxon-name-part-type="genus" reg="Megacraspedus">M.</tp:taxon-name-part><tp:taxon-name-part taxon-name-part-type="species" reg="numidellus">numidellus</tp:taxon-name-part></tp:taxon-name></italic> (Chrétien, 1915) – male, Morocco (<named-content xmlns:xlink="http://www.w3.org/1999/xlink" content-type="dwc:institutional_code" xlink:type="simple">ZMUC</named-content>) <bold>80</bold><italic><tp:taxon-name><tp:taxon-name-part taxon-name-part-type="genus" reg="Megacraspedus">M.</tp:taxon-name-part><tp:taxon-name-part taxon-name-part-type="species" reg="numidellus">numidellus</tp:taxon-name-part></tp:taxon-name></italic> (Chrétien, 1915) – male, Spain (<named-content xmlns:xlink="http://www.w3.org/1999/xlink" content-type="dwc:institutional_code" xlink:type="simple">ZMUC</named-content>) <bold>81</bold><italic><tp:taxon-name><tp:taxon-name-part taxon-name-part-type="genus" reg="Megacraspedus">M.</tp:taxon-name-part><tp:taxon-name-part taxon-name-part-type="species" reg="albovenata">albovenata</tp:taxon-name-part></tp:taxon-name></italic> Junnilainen, 2010 – male, Czech Republic (<named-content xmlns:xlink="http://www.w3.org/1999/xlink" content-type="dwc:institutional_code" xlink:type="simple">TLMF</named-content>) <bold>82</bold><italic><tp:taxon-name><tp:taxon-name-part taxon-name-part-type="genus" reg="Megacraspedus">M.</tp:taxon-name-part><tp:taxon-name-part taxon-name-part-type="species" reg="albovenata">albovenata</tp:taxon-name-part></tp:taxon-name></italic> Junnilainen, 2010 – female, Czech Republic (<named-content xmlns:xlink="http://www.w3.org/1999/xlink" content-type="dwc:institutional_code" xlink:type="simple">TLMF</named-content>) <bold>83</bold><italic><tp:taxon-name><tp:taxon-name-part taxon-name-part-type="genus" reg="Megacraspedus">M.</tp:taxon-name-part><tp:taxon-name-part taxon-name-part-type="species" reg="longipalpella">longipalpella</tp:taxon-name-part></tp:taxon-name></italic> Junnilainen, 2010 – male, Ukraine (ZMKU) <bold>84</bold><italic><tp:taxon-name><tp:taxon-name-part taxon-name-part-type="genus" reg="Megacraspedus">M.</tp:taxon-name-part><tp:taxon-name-part taxon-name-part-type="species" reg="longipalpella">longipalpella</tp:taxon-name-part></tp:taxon-name></italic> Junnilainen, 2010 – female, Russia (<named-content xmlns:xlink="http://www.w3.org/1999/xlink" content-type="dwc:institutional_code" xlink:type="simple">ZMUC</named-content>).</p></caption><graphic xmlns:xlink="http://www.w3.org/1999/xlink" xlink:href="zookeys-800-001-g019.jpg" id="oo_245721.jpg" position="float" orientation="portrait" xlink:type="simple"/></fig><fig id="F75" position="float" orientation="portrait"><label>Figures 282–284.</label><caption><p><italic><tp:taxon-name><tp:taxon-name-part taxon-name-part-type="genus" reg="Megacraspedus">Megacraspedus</tp:taxon-name-part></tp:taxon-name></italic> female genitalia. <bold>282</bold><italic><tp:taxon-name><tp:taxon-name-part taxon-name-part-type="genus" reg="Megacraspedus">M.</tp:taxon-name-part><tp:taxon-name-part taxon-name-part-type="species" reg="libycus">libycus</tp:taxon-name-part></tp:taxon-name></italic> sp. n. – Paratype, Morocco, GEL 1266 P.H. (<named-content xmlns:xlink="http://www.w3.org/1999/xlink" content-type="dwc:institutional_code" xlink:type="simple">TLMF</named-content>) <bold>283</bold><italic><tp:taxon-name><tp:taxon-name-part taxon-name-part-type="genus" reg="Megacraspedus">M.</tp:taxon-name-part><tp:taxon-name-part taxon-name-part-type="species" reg="albovenata">albovenata</tp:taxon-name-part></tp:taxon-name></italic> Junnilainen, 2010 – Czech Republic, GU 17/1474 P.H. (<named-content xmlns:xlink="http://www.w3.org/1999/xlink" content-type="dwc:institutional_code" xlink:type="simple">NMPC</named-content>) <bold>284</bold><italic><tp:taxon-name><tp:taxon-name-part taxon-name-part-type="genus" reg="Megacraspedus">M.</tp:taxon-name-part><tp:taxon-name-part taxon-name-part-type="species" reg="longipalpella">longipalpella</tp:taxon-name-part></tp:taxon-name></italic> Junnilainen, 2010 – Ukraine, GU 17/1475 P.H. (<abbrev xmlns:xlink="http://www.w3.org/1999/xlink" content-type="institution" xlink:title="Research Collection Aleksei Bidzilya, Kiev, Ukraine" id="ABBRID0EDENO" xlink:type="simple">RCAB</abbrev>).</p></caption><graphic xmlns:xlink="http://www.w3.org/1999/xlink" xlink:href="zookeys-800-001-g075.jpg" id="oo_245780.jpg" position="float" orientation="portrait" xlink:type="simple"/></fig></tp:treatment-sec><ref-list><ref id="B15"><mixed-citation xmlns:xlink="http://www.w3.org/1999/xlink" xlink:type="simple"><person-group><name name-style="western"><surname>Caradja</surname><given-names>A</given-names></name></person-group> (<year>1920</year>) <article-title>Beitrag zur Kenntnis der geographischen Verbreitung der Mikrolepidopteren des palaearktischen Faunengebietes nebst Beschreibung neuer Formen. III. Teil.</article-title><source>Deutsche entomologische Zeitschrift, Iris</source><volume>34</volume>: <fpage>75</fpage>–<lpage>179</lpage>.</mixed-citation></ref><ref id="B93"><mixed-citation xmlns:xlink="http://www.w3.org/1999/xlink" xlink:type="simple"><person-group><name name-style="western"><surname>Popescu-Gorj</surname><given-names>A</given-names></name></person-group> (<year>1992</year>) <article-title>Le catalogue des types de Lépidoptères gardés dans les collections du Muséum d’Histoire naturelle “Grigore Antipa” (Bucarest) (Fam. <tp:taxon-name><tp:taxon-name-part taxon-name-part-type="family">Micropterigidae</tp:taxon-name-part></tp:taxon-name> - <tp:taxon-name><tp:taxon-name-part taxon-name-part-type="family">Pterophoridae</tp:taxon-name-part></tp:taxon-name>).</article-title><source>Travaux du Muséum d’Histoire naturelle “Grigore Antipa”</source><volume>32</volume>: <fpage>131</fpage>–<lpage>184</lpage>.</mixed-citation></ref></ref-list></tp:taxon-treatment>
