# Supplementary material for: Revision of the genus Megacraspedus Zeller, 1839, a challenging taxonomic tightrope of species delimitation (Lepidoptera, Gelechiidae)
Source: Zookeys. 2018 Nov 29;(800):1–278. doi: 10.3897/zookeys.800.26292 (PMC6284011; doi:10.3897/zookeys.800.26292)
Supplement: XML Treatment for Megacraspedus numidellus [file zookeys.800.26292-treatment40.xml]

<!DOCTYPE tp:taxon-treatment
  PUBLIC "-//TaxonX//DTD Taxonomic Treatment Publishing DTD v0 20100105//EN" "tax-treatment-NSO.dtd">
<tp:taxon-treatment xmlns:tp="http://www.plazi.org/taxpub"><tp:treatment-meta><kwd-group><label>Taxon classification</label><kwd><named-content xmlns:xlink="http://www.w3.org/1999/xlink" content-type="kingdom">Animalia</named-content></kwd><kwd><named-content xmlns:xlink="http://www.w3.org/1999/xlink" content-type="order">Lepidoptera</named-content></kwd><kwd><named-content xmlns:xlink="http://www.w3.org/1999/xlink" content-type="family">Gelechiidae</named-content></kwd></kwd-group><mixed-citation publication-type="journal"><person-group><name><surname>Huemer</surname><given-names>Peter</given-names></name><name><surname>Karsholt</surname><given-names>Ole</given-names></name></person-group><article-title>Revision of the genus <italic><tp:taxon-name><tp:taxon-name-part taxon-name-part-type="genus" reg="Megacraspedus">Megacraspedus</tp:taxon-name-part></tp:taxon-name></italic> Zeller, 1839, a challenging taxonomic tightrope of species delimitation (<tp:taxon-name><tp:taxon-name-part taxon-name-part-type="order">Lepidoptera</tp:taxon-name-part></tp:taxon-name>, <tp:taxon-name><tp:taxon-name-part taxon-name-part-type="family">Gelechiidae</tp:taxon-name-part></tp:taxon-name>)</article-title><source>Zookeys</source><day>29</day><month>11</month><year>2018</year><volume>2018</volume><issue>800</issue><fpage>1</fpage><lpage>278</lpage><pub-id pub-id-type="doi">10.3897/zookeys.800.26292</pub-id></mixed-citation></tp:treatment-meta><tp:nomenclature><tp:taxon-name>
              <tp:taxon-name-part taxon-name-part-type="genus" reg="Megacraspedus">Megacraspedus</tp:taxon-name-part>
              <tp:taxon-name-part taxon-name-part-type="species" reg="numidellus">numidellus</tp:taxon-name-part>
            </tp:taxon-name><tp:taxon-authority>(Chrétien, 1915)</tp:taxon-authority><tp:taxon-status xmlns:xlink="http://www.w3.org/1999/xlink" xlink:type="simple">comb. n.</tp:taxon-status><tp:nomenclature-citation-list><tp:nomenclature-citation><tp:taxon-name>
                  <tp:taxon-name-part taxon-name-part-type="genus" reg="Chilopselaphus">Chilopselaphus</tp:taxon-name-part>
                  <tp:taxon-name-part taxon-name-part-type="species" reg="numidellus">numidellus</tp:taxon-name-part>
                </tp:taxon-name><comment>Chrétien, 1915: 333.</comment></tp:nomenclature-citation><tp:nomenclature-citation><tp:taxon-name>
                  <tp:taxon-name-part taxon-name-part-type="genus" reg="Megacraspedus">Megacraspedus</tp:taxon-name-part>
                  <tp:taxon-name-part taxon-name-part-type="species" reg="mareotidellus">mareotidellus</tp:taxon-name-part>
                </tp:taxon-name><comment>Turati, 1924: 169, pl. 6, fig. 15, syn. n.</comment></tp:nomenclature-citation></tp:nomenclature-citation-list></tp:nomenclature><tp:treatment-sec sec-type="material" id="SECID0EE3HM"><title>Examined material.</title><p><bold>Lectotype</bold> ♂, <italic><tp:taxon-name><tp:taxon-name-part taxon-name-part-type="genus" reg="Chilopselaphus">Chilopselaphus</tp:taxon-name-part><tp:taxon-name-part taxon-name-part-type="species" reg="numidellus">numidellus</tp:taxon-name-part></tp:taxon-name></italic>, <bold>here designated</bold>, “TYPE” “<italic>Chilopselaphus numidellus</italic>” “Dj. Gafsa 28.4.09” genitalia slide PGCGN 8017 (<named-content xmlns:xlink="http://www.w3.org/1999/xlink" content-type="dwc:institutional_code" xlink:type="simple">MNHN</named-content>) [photographs examined]. <bold>Syntype</bold> ♂, <italic>Megacraspedus mareotidellus</italic>, “PARA-LECTO-TYPE” “Paralectotype ♂ <italic>Megacraspedus mareotidellus</italic> Tur. teste. K. Sattler, 1980” “Cyrenaika Bengasi 15.iii.22. Geo.C.Krüger” “Mus. TURATI coll. HARTIG” “E. Turati Coll. F. Hartig Coll. B.M. 1979–141” “<named-content xmlns:xlink="http://www.w3.org/1999/xlink" content-type="dwc:institutional_code" xlink:type="simple">BMNH</named-content> ♂ Genitalia slide No. 33664” (<named-content xmlns:xlink="http://www.w3.org/1999/xlink" content-type="dwc:institutional_code" xlink:type="simple">BMNH</named-content>). <bold>Non-type material.</bold> Libya. 1 ♂, Cyrenaica, R. U. Agrario, 20.iii.1925, leg. G. C. Krüger (<named-content xmlns:xlink="http://www.w3.org/1999/xlink" content-type="dwc:institutional_code" xlink:type="simple">ZMUC</named-content>); 1 ♂, Gharian, Wadi El Hira, 25.iii.1983, leg. U. Seneca; 4 ♂, same data, but 7.iv.1983, genitalia slide 5335 Karsholt (<named-content xmlns:xlink="http://www.w3.org/1999/xlink" content-type="dwc:institutional_code" xlink:type="simple">ZMUC</named-content>). Morocco. 1 ♂, Anti Atlas, prov. Tiznit, 3.2 km SSW Mirleft, 10 m, 12.iv.2015, leg. J. Tabell, genitalia slide 5336 Karsholt (<named-content xmlns:xlink="http://www.w3.org/1999/xlink" content-type="dwc:institutional_code" xlink:type="simple">ZMUC</named-content>); 1 ♂, Anti Atlas, prov. Tiznit, 24 km SW Tafraout, 1125 m, 13.iv.2015, leg. J. Tabell (<named-content xmlns:xlink="http://www.w3.org/1999/xlink" content-type="dwc:institutional_code" xlink:type="simple">ZMUC</named-content>). Spain. 3 ♂, Fuerteventura, Jandia, Bco. Esquinzo, 15.ii.-26.iv.2004, leg. Paas, genitalia slides GU 16/1424 ♂ Huemer, 5334 Karsholt; 1 ♂, same data, but 17.ii.-8.iii.2002, leg. Paas; 1 ♂, same data, but 9.iii.-10.iv.2002; 1 ♂, same data, but 12–28.ii.2003; 2 ♂, same data, but 30.iii.-20.iv.2003; 2 ♂, same data, but 20.iii.-19.iv.2005; 1 ♂, 20.iv.-1.v.2005 (<abbrev xmlns:xlink="http://www.w3.org/1999/xlink" content-type="institution" xlink:title="Research Collection Willibald Schmitz, Bonn, Germany" id="ABBRID0E25HM" xlink:type="simple">RCWS</abbrev>, <named-content xmlns:xlink="http://www.w3.org/1999/xlink" content-type="dwc:institutional_code" xlink:type="simple">TLMF</named-content>, <named-content xmlns:xlink="http://www.w3.org/1999/xlink" content-type="dwc:institutional_code" xlink:type="simple">ZMUC</named-content>); 1 ♂, Fuerteventura, Caldereta, 120 m, 27.ii.-19.iii.2018 leg. P. Falck (<abbrev xmlns:xlink="http://www.w3.org/1999/xlink" content-type="institution" xlink:title="Research Collection Per Falck, Nexø, Denmark" id="ABBRID0EQ6HM" xlink:type="simple">RCPF</abbrev>).</p></tp:treatment-sec><tp:treatment-sec sec-type="redescription" id="SECID0EV6HM"><title>Redescription.</title><p>Adult. <italic>Male</italic> (Figs <xref ref-type="fig" rid="F19">79–80</xref>). Wingspan 12–17 mm. Labial palpus long (about one-quarter to one-fifth the length of antenna), porrecting, brown mottled with white on outer surface, white mottled with brown on inner surface, white on upper and lower surface; segment 3 reduced. Antennal scape with pecten consisting of several hairs; flagellum indistinctly ringed white and dark, lightest near base. Head light brown in middle, laterally white; thorax brown mottled with white; tegula yellowish brown. Forewing yellowish brown, partly mottled with blackish brown scales; veins white; a thin white sub-costal stripe followed by a yellow stripe from base to apex; a yellow stripe in fold; a white patch between 3/5 and 4/5 in middle of wing; termen black interrupted by white; fringes light grey, blackish grey at apex. Hindwing whitish grey with concolorous fringes.</p><p><italic>Female</italic>. Unknown.</p><p><italic>Variation</italic>. The few examined specimens from Northern Africa are rather worn with a tendency of white rather than yellow stripes. These stripes also show some variation in extension and the amount of blackish brown scales on the forewing is also variable. The patch between 3/5 and 4/5 in middle of the forewing wing is sometimes yellowish.</p><!--PageBreak--><p><italic>Male genitalia</italic> (Figs <xref ref-type="fig" rid="F51">210–212</xref>). Uncus approximately 1.5 to 2 times longer than broad, weakly widened posteriad, apex projected, sinusoid; gnathos hook stout, slightly shorter than uncus, distal part curved with pointed apex; tegumen with broad and shallowly emarginated anterior margin, anteromedially small additional emargination; pedunculi sub-triangular, posteriorly with sclerotised ridge; valva extending to slightly beyond middle of uncus, basally broader, digitate distal part tapered, apically weakly inflated; sacculus absent; posterior margin of vinculum shallowly emarginated, laterally with indistinct humps; saccus sub-triangular, moderately long, abruptly tapered towards pointed apex, posterior edge sinusoid, medial part without sclerotised ridge, lateral sclerites slightly shorter than maximum width of saccus; phallus with weakly inflated coecum, about twice width of distal part, distal two-thirds moderately broad, straight, subapically with long sclerotised distodorsal ridge on right-hand side with or without short dentation.</p><p><italic>Female genitalia</italic>. Unknown.</p></tp:treatment-sec><tp:treatment-sec sec-type="diagnosis" id="SECID0EWAIM"><title>Diagnosis.</title><p><italic><tp:taxon-name><tp:taxon-name-part taxon-name-part-type="genus" reg="Megacraspedus">Megacraspedus</tp:taxon-name-part><tp:taxon-name-part taxon-name-part-type="species" reg="numidellus">numidellus</tp:taxon-name-part></tp:taxon-name></italic> is characterised by its moderately long labial palps with reduced segment 3, by the antennal scape with the pecten consisting of several hairs and by the forewings having three white streaks, but no black dots. The male genitalia are similar to <italic><tp:taxon-name><tp:taxon-name-part taxon-name-part-type="genus" reg="Megacraspedus">M.</tp:taxon-name-part><tp:taxon-name-part taxon-name-part-type="species" reg="albovenata">albovenata</tp:taxon-name-part></tp:taxon-name></italic> (Figure <xref ref-type="fig" rid="F52">213</xref>) and differ only slightly e.g., by the stouter valva and the sclerotisations of the phallus.</p></tp:treatment-sec><tp:treatment-sec sec-type="Molecular data" id="SECID0EWBIM"><title>Molecular data.</title><p>BIN BOLD:ADA0605 (n = 1). The distance to the nearest neighbour <italic><tp:taxon-name><tp:taxon-name-part taxon-name-part-type="genus" reg="Megacraspedus">M.</tp:taxon-name-part><tp:taxon-name-part taxon-name-part-type="species" reg="gallicus">gallicus</tp:taxon-name-part></tp:taxon-name></italic> sp. n. is 9% (p-dist).</p></tp:treatment-sec><tp:treatment-sec sec-type="distribution" id="SECID0EHCIM"><title>Distribution.</title><p>Libya, Morocco, Spain (Canary Islands: Fuerteventura), Tunisia.</p></tp:treatment-sec><tp:treatment-sec sec-type="biology" id="SECID0EMCIM"><title>Biology.</title><p>Host plant and early stages are unknown. The few specimens known to date were collected from middle of February to early May April at altitudes from 10 to 1125 m.</p></tp:treatment-sec><tp:treatment-sec sec-type="remarks" id="SECID0ERCIM"><title>Remarks.</title><p><italic><tp:taxon-name><tp:taxon-name-part taxon-name-part-type="genus" reg="Chilopselaphus">Chilopselaphus</tp:taxon-name-part><tp:taxon-name-part taxon-name-part-type="species" reg="numidellus">numidellus</tp:taxon-name-part></tp:taxon-name></italic> was described from an unspecified number of specimens (probably more than one as the wingspan is stated to be “15–16 mm”) collected at Gafsa in Tunisia in May. It was compared with <italic><tp:taxon-name><tp:taxon-name-part taxon-name-part-type="genus" reg="Chilopselaphus">C.</tp:taxon-name-part><tp:taxon-name-part taxon-name-part-type="species" reg="fallax">fallax</tp:taxon-name-part></tp:taxon-name></italic> Mann (<xref ref-type="bibr" rid="B18">Chrétien 1915</xref>). We have been able to examine photographs of a syntype from <named-content xmlns:xlink="http://www.w3.org/1999/xlink" content-type="dwc:institutional_code" xlink:type="simple">MNHN</named-content>. This specimen is here designated as the lectotype in order to fix the identity of the species and conserve stability of nomenclature. <italic><tp:taxon-name><tp:taxon-name-part taxon-name-part-type="genus" reg="Megacraspedus">Megacraspedus</tp:taxon-name-part><tp:taxon-name-part taxon-name-part-type="species" reg="mareotidellus">mareotidellus</tp:taxon-name-part></tp:taxon-name></italic> was described from eleven specimens collected at El Berca, Benghazi, Libya (<xref ref-type="bibr" rid="B116">Turati 1924</xref>: 169). It was compared with “<italic>oranellus</italic> B.H.”, but we have been unable to trace this name in the literature. A male labelled as a paralectotype by K Sattler and considered to be a syntype fully corresponds with figures of a syntype of <italic><tp:taxon-name><tp:taxon-name-part taxon-name-part-type="genus" reg="Megacraspedus">M.</tp:taxon-name-part><tp:taxon-name-part taxon-name-part-type="species" reg="numidellus">numidellus</tp:taxon-name-part></tp:taxon-name></italic> and we thus consider <italic><tp:taxon-name><tp:taxon-name-part taxon-name-part-type="genus" reg="Megacraspedus">M.</tp:taxon-name-part><tp:taxon-name-part taxon-name-part-type="species" reg="mareotidellus">mareotidellus</tp:taxon-name-part></tp:taxon-name></italic> to be a junior synonym of the former (syn. n.).</p></tp:treatment-sec><tp:treatment-sec><!--Section generated to contain objects referenced in tp:taxon-treatment.--><fig id="F19" position="float" orientation="portrait"><label>Figures 79–84.</label><caption><p><italic><tp:taxon-name><tp:taxon-name-part taxon-name-part-type="genus" reg="Megacraspedus">Megacraspedus</tp:taxon-name-part></tp:taxon-name></italic> adults in dorsal view. <bold>79</bold><italic><tp:taxon-name><tp:taxon-name-part taxon-name-part-type="genus" reg="Megacraspedus">M.</tp:taxon-name-part><tp:taxon-name-part taxon-name-part-type="species" reg="numidellus">numidellus</tp:taxon-name-part></tp:taxon-name></italic> (Chrétien, 1915) – male, Morocco (<named-content xmlns:xlink="http://www.w3.org/1999/xlink" content-type="dwc:institutional_code" xlink:type="simple">ZMUC</named-content>) <bold>80</bold><italic><tp:taxon-name><tp:taxon-name-part taxon-name-part-type="genus" reg="Megacraspedus">M.</tp:taxon-name-part><tp:taxon-name-part taxon-name-part-type="species" reg="numidellus">numidellus</tp:taxon-name-part></tp:taxon-name></italic> (Chrétien, 1915) – male, Spain (<named-content xmlns:xlink="http://www.w3.org/1999/xlink" content-type="dwc:institutional_code" xlink:type="simple">ZMUC</named-content>) <bold>81</bold><italic><tp:taxon-name><tp:taxon-name-part taxon-name-part-type="genus" reg="Megacraspedus">M.</tp:taxon-name-part><tp:taxon-name-part taxon-name-part-type="species" reg="albovenata">albovenata</tp:taxon-name-part></tp:taxon-name></italic> Junnilainen, 2010 – male, Czech Republic (<named-content xmlns:xlink="http://www.w3.org/1999/xlink" content-type="dwc:institutional_code" xlink:type="simple">TLMF</named-content>) <bold>82</bold><italic><tp:taxon-name><tp:taxon-name-part taxon-name-part-type="genus" reg="Megacraspedus">M.</tp:taxon-name-part><tp:taxon-name-part taxon-name-part-type="species" reg="albovenata">albovenata</tp:taxon-name-part></tp:taxon-name></italic> Junnilainen, 2010 – female, Czech Republic (<named-content xmlns:xlink="http://www.w3.org/1999/xlink" content-type="dwc:institutional_code" xlink:type="simple">TLMF</named-content>) <bold>83</bold><italic><tp:taxon-name><tp:taxon-name-part taxon-name-part-type="genus" reg="Megacraspedus">M.</tp:taxon-name-part><tp:taxon-name-part taxon-name-part-type="species" reg="longipalpella">longipalpella</tp:taxon-name-part></tp:taxon-name></italic> Junnilainen, 2010 – male, Ukraine (ZMKU) <bold>84</bold><italic><tp:taxon-name><tp:taxon-name-part taxon-name-part-type="genus" reg="Megacraspedus">M.</tp:taxon-name-part><tp:taxon-name-part taxon-name-part-type="species" reg="longipalpella">longipalpella</tp:taxon-name-part></tp:taxon-name></italic> Junnilainen, 2010 – female, Russia (<named-content xmlns:xlink="http://www.w3.org/1999/xlink" content-type="dwc:institutional_code" xlink:type="simple">ZMUC</named-content>).</p></caption><graphic xmlns:xlink="http://www.w3.org/1999/xlink" xlink:href="zookeys-800-001-g019.jpg" id="oo_245721.jpg" position="float" orientation="portrait" xlink:type="simple"/></fig><fig id="F51" position="float" orientation="portrait"><label>Figures 210–212.</label><caption><p><italic><tp:taxon-name><tp:taxon-name-part taxon-name-part-type="genus" reg="Megacraspedus">Megacraspedus</tp:taxon-name-part></tp:taxon-name></italic> male genitalia. <bold>210</bold><italic><tp:taxon-name><tp:taxon-name-part taxon-name-part-type="genus" reg="Megacraspedus">M.</tp:taxon-name-part><tp:taxon-name-part taxon-name-part-type="species" reg="numidellus">numidellus</tp:taxon-name-part></tp:taxon-name></italic> (Chrétien, 1915) – Syntype (<italic><tp:taxon-name><tp:taxon-name-part taxon-name-part-type="genus" reg="Megacraspedus"/><tp:taxon-name-part taxon-name-part-type="species" reg="mareotidellus">mareotidellus</tp:taxon-name-part></tp:taxon-name></italic>), Libya, gen. slide 33664 (<named-content xmlns:xlink="http://www.w3.org/1999/xlink" content-type="dwc:institutional_code" xlink:type="simple">BMNH</named-content>) <bold>211</bold><italic><tp:taxon-name><tp:taxon-name-part taxon-name-part-type="genus" reg="Megacraspedus">M.</tp:taxon-name-part><tp:taxon-name-part taxon-name-part-type="species" reg="numidellus">numidellus</tp:taxon-name-part></tp:taxon-name></italic> (Chrétien, 1915) – Morocco, GU 16/1417 P.H. (<named-content xmlns:xlink="http://www.w3.org/1999/xlink" content-type="dwc:institutional_code" xlink:type="simple">ZMUC</named-content>) <bold>212</bold><italic><tp:taxon-name><tp:taxon-name-part taxon-name-part-type="genus" reg="Megacraspedus">M.</tp:taxon-name-part><tp:taxon-name-part taxon-name-part-type="species" reg="numidellus">numidellus</tp:taxon-name-part></tp:taxon-name></italic> (Chrétien, 1915) – Spain (Fuerteventura), GU 16/1424 P.H. (<named-content xmlns:xlink="http://www.w3.org/1999/xlink" content-type="dwc:institutional_code" xlink:type="simple">ZMUC</named-content>).</p></caption><graphic xmlns:xlink="http://www.w3.org/1999/xlink" xlink:href="zookeys-800-001-g051.jpg" id="oo_245756.jpg" position="float" orientation="portrait" xlink:type="simple"/></fig><fig id="F52" position="float" orientation="portrait"><label>Figures 213–215.</label><caption><p><italic><tp:taxon-name><tp:taxon-name-part taxon-name-part-type="genus" reg="Megacraspedus">Megacraspedus</tp:taxon-name-part></tp:taxon-name></italic> male genitalia. <bold>213</bold><italic><tp:taxon-name><tp:taxon-name-part taxon-name-part-type="genus" reg="Megacraspedus">M.</tp:taxon-name-part><tp:taxon-name-part taxon-name-part-type="species" reg="albovenata">albovenata</tp:taxon-name-part></tp:taxon-name></italic> Junnilainen, 2010 – Czech Republic, GEL 1210 P.H. (<named-content xmlns:xlink="http://www.w3.org/1999/xlink" content-type="dwc:institutional_code" xlink:type="simple">TLMF</named-content>) <bold>214</bold><italic><tp:taxon-name><tp:taxon-name-part taxon-name-part-type="genus" reg="Megacraspedus">M.</tp:taxon-name-part><tp:taxon-name-part taxon-name-part-type="species" reg="longipalpella">longipalpella</tp:taxon-name-part></tp:taxon-name></italic> Junnilainen, 2010 – Paratype, Russia, GU 15/1398 P.H. (<named-content xmlns:xlink="http://www.w3.org/1999/xlink" content-type="dwc:institutional_code" xlink:type="simple">ZMUC</named-content>) <bold>215</bold><italic><tp:taxon-name><tp:taxon-name-part taxon-name-part-type="genus" reg="Megacraspedus">M.</tp:taxon-name-part><tp:taxon-name-part taxon-name-part-type="species" reg="niphorrhoa">niphorrhoa</tp:taxon-name-part></tp:taxon-name></italic> (Meyrick, 1926) – Russia, GU 15/1399 P.H. (<named-content xmlns:xlink="http://www.w3.org/1999/xlink" content-type="dwc:institutional_code" xlink:type="simple">ZMUC</named-content>).</p></caption><graphic xmlns:xlink="http://www.w3.org/1999/xlink" xlink:href="zookeys-800-001-g052.jpg" id="oo_245757.jpg" position="float" orientation="portrait" xlink:type="simple"/></fig></tp:treatment-sec><ref-list><ref id="B18"><mixed-citation xmlns:xlink="http://www.w3.org/1999/xlink" xlink:type="simple"><person-group><name name-style="western"><surname>Chrétien</surname><given-names>P</given-names></name></person-group> (<year>1915</year>) <article-title>Contribution à la connaissance des Lépidoptères du Nord de l´Afrique.</article-title><source>Annales de la Société entomologique de France</source><volume>84</volume>: <fpage>289</fpage>–<lpage>374</lpage>.</mixed-citation></ref><ref id="B116"><mixed-citation xmlns:xlink="http://www.w3.org/1999/xlink" xlink:type="simple"><person-group><name name-style="western"><surname>Turati</surname><given-names>E</given-names></name></person-group> (<year>1924</year>) <article-title>Spedizione Lepidotterologica in Cirenaica 1921 – 1922.</article-title><source>Atti della Società italiana di Scienze naturali e del Museo civico di Storia naturale di Milano</source><volume>63</volume>: <fpage>21</fpage>–<lpage>191</lpage>. [pls 1–6]</mixed-citation></ref></ref-list></tp:taxon-treatment>
