# Supplementary material for: Revision of the genus Megacraspedus Zeller, 1839, a challenging taxonomic tightrope of species delimitation (Lepidoptera, Gelechiidae)
Source: Zookeys. 2018 Nov 29;(800):1–278. doi: 10.3897/zookeys.800.26292 (PMC6284011; doi:10.3897/zookeys.800.26292)
Supplement: XML Treatment for Megacraspedus albovenata [file zookeys.800.26292-treatment41.xml]

<!DOCTYPE tp:taxon-treatment
  PUBLIC "-//TaxonX//DTD Taxonomic Treatment Publishing DTD v0 20100105//EN" "tax-treatment-NSO.dtd">
<tp:taxon-treatment xmlns:tp="http://www.plazi.org/taxpub"><tp:treatment-meta><kwd-group><label>Taxon classification</label><kwd><named-content xmlns:xlink="http://www.w3.org/1999/xlink" content-type="kingdom">Animalia</named-content></kwd><kwd><named-content xmlns:xlink="http://www.w3.org/1999/xlink" content-type="order">Lepidoptera</named-content></kwd><kwd><named-content xmlns:xlink="http://www.w3.org/1999/xlink" content-type="family">Gelechiidae</named-content></kwd></kwd-group><mixed-citation publication-type="journal"><person-group><name><surname>Huemer</surname><given-names>Peter</given-names></name><name><surname>Karsholt</surname><given-names>Ole</given-names></name></person-group><article-title>Revision of the genus <italic><tp:taxon-name><tp:taxon-name-part taxon-name-part-type="genus" reg="Megacraspedus">Megacraspedus</tp:taxon-name-part></tp:taxon-name></italic> Zeller, 1839, a challenging taxonomic tightrope of species delimitation (<tp:taxon-name><tp:taxon-name-part taxon-name-part-type="order">Lepidoptera</tp:taxon-name-part></tp:taxon-name>, <tp:taxon-name><tp:taxon-name-part taxon-name-part-type="family">Gelechiidae</tp:taxon-name-part></tp:taxon-name>)</article-title><source>Zookeys</source><day>29</day><month>11</month><year>2018</year><volume>2018</volume><issue>800</issue><fpage>1</fpage><lpage>278</lpage><pub-id pub-id-type="doi">10.3897/zookeys.800.26292</pub-id></mixed-citation></tp:treatment-meta><tp:nomenclature><tp:taxon-name>
              <tp:taxon-name-part taxon-name-part-type="genus" reg="Megacraspedus">Megacraspedus</tp:taxon-name-part>
              <tp:taxon-name-part taxon-name-part-type="species" reg="albovenata">albovenata</tp:taxon-name-part>
            </tp:taxon-name><tp:taxon-authority>Junnilainen, 2010</tp:taxon-authority><tp:nomenclature-citation-list><tp:nomenclature-citation><tp:taxon-name>
                  <tp:taxon-name-part taxon-name-part-type="genus" reg="Megacraspedus">Megacraspedus</tp:taxon-name-part>
                  <tp:taxon-name-part taxon-name-part-type="species" reg="albovenata">albovenata</tp:taxon-name-part>
                </tp:taxon-name><comment>Junnilainen, 2010, <italic>in</italic> Junnilainen &amp; Nupponen, 2010: 1, figs 22, 28.</comment></tp:nomenclature-citation></tp:nomenclature-citation-list></tp:nomenclature><tp:treatment-sec sec-type="material" id="SECID0EQGIM"><title>Examined material.</title><p><bold>Paratypes.</bold> Russia. 3 ♂, S Ural, Cheliabinsk district, Arkaim reserve near Amurskii village, 16.vi.1996, leg. K. Nupponen, J.-P. Kaitila, J. Junnilainen <!--PageBreak-->&amp; M. Ahola (<abbrev xmlns:xlink="http://www.w3.org/1999/xlink" content-type="institution" xlink:title="Research Collection Kari Nupponen, Espoo, Finland" id="ABBRID0E1GIM" xlink:type="simple">RCKN</abbrev>, <named-content xmlns:xlink="http://www.w3.org/1999/xlink" content-type="dwc:institutional_code" xlink:type="simple">ZMUC</named-content>); 1 ♂, same data, but 17.vi.1996 (<named-content xmlns:xlink="http://www.w3.org/1999/xlink" content-type="dwc:institutional_code" xlink:type="simple">ZMUC</named-content>); 1 ♂, same data, but 18.vi.1996 (<named-content xmlns:xlink="http://www.w3.org/1999/xlink" content-type="dwc:institutional_code" xlink:type="simple">ZMUC</named-content>); 1 ♂, same data, but 19.vi.1996 (<abbrev xmlns:xlink="http://www.w3.org/1999/xlink" content-type="institution" xlink:title="Research Collection Kari Nupponen, Espoo, Finland" id="ABBRID0EXHIM" xlink:type="simple">RCKN</abbrev>); 3 ♂, same data, but, Troizkii reserve near Berlin village, 30.vi.1997, leg. K. Nupponen &amp; J. Junnilainen, genitalia in vial (<abbrev xmlns:xlink="http://www.w3.org/1999/xlink" content-type="institution" xlink:title="Research Collection Kari Nupponen, Espoo, Finland" id="ABBRID0E3HIM" xlink:type="simple">RCKN</abbrev>, <named-content xmlns:xlink="http://www.w3.org/1999/xlink" content-type="dwc:institutional_code" xlink:type="simple">ZMUC</named-content>); 1 ♂, same data, but 2.vii.1997 (<abbrev xmlns:xlink="http://www.w3.org/1999/xlink" content-type="institution" xlink:title="Research Collection Kari Nupponen, Espoo, Finland" id="ABBRID0EJIIM" xlink:type="simple">RCKN</abbrev>). <bold>Non-type material.</bold> Czech Republic. 5 ♂, 1 ♀, Moravia, Znojmo distr., Ječmeništĕ, 250 m, 11.vi.2011, leg. J. Šumpich, genitalia slides GEL 1210 ♂ Huemer, GU 17/1474 ♀ Huemer (<named-content xmlns:xlink="http://www.w3.org/1999/xlink" content-type="dwc:institutional_code" xlink:type="simple">NMPC</named-content>, <named-content xmlns:xlink="http://www.w3.org/1999/xlink" content-type="dwc:institutional_code" xlink:type="simple">TLMF</named-content>, <named-content xmlns:xlink="http://www.w3.org/1999/xlink" content-type="dwc:institutional_code" xlink:type="simple">ZMUC</named-content>). Russia. 1 ♂, S Ural, Cheliabinsk distr., Ustinovo village, 25.vi.2016, leg. H. Roweck &amp; N. Savenkov; 1 ♂, S Ural, Cheliabinsk distr., Kizilskoye village, 1.vii.2017, leg. H. Roweck &amp; N. Savenkov; 9 ♂, S Ural, Cheliabinsk distr., Uvelsk reg., Mihiri village, Zhemeryak river, 1–2.vii.2016, leg. H. Roweck &amp; N. Savenkov; 14 ♂, S Ural, Cheliabinsk distr., Oktyabrskoya, Kocherdyk reserve, 3–4.vii.2016, leg. H. Roweck &amp; N. Savenkov (all <abbrev xmlns:xlink="http://www.w3.org/1999/xlink" content-type="institution" xlink:title="Collection of Ecology-Centre, Kiel University, Germany" id="ABBRID0EIJIM" xlink:type="simple">ECKU</abbrev>).</p></tp:treatment-sec><tp:treatment-sec sec-type="redescription" id="SECID0ENJIM"><title>Redescription.</title><p>Adult. <italic>Male</italic> (Figure <xref ref-type="fig" rid="F19">81</xref>). Wingspan 15–18 mm. Labial palpus long, about one-third length of antenna, porrect, white with medial part of inner and outer surface dark brown; segment 3 reduced. Antennal scape with pecten consisting of a few hairs; flagellum greyish brown, indistinctly ringed with white. Head, thorax, and tegula white. Forewing light yellow mottled with brown and black scales especially in costal and apical part; veins pure white; fringes light grey. Hindwing white with white fringes.</p><p><italic>Female</italic> (Figure <xref ref-type="fig" rid="F19">82</xref>). Wingspan 15 mm. Similar to male apart from slightly more slender and pointed wings.</p><p><italic>Variation</italic>. The examined specimens show only slight variation, and specimens from central Europe are similar to those from the southern Urals.</p><p><italic>Male genitalia</italic> (Figure <xref ref-type="fig" rid="F52">213</xref>). Uncus moderately slender, sub-rectangular, approximately 1.5 times longer than wide, distally rounded; gnathos hook massive, slightly longer than uncus, distally curved with pointed apex; anterior margin of tegumen with broad and moderately shallow excavation, medially with additional small emargination, longitudinal sclerotised ridge from anterior edge to posterior third; pedunculi small, rounded; valva moderately slender, exceeding base of uncus, apex weakly rounded, setose; saccular area covered with setae, without separated sacculus; posterior margin of vinculum with shallow medial emargination, without lateral humps, suboval vincular sclerite with strongly sclerotised posterior edge; saccus sub-triangular, basally broad, distally tapered to pointed apex, ratio maximum width to length about 1, posterior margin with weakly sinusoid mediolateral projections, separated by shallow emargination, medial part smooth, without sclerotised ridge, lateral sclerites long and slender, slightly shorter than maximum width of saccus; phallus straight, with bulbous coecum, distal two-thirds slender, rod-like, with weakly curved lateral sclerotisation, few minute subapical thorns.</p><p><italic>Female genitalia</italic> (Figure <xref ref-type="fig" rid="F75">283</xref>). Papilla analis strongly sclerotised, large, apically constricted, rounded; apophysis posterior slender rod-like, moderately short, approximately 1.5 mm long, basal fifth weakly curved and widened anteriad; segment VIII approximately 0.6 mm long, about same width, large sclerotised dorso- and ventrolateral zone, medially largely membranous; subgenital plate with band-like subostial sclerotisation, with broadly sinusoid projection anteriorly, posteriorly extended into <!--PageBreak-->moderately long, basally widened, distally pointed sub-medial sclerites, delimiting oblong ostium bursae, anterior margin with rod-like edge connected with apophysis anterior; apophysis anterior moderately stout, rod-like, about length of segment VIII, posteriorly becoming band-like venula of segment VIII, distinctly widening to large sclerotised zone, extending to posterior margin; colliculum short, sclerotised; ductus bursae gradually widening to weakly delimited, slender corpus bursae, entire length of ductus and corpus bursae approximately 2.7 mm; signum moderately large, transverse, sub-triangular spiny plate.</p></tp:treatment-sec><tp:treatment-sec sec-type="diagnosis" id="SECID0EXKIM"><title>Diagnosis.</title><p><italic><tp:taxon-name><tp:taxon-name-part taxon-name-part-type="genus" reg="Megacraspedus">Megacraspedus</tp:taxon-name-part><tp:taxon-name-part taxon-name-part-type="species" reg="albovenata">albovenata</tp:taxon-name-part></tp:taxon-name></italic> is characterised by its light yellow, brownish dusted forewings with clear white veins, giving it a striped look. It is similar to <italic><tp:taxon-name><tp:taxon-name-part taxon-name-part-type="genus" reg="Megacraspedus">M.</tp:taxon-name-part><tp:taxon-name-part taxon-name-part-type="species" reg="longipalpella">longipalpella</tp:taxon-name-part></tp:taxon-name></italic> (Figs <xref ref-type="fig" rid="F19">83–84</xref>) and <italic><tp:taxon-name><tp:taxon-name-part taxon-name-part-type="genus" reg="Megacraspedus">M.</tp:taxon-name-part><tp:taxon-name-part taxon-name-part-type="species" reg="kazakhstanicus">kazakhstanicus</tp:taxon-name-part></tp:taxon-name></italic> sp. n. (Figure <xref ref-type="fig" rid="F21">93</xref>) and furthermore to <italic><tp:taxon-name><tp:taxon-name-part taxon-name-part-type="genus" reg="Megacraspedus">M.</tp:taxon-name-part><tp:taxon-name-part taxon-name-part-type="species" reg="ribbeella">ribbeella</tp:taxon-name-part></tp:taxon-name></italic> (p 103) and <italic><tp:taxon-name><tp:taxon-name-part taxon-name-part-type="genus" reg="Megacraspedus">M.</tp:taxon-name-part><tp:taxon-name-part taxon-name-part-type="species" reg="tabelli">tabelli</tp:taxon-name-part></tp:taxon-name></italic> sp. n. (p 100). The male genitalia are characterised by the shape of the uncus in combination with the sub-triangular saccus. <italic><tp:taxon-name><tp:taxon-name-part taxon-name-part-type="genus" reg="Megacraspedus">M.</tp:taxon-name-part><tp:taxon-name-part taxon-name-part-type="species" reg="albovenata">albovenata</tp:taxon-name-part></tp:taxon-name></italic> is very similar to <italic><tp:taxon-name><tp:taxon-name-part taxon-name-part-type="genus" reg="Megacraspedus">M.</tp:taxon-name-part><tp:taxon-name-part taxon-name-part-type="species" reg="numidellus">numidellus</tp:taxon-name-part></tp:taxon-name></italic> (Figs <xref ref-type="fig" rid="F51">210–212</xref>) in these and several other characters but differs from the latter by the more stout valva. It furthermore largely resembles <italic><tp:taxon-name><tp:taxon-name-part taxon-name-part-type="genus" reg="Megacraspedus">M.</tp:taxon-name-part><tp:taxon-name-part taxon-name-part-type="species" reg="longipalpella">longipalpella</tp:taxon-name-part></tp:taxon-name></italic> (Figure <xref ref-type="fig" rid="F52">214</xref>) only differing in subtle characters such as the apex of the valva. The female genitalia are very similar to <italic><tp:taxon-name><tp:taxon-name-part taxon-name-part-type="genus" reg="Megacraspedus">M.</tp:taxon-name-part><tp:taxon-name-part taxon-name-part-type="species" reg="longipalpella">longipalpella</tp:taxon-name-part></tp:taxon-name></italic> (Figure <xref ref-type="fig" rid="F75">284</xref>) and mainly differ in subtle characters such as the longer apophysis posterior and anterior, the sinusoid anteriomedial projection of the segment VIII and the smaller colliculum.</p></tp:treatment-sec><tp:treatment-sec sec-type="Molecular data" id="SECID0EUOIM"><title>Molecular data.</title><p>BIN BOLD:ACE2688 (n = 3). The intraspecific divergence of the barcode region is moderate with mean 0.9% and maximum divergence of 1.4%. The distance to the nearest neighbour <italic><tp:taxon-name><tp:taxon-name-part taxon-name-part-type="genus" reg="Megacraspedus">M.</tp:taxon-name-part><tp:taxon-name-part taxon-name-part-type="species" reg="kazakhstanicus">kazakhstanicus</tp:taxon-name-part></tp:taxon-name></italic> is 5.1% (p-dist).</p></tp:treatment-sec><tp:treatment-sec sec-type="distribution" id="SECID0EFPIM"><title>Distribution.</title><p>Czech Republic, Russia (S Ural).</p></tp:treatment-sec><tp:treatment-sec sec-type="biology" id="SECID0EKPIM"><title>Biology.</title><p>Host plant and early stages are unknown. The type series was collected in June. The adults fly at night and come to artificial light. The habitat is grassy steppe (<xref ref-type="bibr" rid="B57">Junnilainen and Nupponen 2010</xref>).</p></tp:treatment-sec><tp:treatment-sec sec-type="remarks" id="SECID0EUPIM"><title>Remarks.</title><p><italic><tp:taxon-name><tp:taxon-name-part taxon-name-part-type="genus" reg="Megacraspedus">Megacraspedus</tp:taxon-name-part><tp:taxon-name-part taxon-name-part-type="species" reg="albovenata">albovenata</tp:taxon-name-part></tp:taxon-name></italic> was described from numerous males collected in the southern Ural Mountains, Russia (<xref ref-type="bibr" rid="B57">Junnilainen and Nupponen 2010</xref>).</p></tp:treatment-sec><tp:treatment-sec><!--Section generated to contain objects referenced in tp:taxon-treatment.--><fig id="F19" position="float" orientation="portrait"><label>Figures 79–84.</label><caption><p><italic><tp:taxon-name><tp:taxon-name-part taxon-name-part-type="genus" reg="Megacraspedus">Megacraspedus</tp:taxon-name-part></tp:taxon-name></italic> adults in dorsal view. <bold>79</bold><italic><tp:taxon-name><tp:taxon-name-part taxon-name-part-type="genus" reg="Megacraspedus">M.</tp:taxon-name-part><tp:taxon-name-part taxon-name-part-type="species" reg="numidellus">numidellus</tp:taxon-name-part></tp:taxon-name></italic> (Chrétien, 1915) – male, Morocco (<named-content xmlns:xlink="http://www.w3.org/1999/xlink" content-type="dwc:institutional_code" xlink:type="simple">ZMUC</named-content>) <bold>80</bold><italic><tp:taxon-name><tp:taxon-name-part taxon-name-part-type="genus" reg="Megacraspedus">M.</tp:taxon-name-part><tp:taxon-name-part taxon-name-part-type="species" reg="numidellus">numidellus</tp:taxon-name-part></tp:taxon-name></italic> (Chrétien, 1915) – male, Spain (<named-content xmlns:xlink="http://www.w3.org/1999/xlink" content-type="dwc:institutional_code" xlink:type="simple">ZMUC</named-content>) <bold>81</bold><italic><tp:taxon-name><tp:taxon-name-part taxon-name-part-type="genus" reg="Megacraspedus">M.</tp:taxon-name-part><tp:taxon-name-part taxon-name-part-type="species" reg="albovenata">albovenata</tp:taxon-name-part></tp:taxon-name></italic> Junnilainen, 2010 – male, Czech Republic (<named-content xmlns:xlink="http://www.w3.org/1999/xlink" content-type="dwc:institutional_code" xlink:type="simple">TLMF</named-content>) <bold>82</bold><italic><tp:taxon-name><tp:taxon-name-part taxon-name-part-type="genus" reg="Megacraspedus">M.</tp:taxon-name-part><tp:taxon-name-part taxon-name-part-type="species" reg="albovenata">albovenata</tp:taxon-name-part></tp:taxon-name></italic> Junnilainen, 2010 – female, Czech Republic (<named-content xmlns:xlink="http://www.w3.org/1999/xlink" content-type="dwc:institutional_code" xlink:type="simple">TLMF</named-content>) <bold>83</bold><italic><tp:taxon-name><tp:taxon-name-part taxon-name-part-type="genus" reg="Megacraspedus">M.</tp:taxon-name-part><tp:taxon-name-part taxon-name-part-type="species" reg="longipalpella">longipalpella</tp:taxon-name-part></tp:taxon-name></italic> Junnilainen, 2010 – male, Ukraine (ZMKU) <bold>84</bold><italic><tp:taxon-name><tp:taxon-name-part taxon-name-part-type="genus" reg="Megacraspedus">M.</tp:taxon-name-part><tp:taxon-name-part taxon-name-part-type="species" reg="longipalpella">longipalpella</tp:taxon-name-part></tp:taxon-name></italic> Junnilainen, 2010 – female, Russia (<named-content xmlns:xlink="http://www.w3.org/1999/xlink" content-type="dwc:institutional_code" xlink:type="simple">ZMUC</named-content>).</p></caption><graphic xmlns:xlink="http://www.w3.org/1999/xlink" xlink:href="zookeys-800-001-g019.jpg" id="oo_245721.jpg" position="float" orientation="portrait" xlink:type="simple"/></fig><fig id="F52" position="float" orientation="portrait"><label>Figures 213–215.</label><caption><p><italic><tp:taxon-name><tp:taxon-name-part taxon-name-part-type="genus" reg="Megacraspedus">Megacraspedus</tp:taxon-name-part></tp:taxon-name></italic> male genitalia. <bold>213</bold><italic><tp:taxon-name><tp:taxon-name-part taxon-name-part-type="genus" reg="Megacraspedus">M.</tp:taxon-name-part><tp:taxon-name-part taxon-name-part-type="species" reg="albovenata">albovenata</tp:taxon-name-part></tp:taxon-name></italic> Junnilainen, 2010 – Czech Republic, GEL 1210 P.H. (<named-content xmlns:xlink="http://www.w3.org/1999/xlink" content-type="dwc:institutional_code" xlink:type="simple">TLMF</named-content>) <bold>214</bold><italic><tp:taxon-name><tp:taxon-name-part taxon-name-part-type="genus" reg="Megacraspedus">M.</tp:taxon-name-part><tp:taxon-name-part taxon-name-part-type="species" reg="longipalpella">longipalpella</tp:taxon-name-part></tp:taxon-name></italic> Junnilainen, 2010 – Paratype, Russia, GU 15/1398 P.H. (<named-content xmlns:xlink="http://www.w3.org/1999/xlink" content-type="dwc:institutional_code" xlink:type="simple">ZMUC</named-content>) <bold>215</bold><italic><tp:taxon-name><tp:taxon-name-part taxon-name-part-type="genus" reg="Megacraspedus">M.</tp:taxon-name-part><tp:taxon-name-part taxon-name-part-type="species" reg="niphorrhoa">niphorrhoa</tp:taxon-name-part></tp:taxon-name></italic> (Meyrick, 1926) – Russia, GU 15/1399 P.H. (<named-content xmlns:xlink="http://www.w3.org/1999/xlink" content-type="dwc:institutional_code" xlink:type="simple">ZMUC</named-content>).</p></caption><graphic xmlns:xlink="http://www.w3.org/1999/xlink" xlink:href="zookeys-800-001-g052.jpg" id="oo_245757.jpg" position="float" orientation="portrait" xlink:type="simple"/></fig><fig id="F75" position="float" orientation="portrait"><label>Figures 282–284.</label><caption><p><italic><tp:taxon-name><tp:taxon-name-part taxon-name-part-type="genus" reg="Megacraspedus">Megacraspedus</tp:taxon-name-part></tp:taxon-name></italic> female genitalia. <bold>282</bold><italic><tp:taxon-name><tp:taxon-name-part taxon-name-part-type="genus" reg="Megacraspedus">M.</tp:taxon-name-part><tp:taxon-name-part taxon-name-part-type="species" reg="libycus">libycus</tp:taxon-name-part></tp:taxon-name></italic> sp. n. – Paratype, Morocco, GEL 1266 P.H. (<named-content xmlns:xlink="http://www.w3.org/1999/xlink" content-type="dwc:institutional_code" xlink:type="simple">TLMF</named-content>) <bold>283</bold><italic><tp:taxon-name><tp:taxon-name-part taxon-name-part-type="genus" reg="Megacraspedus">M.</tp:taxon-name-part><tp:taxon-name-part taxon-name-part-type="species" reg="albovenata">albovenata</tp:taxon-name-part></tp:taxon-name></italic> Junnilainen, 2010 – Czech Republic, GU 17/1474 P.H. (<named-content xmlns:xlink="http://www.w3.org/1999/xlink" content-type="dwc:institutional_code" xlink:type="simple">NMPC</named-content>) <bold>284</bold><italic><tp:taxon-name><tp:taxon-name-part taxon-name-part-type="genus" reg="Megacraspedus">M.</tp:taxon-name-part><tp:taxon-name-part taxon-name-part-type="species" reg="longipalpella">longipalpella</tp:taxon-name-part></tp:taxon-name></italic> Junnilainen, 2010 – Ukraine, GU 17/1475 P.H. (<abbrev xmlns:xlink="http://www.w3.org/1999/xlink" content-type="institution" xlink:title="Research Collection Aleksei Bidzilya, Kiev, Ukraine" id="ABBRID0EDENO" xlink:type="simple">RCAB</abbrev>).</p></caption><graphic xmlns:xlink="http://www.w3.org/1999/xlink" xlink:href="zookeys-800-001-g075.jpg" id="oo_245780.jpg" position="float" orientation="portrait" xlink:type="simple"/></fig><fig id="F21" position="float" orientation="portrait"><label>Figures 91–96.</label><caption><p><italic><tp:taxon-name><tp:taxon-name-part taxon-name-part-type="genus" reg="Megacraspedus">Megacraspedus</tp:taxon-name-part></tp:taxon-name></italic> adults in dorsal view. <bold>91</bold><italic><tp:taxon-name><tp:taxon-name-part taxon-name-part-type="genus" reg="Megacraspedus">M.</tp:taxon-name-part><tp:taxon-name-part taxon-name-part-type="species" reg="balneariellus">balneariellus</tp:taxon-name-part></tp:taxon-name></italic> (Chrétien, 1907) – female, Italy (<abbrev xmlns:xlink="http://www.w3.org/1999/xlink" content-type="institution" xlink:title="Research Collection Ernst Arenberger, Vienna, Austria" id="ABBRID0EFOIO" xlink:type="simple">RCEA</abbrev>) <bold>92</bold><italic><tp:taxon-name><tp:taxon-name-part taxon-name-part-type="genus" reg="Megacraspedus">M.</tp:taxon-name-part><tp:taxon-name-part taxon-name-part-type="species" reg="podolicus">podolicus</tp:taxon-name-part></tp:taxon-name></italic> (Toll, 1942) – male, Hungary (<abbrev xmlns:xlink="http://www.w3.org/1999/xlink" content-type="institution" xlink:title="Research Collection Zdenko Tokár, Šal’a, Slovakia" id="ABBRID0EXOIO" xlink:type="simple">RCZT</abbrev>) <bold>93</bold><italic><tp:taxon-name><tp:taxon-name-part taxon-name-part-type="genus" reg="Megacraspedus">M.</tp:taxon-name-part><tp:taxon-name-part taxon-name-part-type="species" reg="kazakhstanicus">kazakhstanicus</tp:taxon-name-part></tp:taxon-name></italic> sp. n. – Holotype, male, Kazakhstan (<abbrev xmlns:xlink="http://www.w3.org/1999/xlink" content-type="institution" xlink:title="Research Collection Kari Nupponen, Espoo, Finland" id="ABBRID0EJPIO" xlink:type="simple">RCKN</abbrev>) <bold>94</bold><italic><tp:taxon-name><tp:taxon-name-part taxon-name-part-type="genus" reg="Megacraspedus">M.</tp:taxon-name-part><tp:taxon-name-part taxon-name-part-type="species" reg="knudlarseni">knudlarseni</tp:taxon-name-part></tp:taxon-name></italic> sp. n. – Holotype, male, Spain (<named-content xmlns:xlink="http://www.w3.org/1999/xlink" content-type="dwc:institutional_code" xlink:type="simple">ZMUC</named-content>) <bold>95</bold><italic><tp:taxon-name><tp:taxon-name-part taxon-name-part-type="genus" reg="Megacraspedus">M.</tp:taxon-name-part><tp:taxon-name-part taxon-name-part-type="species" reg="majorella">majorella</tp:taxon-name-part></tp:taxon-name></italic> Caradja, 1920 – Paralectotype, male, Kyrgyzstan (<named-content xmlns:xlink="http://www.w3.org/1999/xlink" content-type="dwc:institutional_code" xlink:type="simple">MGAB</named-content>) <bold>96</bold><italic><tp:taxon-name><tp:taxon-name-part taxon-name-part-type="genus" reg="Megacraspedus">M.</tp:taxon-name-part><tp:taxon-name-part taxon-name-part-type="species" reg="latiuncus">latiuncus</tp:taxon-name-part></tp:taxon-name></italic> sp. n. – Holotype, male, Kazakhstan (<named-content xmlns:xlink="http://www.w3.org/1999/xlink" content-type="dwc:institutional_code" xlink:type="simple">MZH</named-content>).</p></caption><graphic xmlns:xlink="http://www.w3.org/1999/xlink" xlink:href="zookeys-800-001-g021.jpg" id="oo_245723.jpg" position="float" orientation="portrait" xlink:type="simple"/></fig><fig id="F51" position="float" orientation="portrait"><label>Figures 210–212.</label><caption><p><italic><tp:taxon-name><tp:taxon-name-part taxon-name-part-type="genus" reg="Megacraspedus">Megacraspedus</tp:taxon-name-part></tp:taxon-name></italic> male genitalia. <bold>210</bold><italic><tp:taxon-name><tp:taxon-name-part taxon-name-part-type="genus" reg="Megacraspedus">M.</tp:taxon-name-part><tp:taxon-name-part taxon-name-part-type="species" reg="numidellus">numidellus</tp:taxon-name-part></tp:taxon-name></italic> (Chrétien, 1915) – Syntype (<italic><tp:taxon-name><tp:taxon-name-part taxon-name-part-type="genus" reg="Megacraspedus"/><tp:taxon-name-part taxon-name-part-type="species" reg="mareotidellus">mareotidellus</tp:taxon-name-part></tp:taxon-name></italic>), Libya, gen. slide 33664 (<named-content xmlns:xlink="http://www.w3.org/1999/xlink" content-type="dwc:institutional_code" xlink:type="simple">BMNH</named-content>) <bold>211</bold><italic><tp:taxon-name><tp:taxon-name-part taxon-name-part-type="genus" reg="Megacraspedus">M.</tp:taxon-name-part><tp:taxon-name-part taxon-name-part-type="species" reg="numidellus">numidellus</tp:taxon-name-part></tp:taxon-name></italic> (Chrétien, 1915) – Morocco, GU 16/1417 P.H. (<named-content xmlns:xlink="http://www.w3.org/1999/xlink" content-type="dwc:institutional_code" xlink:type="simple">ZMUC</named-content>) <bold>212</bold><italic><tp:taxon-name><tp:taxon-name-part taxon-name-part-type="genus" reg="Megacraspedus">M.</tp:taxon-name-part><tp:taxon-name-part taxon-name-part-type="species" reg="numidellus">numidellus</tp:taxon-name-part></tp:taxon-name></italic> (Chrétien, 1915) – Spain (Fuerteventura), GU 16/1424 P.H. (<named-content xmlns:xlink="http://www.w3.org/1999/xlink" content-type="dwc:institutional_code" xlink:type="simple">ZMUC</named-content>).</p></caption><graphic xmlns:xlink="http://www.w3.org/1999/xlink" xlink:href="zookeys-800-001-g051.jpg" id="oo_245756.jpg" position="float" orientation="portrait" xlink:type="simple"/></fig></tp:treatment-sec><ref-list><ref id="B57"><mixed-citation xmlns:xlink="http://www.w3.org/1999/xlink" xlink:type="simple"><person-group><name name-style="western"><surname>Junnilainen</surname><given-names>J</given-names></name><name name-style="western"><surname>Nupponen</surname><given-names>K</given-names></name></person-group> (<year>2010</year>) <article-title>The gelechiid fauna of the Southern Ural Mountains, part I: descriptions of seventeen new species (<tp:taxon-name><tp:taxon-name-part taxon-name-part-type="order">Lepidoptera</tp:taxon-name-part></tp:taxon-name>: <tp:taxon-name><tp:taxon-name-part taxon-name-part-type="family">Gelechiidae</tp:taxon-name-part></tp:taxon-name>).</article-title><source>Zootaxa</source><volume>2366</volume>: <fpage>1</fpage>–<lpage>34</lpage>.</mixed-citation></ref></ref-list></tp:taxon-treatment>
