# Supplementary material for: Revision of the genus Megacraspedus Zeller, 1839, a challenging taxonomic tightrope of species delimitation (Lepidoptera, Gelechiidae)
Source: Zookeys. 2018 Nov 29;(800):1–278. doi: 10.3897/zookeys.800.26292 (PMC6284011; doi:10.3897/zookeys.800.26292)
Supplement: XML Treatment for Megacraspedus longipalpella [file zookeys.800.26292-treatment42.xml]

<!DOCTYPE tp:taxon-treatment
  PUBLIC "-//TaxonX//DTD Taxonomic Treatment Publishing DTD v0 20100105//EN" "tax-treatment-NSO.dtd">
<tp:taxon-treatment xmlns:tp="http://www.plazi.org/taxpub"><tp:treatment-meta><kwd-group><label>Taxon classification</label><kwd><named-content xmlns:xlink="http://www.w3.org/1999/xlink" content-type="kingdom">Animalia</named-content></kwd><kwd><named-content xmlns:xlink="http://www.w3.org/1999/xlink" content-type="order">Lepidoptera</named-content></kwd><kwd><named-content xmlns:xlink="http://www.w3.org/1999/xlink" content-type="family">Gelechiidae</named-content></kwd></kwd-group><mixed-citation publication-type="journal"><person-group><name><surname>Huemer</surname><given-names>Peter</given-names></name><name><surname>Karsholt</surname><given-names>Ole</given-names></name></person-group><article-title>Revision of the genus <italic><tp:taxon-name><tp:taxon-name-part taxon-name-part-type="genus" reg="Megacraspedus">Megacraspedus</tp:taxon-name-part></tp:taxon-name></italic> Zeller, 1839, a challenging taxonomic tightrope of species delimitation (<tp:taxon-name><tp:taxon-name-part taxon-name-part-type="order">Lepidoptera</tp:taxon-name-part></tp:taxon-name>, <tp:taxon-name><tp:taxon-name-part taxon-name-part-type="family">Gelechiidae</tp:taxon-name-part></tp:taxon-name>)</article-title><source>Zookeys</source><day>29</day><month>11</month><year>2018</year><volume>2018</volume><issue>800</issue><fpage>1</fpage><lpage>278</lpage><pub-id pub-id-type="doi">10.3897/zookeys.800.26292</pub-id></mixed-citation></tp:treatment-meta><tp:nomenclature><tp:taxon-name>
              <tp:taxon-name-part taxon-name-part-type="genus" reg="Megacraspedus">Megacraspedus</tp:taxon-name-part>
              <tp:taxon-name-part taxon-name-part-type="species" reg="longipalpella">longipalpella</tp:taxon-name-part>
            </tp:taxon-name><tp:taxon-authority>Junnilainen, 2010</tp:taxon-authority><tp:nomenclature-citation-list><tp:nomenclature-citation><tp:taxon-name>
                  <tp:taxon-name-part taxon-name-part-type="genus" reg="Megacraspedus">Megacraspedus</tp:taxon-name-part>
                  <tp:taxon-name-part taxon-name-part-type="species" reg="longipalpella">longipalpella</tp:taxon-name-part>
                </tp:taxon-name><comment>Junnilainen, 2010, <italic>in</italic><xref ref-type="bibr" rid="B57">Junnilainen and Nupponen 2010</xref>: 16, figs 23, 29.</comment></tp:nomenclature-citation></tp:nomenclature-citation-list></tp:nomenclature><tp:treatment-sec sec-type="material" id="SECID0E3RIM"><title>Examined material.</title><p><bold>Paratypes.</bold> Russia. 5 ♂, S Ural, Cheliabinsk district, Troizkii reserve near Berlin village, 30.vi.1997, leg. K. Nupponen &amp; J. Junnilainen, genitalia slides no. 1/7.IV.2008 K. Nupponen, 02022402 J. Junnilainen (<abbrev xmlns:xlink="http://www.w3.org/1999/xlink" content-type="institution" xlink:title="Research Collection Kari Nupponen, Espoo, Finland" id="ABBRID0EESIM" xlink:type="simple">RCKN</abbrev>, <named-content xmlns:xlink="http://www.w3.org/1999/xlink" content-type="dwc:institutional_code" xlink:type="simple">ZMUC</named-content>); 1 ♂, same data, but 1.vii.1997; 1 ♂, same data, but 2.vii.1997; 1 ♂, S-Ural, Orenburg oblast, 20 km S Pokrovka village, Schibendy valley, 2.vii.2003, leg. K. Nupponen (all <named-content xmlns:xlink="http://www.w3.org/1999/xlink" content-type="dwc:institutional_code" xlink:type="simple">ZMUC</named-content>); 3 ♂, Orenburg oblast, near Burannoe village, 3.vii.2003, leg. K. Nupponen, genitalia slide GU 15/1398 Huemer (<abbrev xmlns:xlink="http://www.w3.org/1999/xlink" content-type="institution" xlink:title="Research Collection Kari Nupponen, Espoo, Finland" id="ABBRID0EZSIM" xlink:type="simple">RCKN</abbrev>, <named-content xmlns:xlink="http://www.w3.org/1999/xlink" content-type="dwc:institutional_code" xlink:type="simple">ZMUC</named-content>). <bold>Non-type material.</bold> Russia. 1 ♂, S-Ural, Kidriasovo env., 21.vi.2009, leg. J. Šumpich (<named-content xmlns:xlink="http://www.w3.org/1999/xlink" content-type="dwc:institutional_code" xlink:type="simple">NMPC</named-content>); 10 ♂, same data, <!--PageBreak-->but 1.vii.2017, leg. H. Roweck &amp; N. Savenkov (<abbrev xmlns:xlink="http://www.w3.org/1999/xlink" content-type="institution" xlink:title="Collection of Ecology-Centre, Kiel University, Germany" id="ABBRID0ESTIM" xlink:type="simple">ECKU</abbrev>, <named-content xmlns:xlink="http://www.w3.org/1999/xlink" content-type="dwc:institutional_code" xlink:type="simple">ZMUC</named-content>); 1 ♂, S Ural, Cheliabinsk distr., Ustinovo village, 25.vi.2016, leg. H. Roweck &amp; N. Savenkov (<abbrev xmlns:xlink="http://www.w3.org/1999/xlink" content-type="institution" xlink:title="Collection of Ecology-Centre, Kiel University, Germany" id="ABBRID0E6TIM" xlink:type="simple">ECKU</abbrev>); 20 ♂, 1 ♀, S Ural, Cheliabinsk distr., Uvelsk reg., Mihiri village, Zhemeryak river, 1–4.vii.2016, leg. H. Roweck &amp; N. Savenkov (<abbrev xmlns:xlink="http://www.w3.org/1999/xlink" content-type="institution" xlink:title="Collection of Ecology-Centre, Kiel University, Germany" id="ABBRID0EEUIM" xlink:type="simple">ECKU</abbrev>, <named-content xmlns:xlink="http://www.w3.org/1999/xlink" content-type="dwc:institutional_code" xlink:type="simple">ZMUC</named-content>); 10 ♂, S Ural, Cheliabinsk distr., Oktyabrskoje, Selitkul reserve, 5–6.vii.2016, leg. H. Roweck &amp; N. Savenkov (<abbrev xmlns:xlink="http://www.w3.org/1999/xlink" content-type="institution" xlink:title="Collection of Ecology-Centre, Kiel University, Germany" id="ABBRID0ERUIM" xlink:type="simple">ECKU</abbrev>, <named-content xmlns:xlink="http://www.w3.org/1999/xlink" content-type="dwc:institutional_code" xlink:type="simple">ZMUC</named-content>). Ukraine. 1 ♂, Lugansk region, Melovoi distr., Streltsovskaya steppe Nat.Res., 5.vii.2002, leg. A. Bidzilya; 1 ♂, same data, but 6.vii.2002; 1 ♀, same data, but 10.vii.2002, genitalia slide GU 17/1475 Huemer (<abbrev xmlns:xlink="http://www.w3.org/1999/xlink" content-type="institution" xlink:title="Research Collection Aleksei Bidzilya, Kiev, Ukraine" id="ABBRID0E5UIM" xlink:type="simple">RCAB</abbrev>).</p></tp:treatment-sec><tp:treatment-sec sec-type="redescription" id="SECID0EDVIM"><title>Redescription.</title><p>Adult. <italic>Male</italic> (Figure <xref ref-type="fig" rid="F19">83</xref>). Wingspan 18–20 mm. Labial palpus very long, almost half length of antenna, porrect, white with medial part of inner and outer surface brown; segment 3 reduced. Antennal scape with up to 5 long hairs; flagellum light brown, indistinctly ringed with blackish brown. Head, thorax and tegula light yellowish white. Forewing light yellow mottled with brown scales especially in apical part; veins pure white; fringes light grey. Hindwing whitish grey, darker towards costa, with white fringes.</p><p><italic>Female</italic> (Figure <xref ref-type="fig" rid="F19">84</xref>). Wingspan 19–22 mm. Similar to male.</p><p><italic>Variation</italic>. The examined specimens show only slight variation.</p><p><italic>Male genitalia</italic> (Figure <xref ref-type="fig" rid="F52">214</xref>). Uncus moderately slender, sub-rectangular, approximately 1.5 times longer than wide, distally evenly rounded; gnathos hook moderately slender, slightly longer than uncus, distally curved with pointed apex; anterior margin of tegumen with broad and moderately shallow excavation, medially with additional small emargination, longitudinal sclerotised ridge from anterior edge to posterior third; pedunculi large, rounded; valva moderately slender, extending to middle of uncus, apex slightly swollen, weakly rounded, setose; saccular area covered with setae, without separated sacculus; posterior margin of vinculum with shallow medial emargination, without lateral humps, suboval vincular sclerite with strongly sclerotised posterior edge; saccus sub-triangular, basally broad, distally tapered to pointed apex, ratio maximum width to length approximately 0.9, posterior margin arched, without medial emargination, medial part smooth, without sclerotised ridge, lateral sclerites long and slender, slightly shorter than maximum width of saccus; phallus straight, with bulbous coecum, distal two-thirds slender, rod-like, with weakly curved lateral sclerotisation, few minute subapical thorns.</p><p><italic>Female genitalia</italic> (Figure <xref ref-type="fig" rid="F75">284</xref>). Papilla analis strongly sclerotised, large, apically constricted, rounded; apophysis posterior slender rod-like, moderately short, approximately 2.2 mm long, basal sixth weakly curved and widened anteriad; segment VIII approximately 0.8 mm long, about same width, large sclerotised dorso- and ventrolateral zone, medially largely membranous; subgenital plate with band-like subostial sclerotisation, with small sub-triangular projection anteriorly, posteriorly extended into moderately long and basally widened, distally pointed sub-medial sclerites delimiting oblong ostium bursae, anterior margin a sclerotised edge connected with apophysis anterior; apophysis anterior moderately stout, rod-like, longer than segment VIII, approximately 1.1 mm, posteriorly becoming band-like venula of segment VIII, distinctly widening to large sclerotised zone, extending to posterior margin; colliculum moderately short, sclerotised; ductus bursae gradually widening to weakly delimited, <!--PageBreak-->slender corpus bursae, entire length of ductus and corpus bursae approximately 3.5 mm; signum moderately large, transverse, sub-triangular spiny plate.</p></tp:treatment-sec><tp:treatment-sec sec-type="diagnosis" id="SECID0ENWIM"><title>Diagnosis.</title><p><italic><tp:taxon-name><tp:taxon-name-part taxon-name-part-type="genus" reg="Megacraspedus">Megacraspedus</tp:taxon-name-part><tp:taxon-name-part taxon-name-part-type="species" reg="longipalpella">longipalpella</tp:taxon-name-part></tp:taxon-name></italic> is characterised by its light yellow, brownish dusted forewings with clear white veins. It is similar to <italic><tp:taxon-name><tp:taxon-name-part taxon-name-part-type="genus" reg="Megacraspedus">M.</tp:taxon-name-part><tp:taxon-name-part taxon-name-part-type="species" reg="albovenata">albovenata</tp:taxon-name-part></tp:taxon-name></italic> (Figs <xref ref-type="fig" rid="F19">81–82</xref>), but is larger and has longer labial palps (almost half length of antennae, whereas about one-third length of antennae in <italic><tp:taxon-name><tp:taxon-name-part taxon-name-part-type="genus" reg="Megacraspedus">M.</tp:taxon-name-part><tp:taxon-name-part taxon-name-part-type="species" reg="albovenata">albovenata</tp:taxon-name-part></tp:taxon-name></italic>). See also <italic><tp:taxon-name><tp:taxon-name-part taxon-name-part-type="genus" reg="Megacraspedus">M.</tp:taxon-name-part><tp:taxon-name-part taxon-name-part-type="species" reg="ribbeella">ribbeella</tp:taxon-name-part></tp:taxon-name></italic> (p 103) and <italic><tp:taxon-name><tp:taxon-name-part taxon-name-part-type="genus" reg="Megacraspedus">M.</tp:taxon-name-part><tp:taxon-name-part taxon-name-part-type="species" reg="tabelli">tabelli</tp:taxon-name-part></tp:taxon-name></italic> sp. n. (p 100). The male genitalia are very similar to other species of the <italic><tp:taxon-name><tp:taxon-name-part taxon-name-part-type="genus" reg="Megacraspedus">M.</tp:taxon-name-part><tp:taxon-name-part taxon-name-part-type="species" reg="fallax">fallax</tp:taxon-name-part></tp:taxon-name></italic> species group, particularly <italic><tp:taxon-name><tp:taxon-name-part taxon-name-part-type="genus" reg="Megacraspedus">M.</tp:taxon-name-part><tp:taxon-name-part taxon-name-part-type="species" reg="albovenata">albovenata</tp:taxon-name-part></tp:taxon-name></italic> (Figure <xref ref-type="fig" rid="F52">213</xref>) and <italic><tp:taxon-name><tp:taxon-name-part taxon-name-part-type="genus" reg="Megacraspedus">M.</tp:taxon-name-part><tp:taxon-name-part taxon-name-part-type="species" reg="niphorrhoa">niphorrhoa</tp:taxon-name-part></tp:taxon-name></italic> (Figure <xref ref-type="fig" rid="F52">215</xref>) and differ only in subtle characters such as the slightly swollen apex of the valva, the stouter gnathos hook and the shorter and more rounded uncus. The female genitalia are very similar to <italic><tp:taxon-name><tp:taxon-name-part taxon-name-part-type="genus" reg="Megacraspedus">M.</tp:taxon-name-part><tp:taxon-name-part taxon-name-part-type="species" reg="albovenata">albovenata</tp:taxon-name-part></tp:taxon-name></italic> (Figure <xref ref-type="fig" rid="F75">283</xref>) and differ only by subtle characters such as the longer apopohysis posterioris and anterioris, the small anteriomedial projection of segment VIII and the larger colliculum.</p></tp:treatment-sec><tp:treatment-sec sec-type="Molecular data" id="SECID0EG1IM"><title>Molecular data.</title><p>BIN BOLD:ACM1349 (n = 1). The distance to the nearest neighbour <italic><tp:taxon-name><tp:taxon-name-part taxon-name-part-type="genus" reg="Megacraspedus">M.</tp:taxon-name-part><tp:taxon-name-part taxon-name-part-type="species" reg="niphorrhoa">niphorrhoa</tp:taxon-name-part></tp:taxon-name></italic> is 4.8% (p-dist).</p></tp:treatment-sec><tp:treatment-sec sec-type="distribution" id="SECID0EX1IM"><title>Distribution.</title><p>Russia (S Ural), Ukraine (Bidzilya et al. 2011: 65).</p></tp:treatment-sec><tp:treatment-sec sec-type="biology" id="SECID0E31IM"><title>Biology.</title><p>Host plant and early stages are unknown. The type series were collected by artificial light from early June to early August at grassy lowland steppes (<xref ref-type="bibr" rid="B57">Junnilainen and Nupponen 2010</xref>).</p></tp:treatment-sec><tp:treatment-sec sec-type="remarks" id="SECID0EG2IM"><title>Remarks.</title><p><italic><tp:taxon-name><tp:taxon-name-part taxon-name-part-type="genus" reg="Megacraspedus">Megacraspedus</tp:taxon-name-part><tp:taxon-name-part taxon-name-part-type="species" reg="longipalpella">longipalpella</tp:taxon-name-part></tp:taxon-name></italic> was described from numerous males collected in the southern Urals, Russia (<xref ref-type="bibr" rid="B57">Junnilainen and Nupponen 2010</xref>).</p></tp:treatment-sec><tp:treatment-sec><!--Section generated to contain objects referenced in tp:taxon-treatment.--><fig id="F19" position="float" orientation="portrait"><label>Figures 79–84.</label><caption><p><italic><tp:taxon-name><tp:taxon-name-part taxon-name-part-type="genus" reg="Megacraspedus">Megacraspedus</tp:taxon-name-part></tp:taxon-name></italic> adults in dorsal view. <bold>79</bold><italic><tp:taxon-name><tp:taxon-name-part taxon-name-part-type="genus" reg="Megacraspedus">M.</tp:taxon-name-part><tp:taxon-name-part taxon-name-part-type="species" reg="numidellus">numidellus</tp:taxon-name-part></tp:taxon-name></italic> (Chrétien, 1915) – male, Morocco (<named-content xmlns:xlink="http://www.w3.org/1999/xlink" content-type="dwc:institutional_code" xlink:type="simple">ZMUC</named-content>) <bold>80</bold><italic><tp:taxon-name><tp:taxon-name-part taxon-name-part-type="genus" reg="Megacraspedus">M.</tp:taxon-name-part><tp:taxon-name-part taxon-name-part-type="species" reg="numidellus">numidellus</tp:taxon-name-part></tp:taxon-name></italic> (Chrétien, 1915) – male, Spain (<named-content xmlns:xlink="http://www.w3.org/1999/xlink" content-type="dwc:institutional_code" xlink:type="simple">ZMUC</named-content>) <bold>81</bold><italic><tp:taxon-name><tp:taxon-name-part taxon-name-part-type="genus" reg="Megacraspedus">M.</tp:taxon-name-part><tp:taxon-name-part taxon-name-part-type="species" reg="albovenata">albovenata</tp:taxon-name-part></tp:taxon-name></italic> Junnilainen, 2010 – male, Czech Republic (<named-content xmlns:xlink="http://www.w3.org/1999/xlink" content-type="dwc:institutional_code" xlink:type="simple">TLMF</named-content>) <bold>82</bold><italic><tp:taxon-name><tp:taxon-name-part taxon-name-part-type="genus" reg="Megacraspedus">M.</tp:taxon-name-part><tp:taxon-name-part taxon-name-part-type="species" reg="albovenata">albovenata</tp:taxon-name-part></tp:taxon-name></italic> Junnilainen, 2010 – female, Czech Republic (<named-content xmlns:xlink="http://www.w3.org/1999/xlink" content-type="dwc:institutional_code" xlink:type="simple">TLMF</named-content>) <bold>83</bold><italic><tp:taxon-name><tp:taxon-name-part taxon-name-part-type="genus" reg="Megacraspedus">M.</tp:taxon-name-part><tp:taxon-name-part taxon-name-part-type="species" reg="longipalpella">longipalpella</tp:taxon-name-part></tp:taxon-name></italic> Junnilainen, 2010 – male, Ukraine (ZMKU) <bold>84</bold><italic><tp:taxon-name><tp:taxon-name-part taxon-name-part-type="genus" reg="Megacraspedus">M.</tp:taxon-name-part><tp:taxon-name-part taxon-name-part-type="species" reg="longipalpella">longipalpella</tp:taxon-name-part></tp:taxon-name></italic> Junnilainen, 2010 – female, Russia (<named-content xmlns:xlink="http://www.w3.org/1999/xlink" content-type="dwc:institutional_code" xlink:type="simple">ZMUC</named-content>).</p></caption><graphic xmlns:xlink="http://www.w3.org/1999/xlink" xlink:href="zookeys-800-001-g019.jpg" id="oo_245721.jpg" position="float" orientation="portrait" xlink:type="simple"/></fig><fig id="F52" position="float" orientation="portrait"><label>Figures 213–215.</label><caption><p><italic><tp:taxon-name><tp:taxon-name-part taxon-name-part-type="genus" reg="Megacraspedus">Megacraspedus</tp:taxon-name-part></tp:taxon-name></italic> male genitalia. <bold>213</bold><italic><tp:taxon-name><tp:taxon-name-part taxon-name-part-type="genus" reg="Megacraspedus">M.</tp:taxon-name-part><tp:taxon-name-part taxon-name-part-type="species" reg="albovenata">albovenata</tp:taxon-name-part></tp:taxon-name></italic> Junnilainen, 2010 – Czech Republic, GEL 1210 P.H. (<named-content xmlns:xlink="http://www.w3.org/1999/xlink" content-type="dwc:institutional_code" xlink:type="simple">TLMF</named-content>) <bold>214</bold><italic><tp:taxon-name><tp:taxon-name-part taxon-name-part-type="genus" reg="Megacraspedus">M.</tp:taxon-name-part><tp:taxon-name-part taxon-name-part-type="species" reg="longipalpella">longipalpella</tp:taxon-name-part></tp:taxon-name></italic> Junnilainen, 2010 – Paratype, Russia, GU 15/1398 P.H. (<named-content xmlns:xlink="http://www.w3.org/1999/xlink" content-type="dwc:institutional_code" xlink:type="simple">ZMUC</named-content>) <bold>215</bold><italic><tp:taxon-name><tp:taxon-name-part taxon-name-part-type="genus" reg="Megacraspedus">M.</tp:taxon-name-part><tp:taxon-name-part taxon-name-part-type="species" reg="niphorrhoa">niphorrhoa</tp:taxon-name-part></tp:taxon-name></italic> (Meyrick, 1926) – Russia, GU 15/1399 P.H. (<named-content xmlns:xlink="http://www.w3.org/1999/xlink" content-type="dwc:institutional_code" xlink:type="simple">ZMUC</named-content>).</p></caption><graphic xmlns:xlink="http://www.w3.org/1999/xlink" xlink:href="zookeys-800-001-g052.jpg" id="oo_245757.jpg" position="float" orientation="portrait" xlink:type="simple"/></fig><fig id="F75" position="float" orientation="portrait"><label>Figures 282–284.</label><caption><p><italic><tp:taxon-name><tp:taxon-name-part taxon-name-part-type="genus" reg="Megacraspedus">Megacraspedus</tp:taxon-name-part></tp:taxon-name></italic> female genitalia. <bold>282</bold><italic><tp:taxon-name><tp:taxon-name-part taxon-name-part-type="genus" reg="Megacraspedus">M.</tp:taxon-name-part><tp:taxon-name-part taxon-name-part-type="species" reg="libycus">libycus</tp:taxon-name-part></tp:taxon-name></italic> sp. n. – Paratype, Morocco, GEL 1266 P.H. (<named-content xmlns:xlink="http://www.w3.org/1999/xlink" content-type="dwc:institutional_code" xlink:type="simple">TLMF</named-content>) <bold>283</bold><italic><tp:taxon-name><tp:taxon-name-part taxon-name-part-type="genus" reg="Megacraspedus">M.</tp:taxon-name-part><tp:taxon-name-part taxon-name-part-type="species" reg="albovenata">albovenata</tp:taxon-name-part></tp:taxon-name></italic> Junnilainen, 2010 – Czech Republic, GU 17/1474 P.H. (<named-content xmlns:xlink="http://www.w3.org/1999/xlink" content-type="dwc:institutional_code" xlink:type="simple">NMPC</named-content>) <bold>284</bold><italic><tp:taxon-name><tp:taxon-name-part taxon-name-part-type="genus" reg="Megacraspedus">M.</tp:taxon-name-part><tp:taxon-name-part taxon-name-part-type="species" reg="longipalpella">longipalpella</tp:taxon-name-part></tp:taxon-name></italic> Junnilainen, 2010 – Ukraine, GU 17/1475 P.H. (<abbrev xmlns:xlink="http://www.w3.org/1999/xlink" content-type="institution" xlink:title="Research Collection Aleksei Bidzilya, Kiev, Ukraine" id="ABBRID0EDENO" xlink:type="simple">RCAB</abbrev>).</p></caption><graphic xmlns:xlink="http://www.w3.org/1999/xlink" xlink:href="zookeys-800-001-g075.jpg" id="oo_245780.jpg" position="float" orientation="portrait" xlink:type="simple"/></fig></tp:treatment-sec><ref-list><ref id="B57"><mixed-citation xmlns:xlink="http://www.w3.org/1999/xlink" xlink:type="simple"><person-group><name name-style="western"><surname>Junnilainen</surname><given-names>J</given-names></name><name name-style="western"><surname>Nupponen</surname><given-names>K</given-names></name></person-group> (<year>2010</year>) <article-title>The gelechiid fauna of the Southern Ural Mountains, part I: descriptions of seventeen new species (<tp:taxon-name><tp:taxon-name-part taxon-name-part-type="order">Lepidoptera</tp:taxon-name-part></tp:taxon-name>: <tp:taxon-name><tp:taxon-name-part taxon-name-part-type="family">Gelechiidae</tp:taxon-name-part></tp:taxon-name>).</article-title><source>Zootaxa</source><volume>2366</volume>: <fpage>1</fpage>–<lpage>34</lpage>.</mixed-citation></ref></ref-list></tp:taxon-treatment>
