# Supplementary material for: Revision of the genus Megacraspedus Zeller, 1839, a challenging taxonomic tightrope of species delimitation (Lepidoptera, Gelechiidae)
Source: Zookeys. 2018 Nov 29;(800):1–278. doi: 10.3897/zookeys.800.26292 (PMC6284011; doi:10.3897/zookeys.800.26292)
Supplement: XML Treatment for Megacraspedus fallax [file zookeys.800.26292-treatment45.xml]

<!DOCTYPE tp:taxon-treatment
  PUBLIC "-//TaxonX//DTD Taxonomic Treatment Publishing DTD v0 20100105//EN" "tax-treatment-NSO.dtd">
<tp:taxon-treatment xmlns:tp="http://www.plazi.org/taxpub"><tp:treatment-meta><kwd-group><label>Taxon classification</label><kwd><named-content xmlns:xlink="http://www.w3.org/1999/xlink" content-type="kingdom">Animalia</named-content></kwd><kwd><named-content xmlns:xlink="http://www.w3.org/1999/xlink" content-type="order">Lepidoptera</named-content></kwd><kwd><named-content xmlns:xlink="http://www.w3.org/1999/xlink" content-type="family">Gelechiidae</named-content></kwd></kwd-group><mixed-citation publication-type="journal"><person-group><name><surname>Huemer</surname><given-names>Peter</given-names></name><name><surname>Karsholt</surname><given-names>Ole</given-names></name></person-group><article-title>Revision of the genus <italic><tp:taxon-name><tp:taxon-name-part taxon-name-part-type="genus" reg="Megacraspedus">Megacraspedus</tp:taxon-name-part></tp:taxon-name></italic> Zeller, 1839, a challenging taxonomic tightrope of species delimitation (<tp:taxon-name><tp:taxon-name-part taxon-name-part-type="order">Lepidoptera</tp:taxon-name-part></tp:taxon-name>, <tp:taxon-name><tp:taxon-name-part taxon-name-part-type="family">Gelechiidae</tp:taxon-name-part></tp:taxon-name>)</article-title><source>Zookeys</source><day>29</day><month>11</month><year>2018</year><volume>2018</volume><issue>800</issue><fpage>1</fpage><lpage>278</lpage><pub-id pub-id-type="doi">10.3897/zookeys.800.26292</pub-id></mixed-citation></tp:treatment-meta><tp:nomenclature><tp:taxon-name>
              <tp:taxon-name-part taxon-name-part-type="genus" reg="Megacraspedus">Megacraspedus</tp:taxon-name-part>
              <tp:taxon-name-part taxon-name-part-type="species" reg="fallax">fallax</tp:taxon-name-part>
            </tp:taxon-name><tp:taxon-authority>(Mann, 1867)</tp:taxon-authority><tp:nomenclature-citation-list><tp:nomenclature-citation><tp:taxon-name>
                  <tp:taxon-name-part taxon-name-part-type="genus" reg="Chilopselaphus">Chilopselaphus</tp:taxon-name-part>
                  <tp:taxon-name-part taxon-name-part-type="species" reg="fallax">fallax</tp:taxon-name-part>
                </tp:taxon-name><comment>Mann, 1867: 850.</comment></tp:nomenclature-citation><tp:nomenclature-citation><tp:taxon-name>
                  <tp:taxon-name-part taxon-name-part-type="genus" reg="Trichembola">Trichembola</tp:taxon-name-part>
                  <tp:taxon-name-part taxon-name-part-type="species" reg="neurophanes">neurophanes</tp:taxon-name-part>
                </tp:taxon-name><comment>Meyrick, 1926: 271.</comment></tp:nomenclature-citation></tp:nomenclature-citation-list></tp:nomenclature><tp:treatment-sec sec-type="material" id="SECID0EHNJM"><title>Examined material.</title><p><bold>Holotype</bold> ♂, <italic><tp:taxon-name><tp:taxon-name-part taxon-name-part-type="genus" reg="Chilopselaphus">Chilopselaphus</tp:taxon-name-part><tp:taxon-name-part taxon-name-part-type="species" reg="fallax">fallax</tp:taxon-name-part></tp:taxon-name></italic>, “Ofen 1866” “<xref ref-type="bibr" rid="B76">Mann 1867</xref> Type“ “<italic>Chilopselaphus fallax</italic> Mn 1867 Ofen.” “BC <named-content xmlns:xlink="http://www.w3.org/1999/xlink" content-type="dwc:institutional_code" xlink:type="simple">TLMF</named-content> Lep 06708” “Gen. Präp. Mus. Vind. 16.647 ♂” (<named-content xmlns:xlink="http://www.w3.org/1999/xlink" content-type="dwc:institutional_code" xlink:type="simple">NHMW</named-content>). <bold>Non-type material.</bold> Kazakhstan. 2 ♂, Dzhambulskaya obl., 70 km NNE Frunze, 950 m, 19.vii.1990, leg. Kaila &amp; Mikkola (<named-content xmlns:xlink="http://www.w3.org/1999/xlink" content-type="dwc:institutional_code" xlink:type="simple">MZH</named-content>); 1 ♂, Kungey Alatau, Kegen Pass, N-slope, 1580 m, 11.vii.2002, leg. A. Pototski (<abbrev xmlns:xlink="http://www.w3.org/1999/xlink" content-type="institution" xlink:title="Research Collection Alexander Pototski, Tallinn, Estonia" id="ABBRID0E1OJM" xlink:type="simple">RCAP</abbrev>); 5 ♂, North Kegen, vii.2002, leg. U. Jürivete (<named-content xmlns:xlink="http://www.w3.org/1999/xlink" content-type="dwc:institutional_code" xlink:type="simple">ZMUC</named-content>). Russia. 1 ♂, S-Ural, Guberli, 23.vii.1892, leg. Christoph; 1 ♂, Guberli, leg. Duske, 1 ♂, S- Ural, 28.vi.1897, leg. Duske; 1 ♂, [leg. Duske] (all <named-content xmlns:xlink="http://www.w3.org/1999/xlink" content-type="dwc:institutional_code" xlink:type="simple">MZH</named-content>); 1 ♂, Volgograd, 25–31.v.1967, leg. V. Zouhar (<named-content xmlns:xlink="http://www.w3.org/1999/xlink" content-type="dwc:institutional_code" xlink:type="simple">ZMUC</named-content>); 1 ♂, S-Ural, Orenburg oblast, 20 km S Pokrovka village, Schibendy valley, 22.vi.1999, leg. K. &amp; T. Nupponen (<named-content xmlns:xlink="http://www.w3.org/1999/xlink" content-type="dwc:institutional_code" xlink:type="simple">ZMUC</named-content>); 7 ♂, same data, but 1.vii.2003, leg. K. Nupponen (<abbrev xmlns:xlink="http://www.w3.org/1999/xlink" content-type="institution" xlink:title="Research Collection Kari Nupponen, Espoo, Finland" id="ABBRID0E6PJM" xlink:type="simple">RCKN</abbrev>, <named-content xmlns:xlink="http://www.w3.org/1999/xlink" content-type="dwc:institutional_code" xlink:type="simple">ZMUC</named-content>); 1 ♂, S-Ural, Orenburg oblast, 40 km W Orsk, near Guberlja vill., 26.vi.2003, leg. K. Nupponen (<abbrev xmlns:xlink="http://www.w3.org/1999/xlink" content-type="institution" xlink:title="Research Collection Kari Nupponen, Espoo, Finland" id="ABBRID0EMQJM" xlink:type="simple">RCKN</abbrev>); 1 ♂, same data, but 12–13.vii.2015, leg. H. Roweck &amp; N. Savenkov; 1 ♂, same data, but 25–26.vi.2017 (all <abbrev xmlns:xlink="http://www.w3.org/1999/xlink" content-type="institution" xlink:title="Collection of Ecology-Centre, Kiel University, Germany" id="ABBRID0ERQJM" xlink:type="simple">ECKU</abbrev>);7 ♂, S-Ural, Orenburg oblast, Orenburgskij zap., Burtinskil step, 12–17.vi.2007, leg. J. Kullberg &amp; M. Zalewski (<named-content xmlns:xlink="http://www.w3.org/1999/xlink" content-type="dwc:institutional_code" xlink:type="simple">MZH</named-content>); 2 ♂, S-Ural, Kidriasovo env., 300 m, 21.vi.2009, leg. J. Šumpich (<named-content xmlns:xlink="http://www.w3.org/1999/xlink" content-type="dwc:institutional_code" xlink:type="simple">TLMF</named-content>, <named-content xmlns:xlink="http://www.w3.org/1999/xlink" content-type="dwc:institutional_code" xlink:type="simple">ZMUC</named-content>); 4 ♂, same data, but, 6 km W Donskoje village, mount Verbljushka 24–28.vi.2009, leg. J. Šumpich (<named-content xmlns:xlink="http://www.w3.org/1999/xlink" content-type="dwc:institutional_code" xlink:type="simple">NMPC</named-content>, <named-content xmlns:xlink="http://www.w3.org/1999/xlink" content-type="dwc:institutional_code" xlink:type="simple">TLMF</named-content>, <named-content xmlns:xlink="http://www.w3.org/1999/xlink" content-type="dwc:institutional_code" xlink:type="simple">ZMUC</named-content>); 1 ♂, same data, but, 3 km 7–8.vii.2015, leg. H. Roweck &amp; N. Savenkov (<abbrev xmlns:xlink="http://www.w3.org/1999/xlink" content-type="institution" xlink:title="Collection of Ecology-Centre, Kiel University, Germany" id="ABBRID0EGSJM" xlink:type="simple">ECKU</abbrev>); 1 ♂, Baskortostan, Moskovo, 6–7.vii.2013, leg. L. Srnka (<abbrev xmlns:xlink="http://www.w3.org/1999/xlink" content-type="institution" xlink:title="Research Collection Zdenko Tokár, Šal’a, Slovakia" id="ABBRID0ELSJM" xlink:type="simple">RCZT</abbrev>); 1 ♂, S Ural, Cheliabinsk distr., Kizilskoye village, 6.vii.2015, leg. H. Roweck &amp; N. Savenkov; 1 ♂, same data, but 1.vii.2017 (all <abbrev xmlns:xlink="http://www.w3.org/1999/xlink" content-type="institution" xlink:title="Collection of Ecology-Centre, Kiel University, Germany" id="ABBRID0EQSJM" xlink:type="simple">ECKU</abbrev>). Turkey. 2 ♂, prov. Erzincan, 40 km SW Erzincan, Kemah, 1100 m, 2.viii.1997, leg. K. Larsen, genitalia slide 5316 Karsholt (<named-content xmlns:xlink="http://www.w3.org/1999/xlink" content-type="dwc:institutional_code" xlink:type="simple">ZMUC</named-content>).</p></tp:treatment-sec><tp:treatment-sec sec-type="redescription" id="SECID0E4SJM"><title>Redescription.</title><p>Adult. <italic>Male</italic> (Figure <xref ref-type="fig" rid="F20">89</xref>). Wingspan 17–22 mm. Labial palpus long, porrect, white on upper and lower surface, dark brown on inner and outer surface; segment 3 reduced. Antennal scape with pecten of 1–3 hairs; flagellum light brown, ringed with black. Head light brown; thorax and tegula yellowish brown, the latter with white tip. Forewing yellowish, overlaid with dark brown in costal third; a distinct silvery white sub-costal streak dividing into two half way to apex; two such, but more slender streaks in dorsal half of the wing edged by dark brown scales; veins in apical area silvery white; fringes light grey. Hindwing white, darker towards costa, fringes whitish grey.</p><p><italic>Female</italic>. Unknown.</p><p><italic>Variation</italic>. The amount of dark brown scales on the forewings vary, and in some specimens the apical area (between veins) is almost brown. Specimens tend to become greasy and the whitish parts of the head and body thereby become brown.</p><p><italic>Male genitalia</italic> (Figure <xref ref-type="fig" rid="F53">217</xref>). Uncus moderately slender, approximately 1.6 times longer than wide, with parallel outer edges, evenly rounded distal part, posterioventral part covered with strong microtrichia; gnathos hook stout, approximately 1.3 times length of uncus, evenly curved to pointed apex; anterior margin of tegumen with broad <!--PageBreak-->and moderately shallow excavation, medially with additional small emargination, with longitudinal sclerotised ridge extending to about middle of tegumen; pedunculi small, rounded, with transverse sclerotised ridge; valva moderately slender, extending to about middle of uncus, apex weakly rounded, swollen, setose; saccular area setose, without separated sacculus; posterior margin of vinculum with shallow medial emargination, indistinct lateral humps, suboval vincular sclerite with strongly sclerotised posterior edge; saccus sub-triangular, basally broad, with weakly convex outer edge, distally tapered to pointed apex, short, ratio maximum width to length approximately 0.9, posterior margin with weakly sinusoid mediolateral projections, separated by shallow emargination, medial part smooth, without sclerotised ridge, lateral sclerites moderately long, approximately 0.8 times length of maximum width of saccus; phallus straight, with strongly bulbous coecum, distal two-thirds moderately slender, with dorsal and ventral sclerotised lobes, few minute subapical thorns, apex broadly rounded.</p><p><italic>Female genitalia</italic>. Unknown.</p></tp:treatment-sec><tp:treatment-sec sec-type="diagnosis" id="SECID0E6TJM"><title>Diagnosis.</title><p><italic><tp:taxon-name><tp:taxon-name-part taxon-name-part-type="genus" reg="Megacraspedus">Megacraspedus</tp:taxon-name-part><tp:taxon-name-part taxon-name-part-type="species" reg="fallax">fallax</tp:taxon-name-part></tp:taxon-name></italic> is characterised by the distinct, silvery white sub-costal streak on the forewings. <italic><tp:taxon-name><tp:taxon-name-part taxon-name-part-type="genus" reg="Megacraspedus">M.</tp:taxon-name-part><tp:taxon-name-part taxon-name-part-type="species" reg="gallicus">gallicus</tp:taxon-name-part></tp:taxon-name></italic> sp. n. (p 101). The male genitalia are very similar to <italic><tp:taxon-name><tp:taxon-name-part taxon-name-part-type="genus" reg="Megacraspedus">M.</tp:taxon-name-part><tp:taxon-name-part taxon-name-part-type="species" reg="albella">albella</tp:taxon-name-part></tp:taxon-name></italic> (Figure <xref ref-type="fig" rid="F53">216</xref>) and differ only in subtle characters such as the longer gnathos hook, the presence of a sclerotised teguminal ridge, and the distinctly swollen valva apically.</p></tp:treatment-sec><tp:treatment-sec sec-type="Molecular data" id="SECID0EKVJM"><title>Molecular data.</title><p>BIN BOLD:ACB0437 (n = 3). The intraspecific divergence of the barcode region is low with mean 0.1% and maximum divergence of 0.2%. The distance to the nearest neighbour <italic><tp:taxon-name><tp:taxon-name-part taxon-name-part-type="genus" reg="Megacraspedus">M.</tp:taxon-name-part><tp:taxon-name-part taxon-name-part-type="species" reg="niphorrhoa">niphorrhoa</tp:taxon-name-part></tp:taxon-name></italic> is 5.6% (p-dist).</p></tp:treatment-sec><tp:treatment-sec sec-type="distribution" id="SECID0E2VJM"><title>Distribution.</title><p>Hungary, Kazahkstan, Russia (S Ural, Volgograd oblast), Turkey. According to <xref ref-type="bibr" rid="B7">Bidzilya (2002</xref>: 64) in Siberia (Krasnojarsk Krai). Also recorded from China (Xinjiang, Kuldja) (<xref ref-type="bibr" rid="B99">Rebel 1914</xref>: 277), but we have not been able to check if the material in question is correctly identified.</p></tp:treatment-sec><tp:treatment-sec sec-type="biology" id="SECID0EJWJM"><title>Biology.</title><p>Early stages are unknown. The larva is stated to feed in stems of <italic><tp:taxon-name><tp:taxon-name-part taxon-name-part-type="genus" reg="Stipa">Stipa</tp:taxon-name-part></tp:taxon-name></italic> (<xref ref-type="bibr" rid="B87">Piskunov 1981</xref>: 987). The adults have been collected from late May to early August at altitudes up to 1580 m.</p></tp:treatment-sec><tp:treatment-sec sec-type="remarks" id="SECID0E1WJM"><title>Remarks.</title><p><italic><tp:taxon-name><tp:taxon-name-part taxon-name-part-type="genus" reg="Chilopselaphus">Chilopselaphus</tp:taxon-name-part><tp:taxon-name-part taxon-name-part-type="species" reg="fallax">fallax</tp:taxon-name-part></tp:taxon-name></italic> was described from one specimen collected by Rudolf Anker at Ofen (now part of Budapest), Hungary (<xref ref-type="bibr" rid="B76">Mann 1867</xref>). <italic><tp:taxon-name><tp:taxon-name-part taxon-name-part-type="genus" reg="Trichembola">Trichembola</tp:taxon-name-part><tp:taxon-name-part taxon-name-part-type="species" reg="neurophanes">neurophanes</tp:taxon-name-part></tp:taxon-name></italic> was described from one male collected at Uralsk, W Kazakhstan by Bartel (Meyrick 1926). The two specimens from Turkey differ in being larger (wingspan 24 mm). Their male genitalia are similar to typical <italic><tp:taxon-name><tp:taxon-name-part taxon-name-part-type="genus" reg="Megacraspedus">M.</tp:taxon-name-part><tp:taxon-name-part taxon-name-part-type="species" reg="fallax">fallax</tp:taxon-name-part></tp:taxon-name></italic>, apart from having a few additional small thorns laterally on the phallus.</p></tp:treatment-sec><tp:treatment-sec><!--Section generated to contain objects referenced in tp:taxon-treatment.--><fig id="F20" position="float" orientation="portrait"><label>Figures 85–90.</label><caption><p><italic><tp:taxon-name><tp:taxon-name-part taxon-name-part-type="genus" reg="Megacraspedus">Megacraspedus</tp:taxon-name-part></tp:taxon-name></italic> adults in dorsal view. <bold>85</bold><italic><tp:taxon-name><tp:taxon-name-part taxon-name-part-type="genus" reg="Megacraspedus">M.</tp:taxon-name-part><tp:taxon-name-part taxon-name-part-type="species" reg="niphorrhoa">niphorrhoa</tp:taxon-name-part></tp:taxon-name></italic> (Meyrick, 1926) – male, Kazakhstan (<abbrev xmlns:xlink="http://www.w3.org/1999/xlink" content-type="institution" xlink:title="Research Collection Kari Nupponen, Espoo, Finland" id="ABBRID0E2JIO" xlink:type="simple">RCKN</abbrev>) <bold>86</bold><italic><tp:taxon-name><tp:taxon-name-part taxon-name-part-type="genus" reg="Megacraspedus">M.</tp:taxon-name-part><tp:taxon-name-part taxon-name-part-type="species" reg="niphorrhoa">niphorrhoa</tp:taxon-name-part></tp:taxon-name></italic> (Meyrick, 1926) – female, Russia (<named-content xmlns:xlink="http://www.w3.org/1999/xlink" content-type="dwc:institutional_code" xlink:type="simple">MZH</named-content>) <bold>87</bold><italic><tp:taxon-name><tp:taxon-name-part taxon-name-part-type="genus" reg="Megacraspedus">M.</tp:taxon-name-part><tp:taxon-name-part taxon-name-part-type="species" reg="albella">albella</tp:taxon-name-part></tp:taxon-name></italic> (Amsel, 1935) – male, Iran (<named-content xmlns:xlink="http://www.w3.org/1999/xlink" content-type="dwc:institutional_code" xlink:type="simple">NHMW</named-content>) <bold>88</bold><italic><tp:taxon-name><tp:taxon-name-part taxon-name-part-type="genus" reg="Megacraspedus">M.</tp:taxon-name-part><tp:taxon-name-part taxon-name-part-type="species" reg="albella">albella</tp:taxon-name-part></tp:taxon-name></italic> (Amsel, 1935) – female, Iran (<named-content xmlns:xlink="http://www.w3.org/1999/xlink" content-type="dwc:institutional_code" xlink:type="simple">NHMW</named-content>) <bold>89</bold><italic><tp:taxon-name><tp:taxon-name-part taxon-name-part-type="genus" reg="Megacraspedus">M.</tp:taxon-name-part><tp:taxon-name-part taxon-name-part-type="species" reg="fallax">fallax</tp:taxon-name-part></tp:taxon-name></italic> (Mann, 1867) – Holotype, male, Hungary (<named-content xmlns:xlink="http://www.w3.org/1999/xlink" content-type="dwc:institutional_code" xlink:type="simple">NHMW</named-content>) <bold>90</bold><italic><tp:taxon-name><tp:taxon-name-part taxon-name-part-type="genus" reg="Megacraspedus">M.</tp:taxon-name-part><tp:taxon-name-part taxon-name-part-type="species" reg="balneariellus">balneariellus</tp:taxon-name-part></tp:taxon-name></italic> (Chrétien, 1907) – male, France (<named-content xmlns:xlink="http://www.w3.org/1999/xlink" content-type="dwc:institutional_code" xlink:type="simple">ZMUC</named-content>).</p></caption><graphic xmlns:xlink="http://www.w3.org/1999/xlink" xlink:href="zookeys-800-001-g020.jpg" id="oo_245722.jpg" position="float" orientation="portrait" xlink:type="simple"/></fig><fig id="F53" position="float" orientation="portrait"><label>Figures 216–218.</label><caption><p><italic><tp:taxon-name><tp:taxon-name-part taxon-name-part-type="genus" reg="Megacraspedus">Megacraspedus</tp:taxon-name-part></tp:taxon-name></italic> male genitalia. <bold>216</bold><italic><tp:taxon-name><tp:taxon-name-part taxon-name-part-type="genus" reg="Megacraspedus">M.</tp:taxon-name-part><tp:taxon-name-part taxon-name-part-type="species" reg="albella">albella</tp:taxon-name-part></tp:taxon-name></italic> – Iran, gen. slide 16.663 (<named-content xmlns:xlink="http://www.w3.org/1999/xlink" content-type="dwc:institutional_code" xlink:type="simple">NHMW</named-content>) <bold>217</bold><italic><tp:taxon-name><tp:taxon-name-part taxon-name-part-type="genus" reg="Megacraspedus">M.</tp:taxon-name-part><tp:taxon-name-part taxon-name-part-type="species" reg="fallax">fallax</tp:taxon-name-part></tp:taxon-name></italic> (Mann, 1867) – Holotype, Hungary, gen. slide 16.647 (<named-content xmlns:xlink="http://www.w3.org/1999/xlink" content-type="dwc:institutional_code" xlink:type="simple">NHMW</named-content>) <bold>218</bold><italic><tp:taxon-name><tp:taxon-name-part taxon-name-part-type="genus" reg="Megacraspedus">M.</tp:taxon-name-part><tp:taxon-name-part taxon-name-part-type="species" reg="balneariellus">balneariellus</tp:taxon-name-part></tp:taxon-name></italic> (Chrétien, 1907) – France, GU 14/1388 P.H. (<named-content xmlns:xlink="http://www.w3.org/1999/xlink" content-type="dwc:institutional_code" xlink:type="simple">ZMUC</named-content>).</p></caption><graphic xmlns:xlink="http://www.w3.org/1999/xlink" xlink:href="zookeys-800-001-g053.jpg" id="oo_245758.jpg" position="float" orientation="portrait" xlink:type="simple"/></fig></tp:treatment-sec><ref-list><ref id="B76"><mixed-citation xmlns:xlink="http://www.w3.org/1999/xlink" xlink:type="simple"><person-group><name name-style="western"><surname>Mann</surname><given-names>J</given-names></name></person-group> (<year>1867</year>) <article-title>Schmetterlinge gesammelt im Jahre 1867 in der Umgebung von Bozen und Trient.</article-title><source>Verhandlungen der zoologisch-botanischen Gesellschaft Wien</source><volume>17</volume>: <fpage>829</fpage>–<lpage>844</lpage>.</mixed-citation></ref><ref id="B7"><mixed-citation xmlns:xlink="http://www.w3.org/1999/xlink" xlink:type="simple"><person-group><name name-style="western"><surname>Bidzilya</surname><given-names>O</given-names></name></person-group> (<year>2002</year>) <article-title>On the distribution of gelechiid moths (<tp:taxon-name><tp:taxon-name-part taxon-name-part-type="order">Lepidoptera</tp:taxon-name-part></tp:taxon-name>: <tp:taxon-name><tp:taxon-name-part taxon-name-part-type="family">Gelechiidae</tp:taxon-name-part></tp:taxon-name>) in the southern Siberia (information 1).</article-title><source>The Kharkov entomological Society Gazette</source><volume>9</volume>(<issue>2001</issue>): <fpage>64</fpage>–<lpage>72</lpage>.</mixed-citation></ref><ref id="B99"><mixed-citation xmlns:xlink="http://www.w3.org/1999/xlink" xlink:type="simple"><person-group><name name-style="western"><surname>Rebel</surname><given-names>H</given-names></name></person-group> (<year>1914</year>) <article-title>Über eine Mikrolepidopterenausbeute aus dem westlischen Tian-Shan-Gebiet.</article-title><source>Deutsche entomologische Zeitschrift, Iris</source><volume>28</volume>: <fpage>271</fpage>–<lpage>278</lpage>. [pl. 4]</mixed-citation></ref><ref id="B87"><mixed-citation xmlns:xlink="http://www.w3.org/1999/xlink" xlink:type="simple"><person-group><name name-style="western"><surname>Piskunov</surname><given-names>VI</given-names></name></person-group> (<year>1981</year>) <article-title><tp:taxon-name><tp:taxon-name-part taxon-name-part-type="family">Gelechiidae</tp:taxon-name-part></tp:taxon-name>.</article-title> In: <person-group><name name-style="western"><surname>Falkovich</surname><given-names>MI</given-names></name><name name-style="western"><surname>Medvedev</surname><given-names>GS</given-names></name></person-group> (<role>Eds</role>) <issue-title>Opredelitelj nasekomykh Evropejskoj SSSR.</issue-title><source>IV Cheshuekrylyle</source><volume>2</volume>: <fpage>659</fpage>–<lpage>748</lpage>. Leningrad. [In Russian]</mixed-citation></ref></ref-list></tp:taxon-treatment>
