# Supplementary material for: Revision of the genus Megacraspedus Zeller, 1839, a challenging taxonomic tightrope of species delimitation (Lepidoptera, Gelechiidae)
Source: Zookeys. 2018 Nov 29;(800):1–278. doi: 10.3897/zookeys.800.26292 (PMC6284011; doi:10.3897/zookeys.800.26292)
Supplement: XML Treatment for Megacraspedus kazakhstanicus [file zookeys.800.26292-treatment48.xml]

<!DOCTYPE tp:taxon-treatment
  PUBLIC "-//TaxonX//DTD Taxonomic Treatment Publishing DTD v0 20100105//EN" "tax-treatment-NSO.dtd">
<tp:taxon-treatment xmlns:tp="http://www.plazi.org/taxpub"><tp:treatment-meta><kwd-group><label>Taxon classification</label><kwd><named-content xmlns:xlink="http://www.w3.org/1999/xlink" content-type="kingdom">Animalia</named-content></kwd><kwd><named-content xmlns:xlink="http://www.w3.org/1999/xlink" content-type="order">Lepidoptera</named-content></kwd><kwd><named-content xmlns:xlink="http://www.w3.org/1999/xlink" content-type="family">Gelechiidae</named-content></kwd></kwd-group><mixed-citation publication-type="journal"><person-group><name><surname>Huemer</surname><given-names>Peter</given-names></name><name><surname>Karsholt</surname><given-names>Ole</given-names></name></person-group><article-title>Revision of the genus <italic><tp:taxon-name><tp:taxon-name-part taxon-name-part-type="genus" reg="Megacraspedus">Megacraspedus</tp:taxon-name-part></tp:taxon-name></italic> Zeller, 1839, a challenging taxonomic tightrope of species delimitation (<tp:taxon-name><tp:taxon-name-part taxon-name-part-type="order">Lepidoptera</tp:taxon-name-part></tp:taxon-name>, <tp:taxon-name><tp:taxon-name-part taxon-name-part-type="family">Gelechiidae</tp:taxon-name-part></tp:taxon-name>)</article-title><source>Zookeys</source><day>29</day><month>11</month><year>2018</year><volume>2018</volume><issue>800</issue><fpage>1</fpage><lpage>278</lpage><pub-id pub-id-type="doi">10.3897/zookeys.800.26292</pub-id></mixed-citation></tp:treatment-meta><tp:nomenclature><tp:taxon-name>
              <tp:taxon-name-part taxon-name-part-type="genus" reg="Megacraspedus">Megacraspedus</tp:taxon-name-part>
              <tp:taxon-name-part taxon-name-part-type="species" reg="kazakhstanicus">kazakhstanicus</tp:taxon-name-part>
              <object-id xmlns:xlink="http://www.w3.org/1999/xlink" content-type="zoobank" xlink:type="simple">http://zoobank.org/C6A7EFE4-553D-4CAA-B859-2CAE5946B50A</object-id>
            </tp:taxon-name><tp:taxon-status xmlns:xlink="http://www.w3.org/1999/xlink" xlink:type="simple">sp. n.</tp:taxon-status></tp:nomenclature><tp:treatment-sec sec-type="material" id="SECID0EBOKM"><title>Examined material.</title><p><bold>Holotype</bold> ♂, “SW-KAZAKHSTAN <named-content xmlns:xlink="http://www.w3.org/1999/xlink" content-type="dwc:verbatimCoordinates" xlink:type="simple"><named-content content-type="geo-json" specific-use="{&#34;type&#34;:&#34;Point&#34;,&#34;coordinates&#34;:[53.524722,43.812500]}" id="NCID0EMOKM" xlink:type="simple">43°48'45"N 53°31'29"E</named-content></named-content> Sengirkum sand, 70 m Terekurpa well 27.5.2011, K. Nupponen leg.” “DNA Barcode <named-content xmlns:xlink="http://www.w3.org/1999/xlink" content-type="dwc:institutional_code" xlink:type="simple">TLMF</named-content> Lep 23657” “GU 17/1496 ♂ P. Huemer” (<abbrev xmlns:xlink="http://www.w3.org/1999/xlink" content-type="institution" xlink:title="Research Collection Kari Nupponen, Espoo, Finland" id="ABBRID0EYOKM" xlink:type="simple">RCKN</abbrev>).</p></tp:treatment-sec><tp:treatment-sec sec-type="description" id="SECID0E4OKM"><title>Description.</title><p>Adult. <italic>Male</italic> (Figure <xref ref-type="fig" rid="F21">93</xref>). Wingspan 16 mm. Labial palpus long, about one-third length of antenna, porrect, white with medial part of outer surface dark brown; segment 3 reduced. Antennal scape with pecten consisting of 5 hairs; flagellum white. Head, thorax and tegula cream-white. Forewing light yellow mottled with brownish and black scales especially in costal and apical part; veins pure white; fringes whitish grey. Hindwing white with white fringes.</p><p><italic>Female</italic>. Unknown.</p><p><italic>Variation</italic>. Unknown.</p><p><italic>Male genitalia</italic> (Figure <xref ref-type="fig" rid="F54">221</xref>). Uncus moderately broad, sub-rectangular, approximately 1.3 times longer than wide, apical corners distinctly rounded, apical edge weakly convex; gnathos hook massive, stout, slightly longer than uncus, medially curved at right angles, distal half projected to pointed apex; anterior margin of tegumen with broad and moderately shallow excavation, medially with additional small emargination, longitudinal sclerotised ridge from anterior edge to posterior third; pedunculi small, rounded, transverse sclerite; valva moderately slender, extending to about middle of uncus, apex slightly swollen, weakly rounded, setose; saccular area covered with setae, without separated sacculus; posterior margin of vinculum with shallow medial emargination, without demarcated lateral humps, sub-rectangular vincular sclerite with strongly sclerotised sub-posterior edge; saccus sub-triangular, with concave outer edge, basally broad, distally strongly tapered to pointed apex, ratio maximum width to length approximately 0.7, posterior margin arched, with weakly sinusoid mediolateral projections, separated by shallow emargination, medial part smooth, without sclerotised ridge, lateral sclerites long and slender, nearly same length as maximum width of saccus; phallus straight, with bulbous coecum, distal three-quarters slender, medially with group of about 8–9 small spinules, distally with rod-like sclerotisation with few minute subapical thorns, apex broadly rounded.</p><!--PageBreak--><p><italic>Female genitalia</italic>. Unknown.</p></tp:treatment-sec><tp:treatment-sec sec-type="diagnosis" id="SECID0E5PKM"><title>Diagnosis.</title><p><italic><tp:taxon-name><tp:taxon-name-part taxon-name-part-type="genus" reg="Megacraspedus">Megacraspedus</tp:taxon-name-part><tp:taxon-name-part taxon-name-part-type="species" reg="kazakhstanicus">kazakhstanicus</tp:taxon-name-part></tp:taxon-name></italic> sp. n. is characterised by its light yellow, brownish, and blackish dusted forewings with pure white veins, giving it a striped look. It is very similar to <italic><tp:taxon-name><tp:taxon-name-part taxon-name-part-type="genus" reg="Megacraspedus">M.</tp:taxon-name-part><tp:taxon-name-part taxon-name-part-type="species" reg="albovenata">albovenata</tp:taxon-name-part></tp:taxon-name></italic> (Figs <xref ref-type="fig" rid="F19">81–82</xref>), but can probably be separated by the white antenna having a pecten of five hairs on the scape. The male genitalia are similar to other species of the <italic><tp:taxon-name><tp:taxon-name-part taxon-name-part-type="genus" reg="Megacraspedus">M.</tp:taxon-name-part><tp:taxon-name-part taxon-name-part-type="species" reg="fallax">fallax</tp:taxon-name-part></tp:taxon-name></italic> species group, but differ in characters such as the distinctly broader and shorter uncus.</p></tp:treatment-sec><tp:treatment-sec sec-type="Molecular data" id="SECID0EJRKM"><title>Molecular data.</title><p>BIN BOLD:ADJ1190 (n = 1). The distance to the nearest neighbour <italic><tp:taxon-name><tp:taxon-name-part taxon-name-part-type="genus" reg="Megacraspedus">M.</tp:taxon-name-part><tp:taxon-name-part taxon-name-part-type="species" reg="albovenata">albovenata</tp:taxon-name-part></tp:taxon-name></italic> is 5.1% (p-dist).</p></tp:treatment-sec><tp:treatment-sec sec-type="distribution" id="SECID0E1RKM"><title>Distribution.</title><p>South-western Kazakhstan.</p></tp:treatment-sec><tp:treatment-sec sec-type="biology" id="SECID0E6RKM"><title>Biology.</title><p>Host plant and early stages are unknown. The holotype was collected in late May in a sandy area at a low altitude of 70 m.</p></tp:treatment-sec><tp:treatment-sec sec-type="etymology" id="SECID0EESKM"><title>Etymology.</title><p>This species is named after its place of occurrence: the republic of Kazakhstan in Central Asia. The name is a masculine adjective.</p></tp:treatment-sec><tp:treatment-sec><!--Section generated to contain objects referenced in tp:taxon-treatment.--><fig id="F21" position="float" orientation="portrait"><label>Figures 91–96.</label><caption><p><italic><tp:taxon-name><tp:taxon-name-part taxon-name-part-type="genus" reg="Megacraspedus">Megacraspedus</tp:taxon-name-part></tp:taxon-name></italic> adults in dorsal view. <bold>91</bold><italic><tp:taxon-name><tp:taxon-name-part taxon-name-part-type="genus" reg="Megacraspedus">M.</tp:taxon-name-part><tp:taxon-name-part taxon-name-part-type="species" reg="balneariellus">balneariellus</tp:taxon-name-part></tp:taxon-name></italic> (Chrétien, 1907) – female, Italy (<abbrev xmlns:xlink="http://www.w3.org/1999/xlink" content-type="institution" xlink:title="Research Collection Ernst Arenberger, Vienna, Austria" id="ABBRID0EFOIO" xlink:type="simple">RCEA</abbrev>) <bold>92</bold><italic><tp:taxon-name><tp:taxon-name-part taxon-name-part-type="genus" reg="Megacraspedus">M.</tp:taxon-name-part><tp:taxon-name-part taxon-name-part-type="species" reg="podolicus">podolicus</tp:taxon-name-part></tp:taxon-name></italic> (Toll, 1942) – male, Hungary (<abbrev xmlns:xlink="http://www.w3.org/1999/xlink" content-type="institution" xlink:title="Research Collection Zdenko Tokár, Šal’a, Slovakia" id="ABBRID0EXOIO" xlink:type="simple">RCZT</abbrev>) <bold>93</bold><italic><tp:taxon-name><tp:taxon-name-part taxon-name-part-type="genus" reg="Megacraspedus">M.</tp:taxon-name-part><tp:taxon-name-part taxon-name-part-type="species" reg="kazakhstanicus">kazakhstanicus</tp:taxon-name-part></tp:taxon-name></italic> sp. n. – Holotype, male, Kazakhstan (<abbrev xmlns:xlink="http://www.w3.org/1999/xlink" content-type="institution" xlink:title="Research Collection Kari Nupponen, Espoo, Finland" id="ABBRID0EJPIO" xlink:type="simple">RCKN</abbrev>) <bold>94</bold><italic><tp:taxon-name><tp:taxon-name-part taxon-name-part-type="genus" reg="Megacraspedus">M.</tp:taxon-name-part><tp:taxon-name-part taxon-name-part-type="species" reg="knudlarseni">knudlarseni</tp:taxon-name-part></tp:taxon-name></italic> sp. n. – Holotype, male, Spain (<named-content xmlns:xlink="http://www.w3.org/1999/xlink" content-type="dwc:institutional_code" xlink:type="simple">ZMUC</named-content>) <bold>95</bold><italic><tp:taxon-name><tp:taxon-name-part taxon-name-part-type="genus" reg="Megacraspedus">M.</tp:taxon-name-part><tp:taxon-name-part taxon-name-part-type="species" reg="majorella">majorella</tp:taxon-name-part></tp:taxon-name></italic> Caradja, 1920 – Paralectotype, male, Kyrgyzstan (<named-content xmlns:xlink="http://www.w3.org/1999/xlink" content-type="dwc:institutional_code" xlink:type="simple">MGAB</named-content>) <bold>96</bold><italic><tp:taxon-name><tp:taxon-name-part taxon-name-part-type="genus" reg="Megacraspedus">M.</tp:taxon-name-part><tp:taxon-name-part taxon-name-part-type="species" reg="latiuncus">latiuncus</tp:taxon-name-part></tp:taxon-name></italic> sp. n. – Holotype, male, Kazakhstan (<named-content xmlns:xlink="http://www.w3.org/1999/xlink" content-type="dwc:institutional_code" xlink:type="simple">MZH</named-content>).</p></caption><graphic xmlns:xlink="http://www.w3.org/1999/xlink" xlink:href="zookeys-800-001-g021.jpg" id="oo_245723.jpg" position="float" orientation="portrait" xlink:type="simple"/></fig><fig id="F54" position="float" orientation="portrait"><label>Figures 219–221.</label><caption><p><italic><tp:taxon-name><tp:taxon-name-part taxon-name-part-type="genus" reg="Megacraspedus">Megacraspedus</tp:taxon-name-part></tp:taxon-name></italic> male genitalia. <bold>219</bold><italic><tp:taxon-name><tp:taxon-name-part taxon-name-part-type="genus" reg="Megacraspedus">M.</tp:taxon-name-part><tp:taxon-name-part taxon-name-part-type="species" reg="balneariellus">balneariellus</tp:taxon-name-part></tp:taxon-name></italic> (Chrétien, 1907) – Croatia, GU 16/1457 P.H. (<abbrev xmlns:xlink="http://www.w3.org/1999/xlink" content-type="institution" xlink:title="Research Collection Jari Junnilainen, Vantaa, Finland" id="ABBRID0ENQLO" xlink:type="simple">RCJJ</abbrev>) <bold>220</bold><italic><tp:taxon-name><tp:taxon-name-part taxon-name-part-type="genus" reg="Megacraspedus">M.</tp:taxon-name-part><tp:taxon-name-part taxon-name-part-type="species" reg="podolicus">podolicus</tp:taxon-name-part></tp:taxon-name></italic> (Toll, 1942) – Austria, GEL 1202 P.H. (<named-content xmlns:xlink="http://www.w3.org/1999/xlink" content-type="dwc:institutional_code" xlink:type="simple">TLMF</named-content>) <bold>221</bold><italic><tp:taxon-name><tp:taxon-name-part taxon-name-part-type="genus" reg="Megacraspedus">M.</tp:taxon-name-part><tp:taxon-name-part taxon-name-part-type="species" reg="kazakhstanicus">kazakhstanicus</tp:taxon-name-part></tp:taxon-name></italic> sp. n. – Holotype, Kazakhstan, GU 17/1496 P.H. (<abbrev xmlns:xlink="http://www.w3.org/1999/xlink" content-type="institution" xlink:title="Research Collection Kari Nupponen, Espoo, Finland" id="ABBRID0EURLO" xlink:type="simple">RCKN</abbrev>).</p></caption><graphic xmlns:xlink="http://www.w3.org/1999/xlink" xlink:href="zookeys-800-001-g054.jpg" id="oo_245759.jpg" position="float" orientation="portrait" xlink:type="simple"/></fig><fig id="F19" position="float" orientation="portrait"><label>Figures 79–84.</label><caption><p><italic><tp:taxon-name><tp:taxon-name-part taxon-name-part-type="genus" reg="Megacraspedus">Megacraspedus</tp:taxon-name-part></tp:taxon-name></italic> adults in dorsal view. <bold>79</bold><italic><tp:taxon-name><tp:taxon-name-part taxon-name-part-type="genus" reg="Megacraspedus">M.</tp:taxon-name-part><tp:taxon-name-part taxon-name-part-type="species" reg="numidellus">numidellus</tp:taxon-name-part></tp:taxon-name></italic> (Chrétien, 1915) – male, Morocco (<named-content xmlns:xlink="http://www.w3.org/1999/xlink" content-type="dwc:institutional_code" xlink:type="simple">ZMUC</named-content>) <bold>80</bold><italic><tp:taxon-name><tp:taxon-name-part taxon-name-part-type="genus" reg="Megacraspedus">M.</tp:taxon-name-part><tp:taxon-name-part taxon-name-part-type="species" reg="numidellus">numidellus</tp:taxon-name-part></tp:taxon-name></italic> (Chrétien, 1915) – male, Spain (<named-content xmlns:xlink="http://www.w3.org/1999/xlink" content-type="dwc:institutional_code" xlink:type="simple">ZMUC</named-content>) <bold>81</bold><italic><tp:taxon-name><tp:taxon-name-part taxon-name-part-type="genus" reg="Megacraspedus">M.</tp:taxon-name-part><tp:taxon-name-part taxon-name-part-type="species" reg="albovenata">albovenata</tp:taxon-name-part></tp:taxon-name></italic> Junnilainen, 2010 – male, Czech Republic (<named-content xmlns:xlink="http://www.w3.org/1999/xlink" content-type="dwc:institutional_code" xlink:type="simple">TLMF</named-content>) <bold>82</bold><italic><tp:taxon-name><tp:taxon-name-part taxon-name-part-type="genus" reg="Megacraspedus">M.</tp:taxon-name-part><tp:taxon-name-part taxon-name-part-type="species" reg="albovenata">albovenata</tp:taxon-name-part></tp:taxon-name></italic> Junnilainen, 2010 – female, Czech Republic (<named-content xmlns:xlink="http://www.w3.org/1999/xlink" content-type="dwc:institutional_code" xlink:type="simple">TLMF</named-content>) <bold>83</bold><italic><tp:taxon-name><tp:taxon-name-part taxon-name-part-type="genus" reg="Megacraspedus">M.</tp:taxon-name-part><tp:taxon-name-part taxon-name-part-type="species" reg="longipalpella">longipalpella</tp:taxon-name-part></tp:taxon-name></italic> Junnilainen, 2010 – male, Ukraine (ZMKU) <bold>84</bold><italic><tp:taxon-name><tp:taxon-name-part taxon-name-part-type="genus" reg="Megacraspedus">M.</tp:taxon-name-part><tp:taxon-name-part taxon-name-part-type="species" reg="longipalpella">longipalpella</tp:taxon-name-part></tp:taxon-name></italic> Junnilainen, 2010 – female, Russia (<named-content xmlns:xlink="http://www.w3.org/1999/xlink" content-type="dwc:institutional_code" xlink:type="simple">ZMUC</named-content>).</p></caption><graphic xmlns:xlink="http://www.w3.org/1999/xlink" xlink:href="zookeys-800-001-g019.jpg" id="oo_245721.jpg" position="float" orientation="portrait" xlink:type="simple"/></fig></tp:treatment-sec></tp:taxon-treatment>
