# Supplementary material for: Revision of the genus Megacraspedus Zeller, 1839, a challenging taxonomic tightrope of species delimitation (Lepidoptera, Gelechiidae)
Source: Zookeys. 2018 Nov 29;(800):1–278. doi: 10.3897/zookeys.800.26292 (PMC6284011; doi:10.3897/zookeys.800.26292)
Supplement: XML Treatment for Megacraspedus majorella [file zookeys.800.26292-treatment50.xml]

<!DOCTYPE tp:taxon-treatment
  PUBLIC "-//TaxonX//DTD Taxonomic Treatment Publishing DTD v0 20100105//EN" "tax-treatment-NSO.dtd">
<tp:taxon-treatment xmlns:tp="http://www.plazi.org/taxpub"><tp:treatment-meta><kwd-group><label>Taxon classification</label><kwd><named-content xmlns:xlink="http://www.w3.org/1999/xlink" content-type="kingdom">Animalia</named-content></kwd><kwd><named-content xmlns:xlink="http://www.w3.org/1999/xlink" content-type="order">Lepidoptera</named-content></kwd><kwd><named-content xmlns:xlink="http://www.w3.org/1999/xlink" content-type="family">Gelechiidae</named-content></kwd></kwd-group><mixed-citation publication-type="journal"><person-group><name><surname>Huemer</surname><given-names>Peter</given-names></name><name><surname>Karsholt</surname><given-names>Ole</given-names></name></person-group><article-title>Revision of the genus <italic><tp:taxon-name><tp:taxon-name-part taxon-name-part-type="genus" reg="Megacraspedus">Megacraspedus</tp:taxon-name-part></tp:taxon-name></italic> Zeller, 1839, a challenging taxonomic tightrope of species delimitation (<tp:taxon-name><tp:taxon-name-part taxon-name-part-type="order">Lepidoptera</tp:taxon-name-part></tp:taxon-name>, <tp:taxon-name><tp:taxon-name-part taxon-name-part-type="family">Gelechiidae</tp:taxon-name-part></tp:taxon-name>)</article-title><source>Zookeys</source><day>29</day><month>11</month><year>2018</year><volume>2018</volume><issue>800</issue><fpage>1</fpage><lpage>278</lpage><pub-id pub-id-type="doi">10.3897/zookeys.800.26292</pub-id></mixed-citation></tp:treatment-meta><tp:nomenclature><tp:taxon-name>
              <tp:taxon-name-part taxon-name-part-type="genus" reg="Megacraspedus">Megacraspedus</tp:taxon-name-part>
              <tp:taxon-name-part taxon-name-part-type="species" reg="majorella">majorella</tp:taxon-name-part>
            </tp:taxon-name><tp:taxon-authority>Caradja, 1920</tp:taxon-authority><tp:nomenclature-citation-list><tp:nomenclature-citation><tp:taxon-name>
                  <tp:taxon-name-part taxon-name-part-type="genus" reg="Megacraspedus">Megacraspedus</tp:taxon-name-part>
                  <tp:taxon-name-part taxon-name-part-type="species" reg="imparellus">imparellus</tp:taxon-name-part>
                </tp:taxon-name><comment>(? var.) <tp:taxon-name><tp:taxon-name-part taxon-name-part-type="genus" reg="Megacraspedus"/><tp:taxon-name-part taxon-name-part-type="species" reg="majorella">majorella</tp:taxon-name-part></tp:taxon-name> Caradja, 1920: 117.</comment></tp:nomenclature-citation></tp:nomenclature-citation-list></tp:nomenclature><tp:treatment-sec sec-type="material" id="SECID0ER3KM"><title>Examined material.</title><p><bold>Lectotype</bold> ♂, “Alai” “LECTOTYPE <italic>Megacraspedus imparellus</italic> v. <italic>majorellus</italic> Car. ♂ des. Dr A. Popescu – Gori” “176434” “CIS-Korea Microlep. 4217 <italic>Megacraspedus majorella</italic> Car. – Alai, Himalaya K. T. Park ’96” (MNGA) [photographs examined]. <bold>Paralectotype</bold> ♂, same data, but without genitalia slide (MNGA) [photographs examined].</p></tp:treatment-sec><tp:treatment-sec sec-type="redescription" id="SECID0EB4KM"><title>Redescription.</title><p>Adult. <italic>Male</italic> (Figure <xref ref-type="fig" rid="F21">95</xref>). Wingspan 17–21 mm. Segment 2 of labial palpus with scale brush longer than segment 3, blackish brown on outer surface, whitish grey on upper surface; segment 3 shorter than segment 2, whitish. Antenna indistinctly ringed black and light grey-brown. Head, thorax and tegula as forewing. Forewing light grey-brown mottled with black, especially in apical third; black dots in fold at 2/5, at 3/5 in middle of wing and at end of cell; scattered black scales forming an interrupted line along termen; fringes whitish grey around apex, light grey towards tornus. Hindwing grey with light grey fringes.</p><p><italic>Female</italic>. Unknown.</p><p><italic>Variation</italic>. None from the few examined specimens.</p><p><italic>Male genitalia</italic> (Figure <xref ref-type="fig" rid="F55">223</xref>). Uncus broadly sub-rectangular, slightly longer than broad, almost width of posterior edge of tegumen, apical corners weakly rounded; gnathos hook moderately stout, approximately 1.5 times length of uncus, bent at about one-quarter, distal part nearly straight, apex pointed; anterior margin of tegumen with broad and moderately shallow excavation, medially with additional small emargination, curved sclerotised ridges joined medially in anterior part; pedunculi moderately small, rounded; valva digitate, weakly curved, extending to about middle of uncus, distally slightly narrowing, apex weakly rounded; saccular area without separated sacculus; posterior margin of vinculum with shallow medial emargination; saccus sub-triangular, basally broad, distal half tapered to weakly pointed apex, posterior margin arched, sinusoid, without medial emargination, medial part smooth, without sclerotised ridge, lateral sclerites well developed; phallus straight, bulbous coecum, distal two-thirds slender, with sclerotised dorsal and ventral zones, medially with small sclerotised patch, ductus ejaculatorius with slender, double-twisted interior sclerotisation.</p><p><italic>Female genitalia</italic>. Unknown.</p></tp:treatment-sec><tp:treatment-sec sec-type="diagnosis" id="SECID0EB5KM"><title>Diagnosis.</title><p><italic><tp:taxon-name><tp:taxon-name-part taxon-name-part-type="genus" reg="Megacraspedus">Megacraspedus</tp:taxon-name-part><tp:taxon-name-part taxon-name-part-type="species" reg="majorella">majorella</tp:taxon-name-part></tp:taxon-name></italic> is characterised by its light greyish brown forewings with three black dots and an interrupted black line along the termen. It is similar to <italic><tp:taxon-name><tp:taxon-name-part taxon-name-part-type="genus" reg="Megacraspedus">M.</tp:taxon-name-part><tp:taxon-name-part taxon-name-part-type="species" reg="imparellus">imparellus</tp:taxon-name-part></tp:taxon-name></italic> (Figs <xref ref-type="fig" rid="F57">228–230</xref>), which has lighter forewings and labial palps, and <!--PageBreak--><italic><tp:taxon-name><tp:taxon-name-part taxon-name-part-type="genus" reg="Megacraspedus">M.</tp:taxon-name-part><tp:taxon-name-part taxon-name-part-type="species" reg="pacificus">pacificus</tp:taxon-name-part></tp:taxon-name></italic> sp. n. (Figure <xref ref-type="fig" rid="F30">149</xref>), which has the margin of the costa white. It also resembles <italic><tp:taxon-name><tp:taxon-name-part taxon-name-part-type="genus" reg="Megacraspedus">M.</tp:taxon-name-part><tp:taxon-name-part taxon-name-part-type="species" reg="latiuncus">latiuncus</tp:taxon-name-part></tp:taxon-name></italic> sp. n. (Figure <xref ref-type="fig" rid="F21">96</xref>), which has longer labial palps and lighter forewings with white veins, but without distinct black dots. The male genitalia are similar to <italic><tp:taxon-name><tp:taxon-name-part taxon-name-part-type="genus" reg="Megacraspedus">M.</tp:taxon-name-part><tp:taxon-name-part taxon-name-part-type="species" reg="latiuncus">latiuncus</tp:taxon-name-part></tp:taxon-name></italic> sp. n. (Figure <xref ref-type="fig" rid="F55">224</xref>) but differ in the more slender uncus and gnathos hook whereas other potential diagnostic characters cannot be compared due to different preparation techniques.</p></tp:treatment-sec><tp:treatment-sec sec-type="Molecular data" id="SECID0EPALM"><title>Molecular data.</title><p>Not available, no specimen was available for barcoding.</p></tp:treatment-sec><tp:treatment-sec sec-type="distribution" id="SECID0EUALM"><title>Distribution.</title><p>Kyrgyzstan (Alai Mountains).</p></tp:treatment-sec><tp:treatment-sec sec-type="biology" id="SECID0EZALM"><title>Biology.</title><p>Host plant and early stages are unknown. No specific collecting data of the type-series were published.</p></tp:treatment-sec><tp:treatment-sec sec-type="remarks" id="SECID0E5ALM"><title>Remarks.</title><p><italic><tp:taxon-name><tp:taxon-name-part taxon-name-part-type="genus" reg="Megacraspedus">Megacraspedus</tp:taxon-name-part><tp:taxon-name-part taxon-name-part-type="species" reg="imparellus">imparellus</tp:taxon-name-part></tp:taxon-name></italic> (? var.) <italic><tp:taxon-name><tp:taxon-name-part taxon-name-part-type="genus" reg="Megacraspedus"/><tp:taxon-name-part taxon-name-part-type="species" reg="majorella">majorella</tp:taxon-name-part></tp:taxon-name></italic> was described from two males from “Alai” (=Alai Mountains in Kyrgyzstan and Tajikistan), which were stated to be larger and having the two dots in the disc more separated compared with European <italic><tp:taxon-name><tp:taxon-name-part taxon-name-part-type="genus" reg="Megacraspedus">M.</tp:taxon-name-part><tp:taxon-name-part taxon-name-part-type="species" reg="imparellus">imparellus</tp:taxon-name-part></tp:taxon-name></italic> (<xref ref-type="bibr" rid="B15">Caradja 1920</xref>). A lectotype (without abdomen) was published by <xref ref-type="bibr" rid="B93">Popescu-Gorj (1992)</xref>. <xref ref-type="bibr" rid="B85">Park (1996)</xref> figured the genitalia (presumably of the paralectotype), compared it with those of <italic><tp:taxon-name><tp:taxon-name-part taxon-name-part-type="genus" reg="Megacraspedus">M.</tp:taxon-name-part><tp:taxon-name-part taxon-name-part-type="species" reg="lanceolellus">lanceolellus</tp:taxon-name-part></tp:taxon-name></italic> and stated that <italic><tp:taxon-name><tp:taxon-name-part taxon-name-part-type="genus" reg="Megacraspedus">M.</tp:taxon-name-part><tp:taxon-name-part taxon-name-part-type="species" reg="majorella">majorella</tp:taxon-name-part></tp:taxon-name></italic> represents a distinct species. The description of <italic><tp:taxon-name><tp:taxon-name-part taxon-name-part-type="genus" reg="Megacraspedus">M.</tp:taxon-name-part><tp:taxon-name-part taxon-name-part-type="species" reg="majorella">majorella</tp:taxon-name-part></tp:taxon-name></italic> is based on photographs of the lectotype and a paralectotype. Due to the traditionally mounted slide of the lectotype and the picture quality several potentially diagnostic characters cannot be determined with certainty.</p></tp:treatment-sec><tp:treatment-sec><!--Section generated to contain objects referenced in tp:taxon-treatment.--><fig id="F21" position="float" orientation="portrait"><label>Figures 91–96.</label><caption><p><italic><tp:taxon-name><tp:taxon-name-part taxon-name-part-type="genus" reg="Megacraspedus">Megacraspedus</tp:taxon-name-part></tp:taxon-name></italic> adults in dorsal view. <bold>91</bold><italic><tp:taxon-name><tp:taxon-name-part taxon-name-part-type="genus" reg="Megacraspedus">M.</tp:taxon-name-part><tp:taxon-name-part taxon-name-part-type="species" reg="balneariellus">balneariellus</tp:taxon-name-part></tp:taxon-name></italic> (Chrétien, 1907) – female, Italy (<abbrev xmlns:xlink="http://www.w3.org/1999/xlink" content-type="institution" xlink:title="Research Collection Ernst Arenberger, Vienna, Austria" id="ABBRID0EFOIO" xlink:type="simple">RCEA</abbrev>) <bold>92</bold><italic><tp:taxon-name><tp:taxon-name-part taxon-name-part-type="genus" reg="Megacraspedus">M.</tp:taxon-name-part><tp:taxon-name-part taxon-name-part-type="species" reg="podolicus">podolicus</tp:taxon-name-part></tp:taxon-name></italic> (Toll, 1942) – male, Hungary (<abbrev xmlns:xlink="http://www.w3.org/1999/xlink" content-type="institution" xlink:title="Research Collection Zdenko Tokár, Šal’a, Slovakia" id="ABBRID0EXOIO" xlink:type="simple">RCZT</abbrev>) <bold>93</bold><italic><tp:taxon-name><tp:taxon-name-part taxon-name-part-type="genus" reg="Megacraspedus">M.</tp:taxon-name-part><tp:taxon-name-part taxon-name-part-type="species" reg="kazakhstanicus">kazakhstanicus</tp:taxon-name-part></tp:taxon-name></italic> sp. n. – Holotype, male, Kazakhstan (<abbrev xmlns:xlink="http://www.w3.org/1999/xlink" content-type="institution" xlink:title="Research Collection Kari Nupponen, Espoo, Finland" id="ABBRID0EJPIO" xlink:type="simple">RCKN</abbrev>) <bold>94</bold><italic><tp:taxon-name><tp:taxon-name-part taxon-name-part-type="genus" reg="Megacraspedus">M.</tp:taxon-name-part><tp:taxon-name-part taxon-name-part-type="species" reg="knudlarseni">knudlarseni</tp:taxon-name-part></tp:taxon-name></italic> sp. n. – Holotype, male, Spain (<named-content xmlns:xlink="http://www.w3.org/1999/xlink" content-type="dwc:institutional_code" xlink:type="simple">ZMUC</named-content>) <bold>95</bold><italic><tp:taxon-name><tp:taxon-name-part taxon-name-part-type="genus" reg="Megacraspedus">M.</tp:taxon-name-part><tp:taxon-name-part taxon-name-part-type="species" reg="majorella">majorella</tp:taxon-name-part></tp:taxon-name></italic> Caradja, 1920 – Paralectotype, male, Kyrgyzstan (<named-content xmlns:xlink="http://www.w3.org/1999/xlink" content-type="dwc:institutional_code" xlink:type="simple">MGAB</named-content>) <bold>96</bold><italic><tp:taxon-name><tp:taxon-name-part taxon-name-part-type="genus" reg="Megacraspedus">M.</tp:taxon-name-part><tp:taxon-name-part taxon-name-part-type="species" reg="latiuncus">latiuncus</tp:taxon-name-part></tp:taxon-name></italic> sp. n. – Holotype, male, Kazakhstan (<named-content xmlns:xlink="http://www.w3.org/1999/xlink" content-type="dwc:institutional_code" xlink:type="simple">MZH</named-content>).</p></caption><graphic xmlns:xlink="http://www.w3.org/1999/xlink" xlink:href="zookeys-800-001-g021.jpg" id="oo_245723.jpg" position="float" orientation="portrait" xlink:type="simple"/></fig><fig id="F55" position="float" orientation="portrait"><label>Figures 222–224.</label><caption><p><italic><tp:taxon-name><tp:taxon-name-part taxon-name-part-type="genus" reg="Megacraspedus">Megacraspedus</tp:taxon-name-part></tp:taxon-name></italic> male genitalia. <bold>222</bold><italic><tp:taxon-name><tp:taxon-name-part taxon-name-part-type="genus" reg="Megacraspedus">M.</tp:taxon-name-part><tp:taxon-name-part taxon-name-part-type="species" reg="knudlarseni">knudlarseni</tp:taxon-name-part></tp:taxon-name></italic> sp. n. – Holotype, Spain (Gran Canaria), GU 16/1454 P.H. (<named-content xmlns:xlink="http://www.w3.org/1999/xlink" content-type="dwc:institutional_code" xlink:type="simple">ZMUC</named-content>) <bold>223</bold><italic><tp:taxon-name><tp:taxon-name-part taxon-name-part-type="genus" reg="Megacraspedus">M.</tp:taxon-name-part><tp:taxon-name-part taxon-name-part-type="species" reg="majorella">majorella</tp:taxon-name-part></tp:taxon-name></italic> Caradj, 1920 – Lectotype, Kyrgyzstan, Alai mts (<named-content xmlns:xlink="http://www.w3.org/1999/xlink" content-type="dwc:institutional_code" xlink:type="simple">MGAB</named-content>) <bold>224</bold><italic><tp:taxon-name><tp:taxon-name-part taxon-name-part-type="genus" reg="Megacraspedus">M.</tp:taxon-name-part><tp:taxon-name-part taxon-name-part-type="species" reg="latiuncus">latiuncus</tp:taxon-name-part></tp:taxon-name></italic> sp. n. – Holotype, Kazakhstan, genitalia slide 5324 O.K. (<named-content xmlns:xlink="http://www.w3.org/1999/xlink" content-type="dwc:institutional_code" xlink:type="simple">ZMUC</named-content>).</p></caption><graphic xmlns:xlink="http://www.w3.org/1999/xlink" xlink:href="zookeys-800-001-g055.jpg" id="oo_245760.jpg" position="float" orientation="portrait" xlink:type="simple"/></fig><fig id="F57" position="float" orientation="portrait"><label>Figures 228–230.</label><caption><p><italic><tp:taxon-name><tp:taxon-name-part taxon-name-part-type="genus" reg="Megacraspedus">Megacraspedus</tp:taxon-name-part></tp:taxon-name></italic> male genitalia. <bold>228</bold><italic><tp:taxon-name><tp:taxon-name-part taxon-name-part-type="genus" reg="Megacraspedus">M.</tp:taxon-name-part><tp:taxon-name-part taxon-name-part-type="species" reg="imparellus">imparellus</tp:taxon-name-part></tp:taxon-name></italic> (Fischer von Röslerstamm, 1843) – Austria, GEL 1195 P.H. (<named-content xmlns:xlink="http://www.w3.org/1999/xlink" content-type="dwc:institutional_code" xlink:type="simple">TLMF</named-content>) <bold>229</bold><italic><tp:taxon-name><tp:taxon-name-part taxon-name-part-type="genus" reg="Megacraspedus">M.</tp:taxon-name-part><tp:taxon-name-part taxon-name-part-type="species" reg="imparellus">imparellus</tp:taxon-name-part></tp:taxon-name></italic> (Fischer von Röslerstamm, 1843) – Paratype (<italic><tp:taxon-name><tp:taxon-name-part taxon-name-part-type="genus" reg="Megacraspedus"/><tp:taxon-name-part taxon-name-part-type="species" reg="litovalvellus">litovalvellus</tp:taxon-name-part></tp:taxon-name></italic>), Russia, GU 15/1400 P.H. (<named-content xmlns:xlink="http://www.w3.org/1999/xlink" content-type="dwc:institutional_code" xlink:type="simple">ZMUC</named-content>) <bold>230</bold><italic><tp:taxon-name><tp:taxon-name-part taxon-name-part-type="genus" reg="Megacraspedus">M.</tp:taxon-name-part><tp:taxon-name-part taxon-name-part-type="species" reg="imparellus">imparellus</tp:taxon-name-part></tp:taxon-name></italic> (Fischer von Röslerstamm, 1843) – Greece, GU 16/1456 P.H. (<abbrev xmlns:xlink="http://www.w3.org/1999/xlink" content-type="institution" xlink:title="Research Collection Jari Junnilainen, Vantaa, Finland" id="ABBRID0ECZLO" xlink:type="simple">RCJJ</abbrev>).</p></caption><graphic xmlns:xlink="http://www.w3.org/1999/xlink" xlink:href="zookeys-800-001-g057.jpg" id="oo_245762.jpg" position="float" orientation="portrait" xlink:type="simple"/></fig><fig id="F30" position="float" orientation="portrait"><label>Figures 145–150.</label><caption><p><italic><tp:taxon-name><tp:taxon-name-part taxon-name-part-type="genus" reg="Megacraspedus">Megacraspedus</tp:taxon-name-part></tp:taxon-name></italic> adults in dorsal view. <bold>145</bold><italic><tp:taxon-name><tp:taxon-name-part taxon-name-part-type="genus" reg="Megacraspedus">M.</tp:taxon-name-part><tp:taxon-name-part taxon-name-part-type="species" reg="peyerimhoffi">peyerimhoffi</tp:taxon-name-part></tp:taxon-name></italic> Le Cerf, 1925 – male, Spain (<named-content xmlns:xlink="http://www.w3.org/1999/xlink" content-type="dwc:institutional_code" xlink:type="simple">NMPC</named-content>) <bold>146</bold><italic><tp:taxon-name><tp:taxon-name-part taxon-name-part-type="genus" reg="Megacraspedus">M.</tp:taxon-name-part><tp:taxon-name-part taxon-name-part-type="species" reg="peyerimhoffi">peyerimhoffi</tp:taxon-name-part></tp:taxon-name></italic> Le Cerf, 1925 – female, Spain (<named-content xmlns:xlink="http://www.w3.org/1999/xlink" content-type="dwc:institutional_code" xlink:type="simple">NMPC</named-content>) <bold>147</bold><italic><tp:taxon-name><tp:taxon-name-part taxon-name-part-type="genus" reg="Megacraspedus">M.</tp:taxon-name-part><tp:taxon-name-part taxon-name-part-type="species" reg="peslieri">peslieri</tp:taxon-name-part></tp:taxon-name></italic> sp. n. – Holotype, male, France (<named-content xmlns:xlink="http://www.w3.org/1999/xlink" content-type="dwc:institutional_code" xlink:type="simple">TLMF</named-content>) <bold>148</bold><italic><tp:taxon-name><tp:taxon-name-part taxon-name-part-type="genus" reg="Megacraspedus">M.</tp:taxon-name-part><tp:taxon-name-part taxon-name-part-type="species" reg="grisea">grisea</tp:taxon-name-part></tp:taxon-name></italic> (Filipjev, 1931) – Syntype, male, China (<named-content xmlns:xlink="http://www.w3.org/1999/xlink" content-type="dwc:institutional_code" xlink:type="simple">BMNH</named-content>) <bold>149</bold><italic><tp:taxon-name><tp:taxon-name-part taxon-name-part-type="genus" reg="Megacraspedus">M.</tp:taxon-name-part><tp:taxon-name-part taxon-name-part-type="species" reg="pacificus">pacificus</tp:taxon-name-part></tp:taxon-name></italic> sp. n. – Holotype, male, Afghanistan (<named-content xmlns:xlink="http://www.w3.org/1999/xlink" content-type="dwc:institutional_code" xlink:type="simple">NHMW</named-content>) <bold>150</bold><italic><tp:taxon-name><tp:taxon-name-part taxon-name-part-type="genus" reg="Megacraspedus">M.</tp:taxon-name-part><tp:taxon-name-part taxon-name-part-type="species" reg="pacificus">pacificus</tp:taxon-name-part></tp:taxon-name></italic> sp. n. – Paratype, female, Afghanistan (<named-content xmlns:xlink="http://www.w3.org/1999/xlink" content-type="dwc:institutional_code" xlink:type="simple">NHMW</named-content>).</p></caption><graphic xmlns:xlink="http://www.w3.org/1999/xlink" xlink:href="zookeys-800-001-g030.jpg" id="oo_245732.jpg" position="float" orientation="portrait" xlink:type="simple"/></fig></tp:treatment-sec><ref-list><ref id="B15"><mixed-citation xmlns:xlink="http://www.w3.org/1999/xlink" xlink:type="simple"><person-group><name name-style="western"><surname>Caradja</surname><given-names>A</given-names></name></person-group> (<year>1920</year>) <article-title>Beitrag zur Kenntnis der geographischen Verbreitung der Mikrolepidopteren des palaearktischen Faunengebietes nebst Beschreibung neuer Formen. III. Teil.</article-title><source>Deutsche entomologische Zeitschrift, Iris</source><volume>34</volume>: <fpage>75</fpage>–<lpage>179</lpage>.</mixed-citation></ref><ref id="B93"><mixed-citation xmlns:xlink="http://www.w3.org/1999/xlink" xlink:type="simple"><person-group><name name-style="western"><surname>Popescu-Gorj</surname><given-names>A</given-names></name></person-group> (<year>1992</year>) <article-title>Le catalogue des types de Lépidoptères gardés dans les collections du Muséum d’Histoire naturelle “Grigore Antipa” (Bucarest) (Fam. <tp:taxon-name><tp:taxon-name-part taxon-name-part-type="family">Micropterigidae</tp:taxon-name-part></tp:taxon-name> - <tp:taxon-name><tp:taxon-name-part taxon-name-part-type="family">Pterophoridae</tp:taxon-name-part></tp:taxon-name>).</article-title><source>Travaux du Muséum d’Histoire naturelle “Grigore Antipa”</source><volume>32</volume>: <fpage>131</fpage>–<lpage>184</lpage>.</mixed-citation></ref><ref id="B85"><mixed-citation xmlns:xlink="http://www.w3.org/1999/xlink" xlink:type="simple"><person-group><name name-style="western"><surname>Park</surname><given-names>KT</given-names></name></person-group> (<year>1996</year>) <article-title>Illustrations and Discussions on Type-specimens of <tp:taxon-name><tp:taxon-name-part taxon-name-part-type="family">Gelechiidae</tp:taxon-name-part></tp:taxon-name> (<tp:taxon-name><tp:taxon-name-part taxon-name-part-type="order">Lepidoptera</tp:taxon-name-part></tp:taxon-name>) described by A. Caradja.</article-title><source><tp:taxon-name><tp:taxon-name-part taxon-name-part-type="class">Insecta</tp:taxon-name-part></tp:taxon-name> Koreana</source><volume>13</volume>: <fpage>59</fpage>–<lpage>75</lpage>.</mixed-citation></ref></ref-list></tp:taxon-treatment>
