# Supplementary material for: Revision of the genus Megacraspedus Zeller, 1839, a challenging taxonomic tightrope of species delimitation (Lepidoptera, Gelechiidae)
Source: Zookeys. 2018 Nov 29;(800):1–278. doi: 10.3897/zookeys.800.26292 (PMC6284011; doi:10.3897/zookeys.800.26292)
Supplement: XML Treatment for Megacraspedus tenuignathos [file zookeys.800.26292-treatment52.xml]

<!DOCTYPE tp:taxon-treatment
  PUBLIC "-//TaxonX//DTD Taxonomic Treatment Publishing DTD v0 20100105//EN" "tax-treatment-NSO.dtd">
<tp:taxon-treatment xmlns:tp="http://www.plazi.org/taxpub"><tp:treatment-meta><kwd-group><label>Taxon classification</label><kwd><named-content xmlns:xlink="http://www.w3.org/1999/xlink" content-type="kingdom">Animalia</named-content></kwd><kwd><named-content xmlns:xlink="http://www.w3.org/1999/xlink" content-type="order">Lepidoptera</named-content></kwd><kwd><named-content xmlns:xlink="http://www.w3.org/1999/xlink" content-type="family">Gelechiidae</named-content></kwd></kwd-group><mixed-citation publication-type="journal"><person-group><name><surname>Huemer</surname><given-names>Peter</given-names></name><name><surname>Karsholt</surname><given-names>Ole</given-names></name></person-group><article-title>Revision of the genus <italic><tp:taxon-name><tp:taxon-name-part taxon-name-part-type="genus" reg="Megacraspedus">Megacraspedus</tp:taxon-name-part></tp:taxon-name></italic> Zeller, 1839, a challenging taxonomic tightrope of species delimitation (<tp:taxon-name><tp:taxon-name-part taxon-name-part-type="order">Lepidoptera</tp:taxon-name-part></tp:taxon-name>, <tp:taxon-name><tp:taxon-name-part taxon-name-part-type="family">Gelechiidae</tp:taxon-name-part></tp:taxon-name>)</article-title><source>Zookeys</source><day>29</day><month>11</month><year>2018</year><volume>2018</volume><issue>800</issue><fpage>1</fpage><lpage>278</lpage><pub-id pub-id-type="doi">10.3897/zookeys.800.26292</pub-id></mixed-citation></tp:treatment-meta><tp:nomenclature><tp:taxon-name>
              <tp:taxon-name-part taxon-name-part-type="genus" reg="Megacraspedus">Megacraspedus</tp:taxon-name-part>
              <tp:taxon-name-part taxon-name-part-type="species" reg="tenuignathos">tenuignathos</tp:taxon-name-part>
              <object-id xmlns:xlink="http://www.w3.org/1999/xlink" content-type="zoobank" xlink:type="simple">http://zoobank.org/80721A58-2996-43C2-B4C0-D2C61753E56D</object-id>
            </tp:taxon-name><tp:taxon-status xmlns:xlink="http://www.w3.org/1999/xlink" xlink:type="simple">sp. n.</tp:taxon-status></tp:nomenclature><tp:treatment-sec sec-type="material" id="SECID0EKNLM"><title>Examined material.</title><p><bold>Holotype</bold> ♂, “MAROKKO Imilchil Hoher Atlas 2000 m Seeufer [lake shore] TF 11.08.1998 leg. Rolf Bläsius” “DNA Barcode <named-content xmlns:xlink="http://www.w3.org/1999/xlink" content-type="dwc:institutional_code" xlink:type="simple">TLMF</named-content> Lep 19881” “GU 16/1423 ♂ P. Huemer” (<abbrev xmlns:xlink="http://www.w3.org/1999/xlink" content-type="institution" xlink:title="Research Collection Andreas Werno, Nunkirchen, Germany" id="ABBRID0E1NLM" xlink:type="simple">RCAW</abbrev>).</p><!--PageBreak--></tp:treatment-sec><tp:treatment-sec sec-type="description" id="SECID0EAOLM"><title>Description.</title><p>Adult. <italic>Male</italic> (Figure <xref ref-type="fig" rid="F22">97</xref>). Wingspan 22 mm. Segment 2 of labial palpus with long scale brush, dark brown mottled with white; upper surface white; segment 3 long, white. Antennal scape without pecten; flagellum light brown. Head whitish; thorax and tegula as forewing. Forewing light yellow; veins white, more or less edged with black scales; costal streak white, dark yellow at base; black scales along termen; fringes alternatively light and dark. Hindwing light grey, with yellowish grey fringes.</p><p><italic>Female</italic>. Unknown.</p><p><italic>Variation</italic>. Unknown.</p><p><italic>Male genitalia</italic> (Figure <xref ref-type="fig" rid="F56">225</xref>). Uncus broadly oblong, approximately 1.5 times longer than broad, outer margin parallel, apex strongly arched; gnathos hook long and slender, slightly longer than uncus, evenly curved, apically pointed; anterior margin of tegumen with broad and deep emargination, pedunculi moderately large with additional sclerite; valva moderately slender, distal part slightly tapered, evenly curved, extending to about base of uncus; saccular area covered with strong setae, without separated sacculus; posterior margin of vinculum with shallow medial emargination, without lateral hump, elongated suboval vincular sclerite with strongly sclerotised posteriomedial edge, laterally fused with base of valva; saccus nearly V-shaped, long, ratio maximum width to length approximately 0.6, rod-like apical quarter abruptly tapered, posterior margin broadly arched, without medial emargination, medial part with short sclerotised ridge, lateral sclerites slightly longer than maximum width of saccus; phallus with bulbous coecum, distal two-thirds stout, straight, with two long sclerotisations, distinct subapical tooth on right side and two small spines on left side.</p><p><italic>Female genitalia</italic>. Unknown.</p></tp:treatment-sec><tp:treatment-sec sec-type="diagnosis" id="SECID0EAPLM"><title>Diagnosis.</title><p><italic><tp:taxon-name><tp:taxon-name-part taxon-name-part-type="genus" reg="Megacraspedus">Megacraspedus</tp:taxon-name-part><tp:taxon-name-part taxon-name-part-type="species" reg="tenuignathos">tenuignathos</tp:taxon-name-part></tp:taxon-name></italic> sp. n. is among the largest species in the genus without a reduced segment 3 of the labial palpus. It is moreover characterised by its light yellow forewings with white veins edged with black without black dots. The male genitalia are unmistakable due to the long and slender gnathos hook, the strongly arched posterior margion of the saccus without medial emargination, and the characteristic spines of the phallus.</p></tp:treatment-sec><tp:treatment-sec sec-type="Molecular data" id="SECID0ERPLM"><title>Molecular data.</title><p>Not available, barcoding failed.</p></tp:treatment-sec><tp:treatment-sec sec-type="distribution" id="SECID0EWPLM"><title>Distribution.</title><p>Morocco (High Atlas).</p></tp:treatment-sec><tp:treatment-sec sec-type="biology" id="SECID0E2PLM"><title>Biology.</title><p>Host plant and early stages are unknown. The holotype was collected in mid August at an altitude of ca. 2000 m.</p></tp:treatment-sec><tp:treatment-sec sec-type="etymology" id="SECID0EAQLM"><title>Etymology.</title><p>The species name is a compound word derived from the Latin words <italic>tenuis</italic> (meaning small) and <italic>gnathos</italic>, referring to the slender uncus. The name is a noun in apposition.</p></tp:treatment-sec><tp:treatment-sec><!--Section generated to contain objects referenced in tp:taxon-treatment.--><fig id="F22" position="float" orientation="portrait"><label>Figures 97–102.</label><caption><p><italic><tp:taxon-name><tp:taxon-name-part taxon-name-part-type="genus" reg="Megacraspedus">Megacraspedus</tp:taxon-name-part></tp:taxon-name></italic> adults in dorsal view. <bold>97</bold><italic><tp:taxon-name><tp:taxon-name-part taxon-name-part-type="genus" reg="Megacraspedus">M.</tp:taxon-name-part><tp:taxon-name-part taxon-name-part-type="species" reg="tenuignathos">tenuignathos</tp:taxon-name-part></tp:taxon-name></italic> sp. n. – Holotype, male, Morocco (<abbrev xmlns:xlink="http://www.w3.org/1999/xlink" content-type="institution" xlink:title="Research Collection Andreas Werno, Nunkirchen, Germany" id="ABBRID0EJSIO" xlink:type="simple">RCAW</abbrev>) <bold>98</bold><italic><tp:taxon-name><tp:taxon-name-part taxon-name-part-type="genus" reg="Megacraspedus">M.</tp:taxon-name-part><tp:taxon-name-part taxon-name-part-type="species" reg="glaberipalpus">glaberipalpus</tp:taxon-name-part></tp:taxon-name></italic> sp. n. – Paratype, male, Morocco (<named-content xmlns:xlink="http://www.w3.org/1999/xlink" content-type="dwc:institutional_code" xlink:type="simple">NHMW</named-content>) <bold>99</bold><italic><tp:taxon-name><tp:taxon-name-part taxon-name-part-type="genus" reg="Megacraspedus">M.</tp:taxon-name-part><tp:taxon-name-part taxon-name-part-type="species" reg="glaberipalpus">glaberipalpus</tp:taxon-name-part></tp:taxon-name></italic> sp. n. – Paratype, female, Morocco (<named-content xmlns:xlink="http://www.w3.org/1999/xlink" content-type="dwc:institutional_code" xlink:type="simple">NHMW</named-content>) <bold>100</bold><italic><tp:taxon-name><tp:taxon-name-part taxon-name-part-type="genus" reg="Megacraspedus">M.</tp:taxon-name-part><tp:taxon-name-part taxon-name-part-type="species" reg="imparellus">imparellus</tp:taxon-name-part></tp:taxon-name></italic> (Fischer von Röslerstamm, 1843) – male, Hungary (<abbrev xmlns:xlink="http://www.w3.org/1999/xlink" content-type="institution" xlink:title="Research Collection Zdenko Tokár, Šal’a, Slovakia" id="ABBRID0EFUIO" xlink:type="simple">RCZT</abbrev>) <bold>101</bold><italic><tp:taxon-name><tp:taxon-name-part taxon-name-part-type="genus" reg="Megacraspedus">M.</tp:taxon-name-part><tp:taxon-name-part taxon-name-part-type="species" reg="imparellus">imparellus</tp:taxon-name-part></tp:taxon-name></italic> (Fischer von Röslerstamm, 1843) – female, Hungary (<abbrev xmlns:xlink="http://www.w3.org/1999/xlink" content-type="institution" xlink:title="Research Collection Zdenko Tokár, Šal’a, Slovakia" id="ABBRID0EXUIO" xlink:type="simple">RCZT</abbrev>) <bold>102</bold><italic><tp:taxon-name><tp:taxon-name-part taxon-name-part-type="genus" reg="Megacraspedus">M.</tp:taxon-name-part><tp:taxon-name-part taxon-name-part-type="species" reg="imparellus">imparellus</tp:taxon-name-part></tp:taxon-name></italic> (Fischer von Röslerstamm, 1843) – male, Greece (<named-content xmlns:xlink="http://www.w3.org/1999/xlink" content-type="dwc:institutional_code" xlink:type="simple">ZMUC</named-content>).</p></caption><graphic xmlns:xlink="http://www.w3.org/1999/xlink" xlink:href="zookeys-800-001-g022.jpg" id="oo_245724.jpg" position="float" orientation="portrait" xlink:type="simple"/></fig><fig id="F56" position="float" orientation="portrait"><label>Figures 225–227.</label><caption><p><italic><tp:taxon-name><tp:taxon-name-part taxon-name-part-type="genus" reg="Megacraspedus">Megacraspedus</tp:taxon-name-part></tp:taxon-name></italic> male genitalia. <bold>225</bold><italic><tp:taxon-name><tp:taxon-name-part taxon-name-part-type="genus" reg="Megacraspedus">M.</tp:taxon-name-part><tp:taxon-name-part taxon-name-part-type="species" reg="tenuignathos">tenuignathos</tp:taxon-name-part></tp:taxon-name></italic> sp. n. – Holotype, Morocco, GU 16/1423 P.H. (<abbrev xmlns:xlink="http://www.w3.org/1999/xlink" content-type="institution" xlink:title="Research Collection Andreas Werno, Nunkirchen, Germany" id="ABBRID0EDVLO" xlink:type="simple">RCAW</abbrev>) <bold>226</bold><italic><tp:taxon-name><tp:taxon-name-part taxon-name-part-type="genus" reg="Megacraspedus">M.</tp:taxon-name-part><tp:taxon-name-part taxon-name-part-type="species" reg="glaberipalpus">glaberipalpus</tp:taxon-name-part></tp:taxon-name></italic> sp. n. – Paratype, Morocco, GEL 1245 P.H. (<named-content xmlns:xlink="http://www.w3.org/1999/xlink" content-type="dwc:institutional_code" xlink:type="simple">TLMF</named-content>) <bold>227</bold><italic><tp:taxon-name><tp:taxon-name-part taxon-name-part-type="genus" reg="Megacraspedus">M.</tp:taxon-name-part><tp:taxon-name-part taxon-name-part-type="species" reg="glaberipalpus">glaberipalpus</tp:taxon-name-part></tp:taxon-name></italic> sp. n. – Paratype, Morocco, gen. slide 16.665 (<named-content xmlns:xlink="http://www.w3.org/1999/xlink" content-type="dwc:institutional_code" xlink:type="simple">NHMW</named-content>).</p></caption><graphic xmlns:xlink="http://www.w3.org/1999/xlink" xlink:href="zookeys-800-001-g056.jpg" id="oo_245761.jpg" position="float" orientation="portrait" xlink:type="simple"/></fig></tp:treatment-sec></tp:taxon-treatment>
