# Supplementary material for: Revision of the genus Megacraspedus Zeller, 1839, a challenging taxonomic tightrope of species delimitation (Lepidoptera, Gelechiidae)
Source: Zookeys. 2018 Nov 29;(800):1–278. doi: 10.3897/zookeys.800.26292 (PMC6284011; doi:10.3897/zookeys.800.26292)
Supplement: XML Treatment for Megacraspedus imparellus [file zookeys.800.26292-treatment54.xml]

<!DOCTYPE tp:taxon-treatment
  PUBLIC "-//TaxonX//DTD Taxonomic Treatment Publishing DTD v0 20100105//EN" "tax-treatment-NSO.dtd">
<tp:taxon-treatment xmlns:tp="http://www.plazi.org/taxpub"><tp:treatment-meta><kwd-group><label>Taxon classification</label><kwd><named-content xmlns:xlink="http://www.w3.org/1999/xlink" content-type="kingdom">Animalia</named-content></kwd><kwd><named-content xmlns:xlink="http://www.w3.org/1999/xlink" content-type="order">Lepidoptera</named-content></kwd><kwd><named-content xmlns:xlink="http://www.w3.org/1999/xlink" content-type="family">Gelechiidae</named-content></kwd></kwd-group><mixed-citation publication-type="journal"><person-group><name><surname>Huemer</surname><given-names>Peter</given-names></name><name><surname>Karsholt</surname><given-names>Ole</given-names></name></person-group><article-title>Revision of the genus <italic><tp:taxon-name><tp:taxon-name-part taxon-name-part-type="genus" reg="Megacraspedus">Megacraspedus</tp:taxon-name-part></tp:taxon-name></italic> Zeller, 1839, a challenging taxonomic tightrope of species delimitation (<tp:taxon-name><tp:taxon-name-part taxon-name-part-type="order">Lepidoptera</tp:taxon-name-part></tp:taxon-name>, <tp:taxon-name><tp:taxon-name-part taxon-name-part-type="family">Gelechiidae</tp:taxon-name-part></tp:taxon-name>)</article-title><source>Zookeys</source><day>29</day><month>11</month><year>2018</year><volume>2018</volume><issue>800</issue><fpage>1</fpage><lpage>278</lpage><pub-id pub-id-type="doi">10.3897/zookeys.800.26292</pub-id></mixed-citation></tp:treatment-meta><tp:nomenclature><tp:taxon-name>
              <tp:taxon-name-part taxon-name-part-type="genus" reg="Megacraspedus">Megacraspedus</tp:taxon-name-part>
              <tp:taxon-name-part taxon-name-part-type="species" reg="imparellus">imparellus</tp:taxon-name-part>
            </tp:taxon-name><tp:taxon-authority>(Fischer von Röslerstamm, 1843)</tp:taxon-authority><tp:nomenclature-citation-list><tp:nomenclature-citation><tp:taxon-name>
                  <tp:taxon-name-part taxon-name-part-type="genus" reg="Ypsolophus">Ypsolophus</tp:taxon-name-part>
                  <tp:taxon-name-part taxon-name-part-type="species" reg="imparellus">imparellus</tp:taxon-name-part>
                </tp:taxon-name><comment>Fischer von Röslerstamm, 1843: 300, 303, pl. 100, figs 2a–d [on plate as ‘<italic>imparella</italic>’].</comment></tp:nomenclature-citation><tp:nomenclature-citation><tp:taxon-name>
                  <tp:taxon-name-part taxon-name-part-type="genus" reg="Megacraspedus">Megacraspedus</tp:taxon-name-part>
                  <tp:taxon-name-part taxon-name-part-type="species" reg="litovalvellus">litovalvellus</tp:taxon-name-part>
                </tp:taxon-name><comment>Junnilainen, <italic>in</italic><xref ref-type="bibr" rid="B57">Junnilainen and Nupponen 2010</xref>: 10, figs. 16–17, 24, 30–31, syn. n.</comment></tp:nomenclature-citation></tp:nomenclature-citation-list></tp:nomenclature><tp:treatment-sec sec-type="material" id="SECID0EZ5LM"><title>Examined material.</title><p><bold>Paratypes</bold> of <italic><tp:taxon-name><tp:taxon-name-part taxon-name-part-type="genus" reg="Megacraspedus">M.</tp:taxon-name-part><tp:taxon-name-part taxon-name-part-type="species" reg="litovalvellus">litovalvellus</tp:taxon-name-part></tp:taxon-name></italic>: Russia. 2 ♂, S-Ural, Orenburg oblast, 20 km S Pokrovka village, Schibendy valley, 6–7.vi.1998, leg. K. &amp; T. Nupponen (<named-content xmlns:xlink="http://www.w3.org/1999/xlink" content-type="dwc:institutional_code" xlink:type="simple">ZMUC</named-content>); 4 ♂, same data, but 28.v.2004, leg. K. Nupponen (<named-content xmlns:xlink="http://www.w3.org/1999/xlink" content-type="dwc:institutional_code" xlink:type="simple">ZMUC</named-content>); 1 ♂, same data, but 22.vi.1999, leg. T. &amp; K. Nupponen; 1 ♂, same data, but 10.vi.2001, leg. K. Nupponen; 2 ♂, same data, but 28.v.2004 (<abbrev xmlns:xlink="http://www.w3.org/1999/xlink" content-type="institution" xlink:title="Research Collection Kari Nupponen, Espoo, Finland" id="ABBRID0E36LM" xlink:type="simple">RCKN</abbrev>). <bold>Non-type material.</bold> Austria. 1 ♂, Kärnten, Fraunstein, 9.v.1960, leg. K. Burmann (<named-content xmlns:xlink="http://www.w3.org/1999/xlink" content-type="dwc:institutional_code" xlink:type="simple">ZMUC</named-content>); 7 ♂, Niederösterreich, Gramatneusiedl, Fürbachwiesen, 30.v.1979, leg. F. Kasy, genitalia slide GEL 1195 (<named-content xmlns:xlink="http://www.w3.org/1999/xlink" content-type="dwc:institutional_code" xlink:type="simple">NHMW</named-content>, <named-content xmlns:xlink="http://www.w3.org/1999/xlink" content-type="dwc:institutional_code" xlink:type="simple">TLMF</named-content>, <named-content xmlns:xlink="http://www.w3.org/1999/xlink" content-type="dwc:institutional_code" xlink:type="simple">ZMUC</named-content>); 1 ♂, same data, but 27.v.1981 (<named-content xmlns:xlink="http://www.w3.org/1999/xlink" content-type="dwc:institutional_code" xlink:type="simple">ZMUC</named-content>); 1 ♂, 1 ♀, Niederösterreich, Gramatneusiedl, 11.vi.1982, leg. E. Arenberger, genitalia slide GU 17/1479 ♀ Huemer (<abbrev xmlns:xlink="http://www.w3.org/1999/xlink" content-type="institution" xlink:title="Research Collection Ernst Arenberger, Vienna, Austria" id="ABBRID0ELBMM" xlink:type="simple">RCEA</abbrev>). Bulgaria. 1 ♂, 5 km N Sandanski, 270 m, 30.iv.2011, leg. Z. Tokár; 1 ♂, same data, but 5.v.2011, leg. Z. Tokár, genitalia prep. 12097 Z. Tokár (in glycerin) (all <abbrev xmlns:xlink="http://www.w3.org/1999/xlink" content-type="institution" xlink:title="Research Collection Zdenko Tokár, Šal’a, Slovakia" id="ABBRID0EQBMM" xlink:type="simple">RCZT</abbrev>). Greece. 1 ♂, Thessalia, Olympos S, 30 km NW Karia, 1700 m, 10.vii.1990, leg. M. Fibiger; 1 ♂, same data, but 1850 m, 30.vii.1990 (all <named-content xmlns:xlink="http://www.w3.org/1999/xlink" content-type="dwc:institutional_code" xlink:type="simple">ZMUC</named-content>); 1 ♂, 15 km W Kozani, Xerolimni, 21–23.v.2003, leg. J. Junnilainen, genitalia slide GU 16/1456 Huemer (<abbrev xmlns:xlink="http://www.w3.org/1999/xlink" content-type="institution" xlink:title="Research Collection Jari Junnilainen, Vantaa, Finland" id="ABBRID0E4BMM" xlink:type="simple">RCJJ</abbrev>). Hungary. 1 ♂, Csákberény, Bucka-Hegy, 6.vi.1997, leg. Z. Tokár (<named-content xmlns:xlink="http://www.w3.org/1999/xlink" content-type="dwc:institutional_code" xlink:type="simple">ZMUC</named-content>); 1 ♂, same data, but 21.v.2005, leg. Z. Tokár (<abbrev xmlns:xlink="http://www.w3.org/1999/xlink" content-type="institution" xlink:title="Research Collection Zdenko Tokár, Šal’a, Slovakia" id="ABBRID0EKCMM" xlink:type="simple">RCZT</abbrev>); 1 ♀, same data, but 26.v.2011, leg. Z. Tokár (<abbrev xmlns:xlink="http://www.w3.org/1999/xlink" content-type="institution" xlink:title="Research Collection Zdenko Tokár, Šal’a, Slovakia" id="ABBRID0EPCMM" xlink:type="simple">RCZT</abbrev>); 1 ♂, Mór-Gánt, 7.v.1995, leg. J. Liška (<named-content xmlns:xlink="http://www.w3.org/1999/xlink" content-type="dwc:institutional_code" xlink:type="simple">NMPC</named-content>). Romania. 1 ♂, Muntii Apuseni, Cheile Turzii, 11.v.1991, leg. S. &amp; Z. Kovács (<abbrev xmlns:xlink="http://www.w3.org/1999/xlink" content-type="institution" xlink:title="Research Collection Sándor Kovács &amp; Zoltán Kovács, Miercurea Ciuc, Romania" id="ABBRID0E3CMM" xlink:type="simple">RCKO</abbrev>). Slovakia. 1 ♀, Devínska Kobyla, 8.v.1992, leg. G. Pastoralis (<named-content xmlns:xlink="http://www.w3.org/1999/xlink" content-type="dwc:institutional_code" xlink:type="simple">ZMUC</named-content>). Russia. 1 ♂, S Ural, Orenburg distr., Orsk, Guberlia village, 12–13.vii.2015, leg. H. Roweck &amp; N. Savenkov;1 ♂, S Ural, Orenburg distr., Akbulak, Pokrovka village, 28–30.vi.2017, leg. H. Roweck &amp; N. Savenkov (all <abbrev xmlns:xlink="http://www.w3.org/1999/xlink" content-type="institution" xlink:title="Collection of Ecology-Centre, Kiel University, Germany" id="ABBRID0EJDMM" xlink:type="simple">ECKU</abbrev>); 1 ♂, Caucasus, Kabardino-Balkaria, Bezengi vill., 3.vi.1997, leg. I. &amp; O. Kostjuk, genitalia prep. (in glycerin) (ZMKU).</p></tp:treatment-sec><tp:treatment-sec sec-type="redescription" id="SECID0EODMM"><title>Redescription.</title><p>Adult. <italic>Male</italic> (Figs <xref ref-type="fig" rid="F22">100</xref>, <xref ref-type="fig" rid="F22">102</xref>). Wingspan 12–16 mm. Segment 2 of labial palpus with long scale brush, light brown on outer, white mottled with brown on inner surface, white on lower and upper surface; segment 3 white with black tip. <!--PageBreak-->Antennal scape with pecten of 1–3 hairs; flagellum ringed black and light grey-brown. Head light grey-brown; thorax and tegula as forewing. Forewing bone white mottled with lighter and darker brown, especially in outer part of wing; black dots in fold at 2/5, and at 3/5 in middle of wing and at end of cell; an indistinct dark sub-costal dot at 1/3; scattered black scales forming an interrupted line along termen; fringes light grey. Hindwing light grey with concolorous fringes.</p><p><italic>Female</italic> (Figure <xref ref-type="fig" rid="F22">101</xref>). Wingspan 10–12 mm. Antenna ringed black and white. Forewing slightly ellipsoid. Hindwing reduced in width and with an extended apex. Otherwise similar to male.</p><p><italic>Variation</italic>.There is some variation in the amount of dark brown scales on the forewings. In some specimens they form a dark apical streak. Freshly emerged specimens are more greyish compared with specimens in collections. Specimens from Greece (Olympos) are slightly larger (wingspan 14–16 mm), slightly more broad-winged and with fewer dark scales on the forewing (thereby resembling <italic><tp:taxon-name><tp:taxon-name-part taxon-name-part-type="genus" reg="Megacraspedus">M.</tp:taxon-name-part><tp:taxon-name-part taxon-name-part-type="species" reg="leuca">leuca</tp:taxon-name-part></tp:taxon-name></italic>) but the reduction of dark scales may be due to worn specimens.</p><p><italic>Male genitalia</italic> (Figs <xref ref-type="fig" rid="F57">228–230</xref>). Uncus almost evenly rounded, about same length as width; gnathos hook moderately slender, gradually narrowing to apical point, approximately 1.5 times length of uncus, evenly curved from base to apex; tegumen with broad and shallow excavation of anterior margin, anteromedially small additional emargination; pedunculi small, suboval; valva extending slightly beyond tip of uncus, basally weakly inflated, digitate distal part weakly curved, tapered to slightly pointed apex; saccular area distinctly digitate, basally fused with valva, distal part separated; posterior margin of vinculum with shallow emargination, with weakly curved lateral hump, vincular sclerite sub-triangular; saccus broadly V-shaped, slightly shorter than valva, posterior margin weakly emarginated, with indistinctly sinusoid mediolateral humps, medial part with sclerotised ridge from posterior margin to middle of saccus, lateral sclerites about half length of maximum width of saccus; phallus with bulbous coecum, distal two-thirds moderately slender, with long dorsal sclerotisation, ductus ejaculatorius with long, 4–5× contorted interior sclerotisation.</p><p><italic>Female genitalia</italic> (Figure <xref ref-type="fig" rid="F77">289</xref>). Papilla analis medium-sized, apically rounded; apophysis posterior slender rod-like, approximately 2.3 mm long, weakly bent and widened at posterior third, with short, bifurcate posterior end; segment VIII approximately 0.5 mm long, lateroposterior part smoothly sclerotised, membranous ventromedial part with granulate microsculpture; subgenital plate with sub-triangular subostial sclerotisation, posteriorly extended into moderately short pointed sclerites, delimiting ostium bursae, anterior margin with rod-like edge connected with apophysis anterior, medially with nearly tubular projection; apophysis anterior approximately 0.9 mm, slender, rod-like, longer than segment VIII, posteriorly becoming small sclerotised zone weakly extended into segment VIII; colliculum short; ductus bursae short, broad, posterior part with granulate microsculpture, ductus seminalis originating near colliculum, broad, with granulate microsculpture; corpus bursae elongated suboval, weakly delimited from ductus bursae, entire length of ductus and corpus bursae approximately 2.2 mm; signum modertately small, transverse, spiny plate.</p><!--PageBreak--></tp:treatment-sec><tp:treatment-sec sec-type="diagnosis" id="SECID0EIFMM"><title>Diagnosis.</title><p><italic><tp:taxon-name><tp:taxon-name-part taxon-name-part-type="genus" reg="Megacraspedus">Megacraspedus</tp:taxon-name-part><tp:taxon-name-part taxon-name-part-type="species" reg="imparellus">imparellus</tp:taxon-name-part></tp:taxon-name></italic> is characterised by its light greyish brown forewings with three distinct black dots and an interrupted black line along termen. It normally has only a single pecten on the antennal scape, whereas the similar looking <italic><tp:taxon-name><tp:taxon-name-part taxon-name-part-type="genus" reg="Megacraspedus">M.</tp:taxon-name-part><tp:taxon-name-part taxon-name-part-type="species" reg="leuca">leuca</tp:taxon-name-part></tp:taxon-name></italic> (Figs <xref ref-type="fig" rid="F24">111–112</xref>) has several hairs on the antennal scape. It is furthermore similar to <italic><tp:taxon-name><tp:taxon-name-part taxon-name-part-type="genus" reg="Megacraspedus">M.</tp:taxon-name-part><tp:taxon-name-part taxon-name-part-type="species" reg="pacificus">pacificus</tp:taxon-name-part></tp:taxon-name></italic> sp. n. (p 187) and <italic><tp:taxon-name><tp:taxon-name-part taxon-name-part-type="genus" reg="Megacraspedus">M.</tp:taxon-name-part><tp:taxon-name-part taxon-name-part-type="species" reg="majorella">majorella</tp:taxon-name-part></tp:taxon-name></italic> (p 124). The male genitalia are unmistakable due to the shape of the uncus, the gnathos hook, the saccular area and in particular the interior sclerotisation of the ductus ejaculatorius. The female genitalia differ from other species of <italic><tp:taxon-name><tp:taxon-name-part taxon-name-part-type="genus" reg="Megacraspedus">Megacraspedus</tp:taxon-name-part></tp:taxon-name></italic> in particular in the granulate microsculpture of segment VIII, ductus bursae and ductus seminalis.</p></tp:treatment-sec><tp:treatment-sec sec-type="Molecular data" id="SECID0EFHMM"><title>Molecular data.</title><p>BIN BOLD:ABW9450 (n = 2), BOLD:ADB7271 (n = 1), BOLD:ACB3182 (n = 1). Genetically variable species. The intraspecific divergence of the barcode region is large and reflected by 3 BINs with maximum divergence of 4.6% within all clusters. The minimum distance to the nearest neighbour <italic><tp:taxon-name><tp:taxon-name-part taxon-name-part-type="genus" reg="Megacraspedus">M.</tp:taxon-name-part><tp:taxon-name-part taxon-name-part-type="species" reg="attritellus">attritellus</tp:taxon-name-part></tp:taxon-name></italic> is 9.2% (p-dist).</p></tp:treatment-sec><tp:treatment-sec sec-type="distribution" id="SECID0EWHMM"><title>Distribution.</title><p>South-eastern Europe, with confirmed records from Austria, Bulgaria, Greece, Hungary, Russia (S. Ural, Caucasus), Romania, and Slovakia. A record from France (<xref ref-type="bibr" rid="B118">Varenne and Nel 2014</xref>: 61) refers to <italic><tp:taxon-name><tp:taxon-name-part taxon-name-part-type="genus" reg="Megacraspedus">M.</tp:taxon-name-part><tp:taxon-name-part taxon-name-part-type="species" reg="quadristictus">quadristictus</tp:taxon-name-part></tp:taxon-name></italic>. For records from Germany see under Remarks. Records from Mongolia (<xref ref-type="bibr" rid="B86">Piskunov 1979</xref>: 401–402) refer to <italic><tp:taxon-name><tp:taxon-name-part taxon-name-part-type="genus" reg="Megacraspedus">M.</tp:taxon-name-part><tp:taxon-name-part taxon-name-part-type="species" reg="leuca">leuca</tp:taxon-name-part></tp:taxon-name></italic>. Recorded from Italy (Toscana) by Mariani (1943: 174).</p></tp:treatment-sec><tp:treatment-sec sec-type="biology" id="SECID0E1IMM"><title>Biology.</title><p>Host plant and early stages are unknown. The type series of <italic><tp:taxon-name><tp:taxon-name-part taxon-name-part-type="genus" reg="Megacraspedus">M.</tp:taxon-name-part><tp:taxon-name-part taxon-name-part-type="species" reg="litovalvellus">litovalvellus</tp:taxon-name-part></tp:taxon-name></italic> was collected at artificial light at night and by sweeping before sunset, from late May to early August on chalk steppe (<xref ref-type="bibr" rid="B57">Junnilainen and Nupponen 2010</xref>). Other material was collected from late April to the first half of July, mostly in lowland localities, but in Greece at altitudes up to 1850 m.</p></tp:treatment-sec><tp:treatment-sec sec-type="remarks" id="SECID0EPJMM"><title>Remarks.</title><p><italic><tp:taxon-name><tp:taxon-name-part taxon-name-part-type="genus" reg="Ypsolophus">Ypsolophus</tp:taxon-name-part><tp:taxon-name-part taxon-name-part-type="species" reg="imparellus">imparellus</tp:taxon-name-part></tp:taxon-name></italic> was described from two males and two females collected in June at Baden near Vienna, Austria (Fischer von Röslerstamm 1843). The excellent figures in the original description leave no doubt to the identity of this species. <italic><tp:taxon-name><tp:taxon-name-part taxon-name-part-type="genus" reg="Megacraspedus">Megacraspedus</tp:taxon-name-part><tp:taxon-name-part taxon-name-part-type="species" reg="litovalvellus">litovalvellus</tp:taxon-name-part></tp:taxon-name></italic> was described from numerous specimens of both sexes collected in thesouthern Urals, Russia (<xref ref-type="bibr" rid="B57">Junnilainen and Nupponen 2010</xref>). We examined several specimens and could not confirm the alleged diagnostic differences from <italic><tp:taxon-name><tp:taxon-name-part taxon-name-part-type="genus" reg="Megacraspedus">M.</tp:taxon-name-part><tp:taxon-name-part taxon-name-part-type="species" reg="imparellus">imparellus</tp:taxon-name-part></tp:taxon-name></italic> stated in the original description. Thus <italic>M . <tp:taxon-name><tp:taxon-name-part taxon-name-part-type="genus" reg="Megacraspedus"/><tp:taxon-name-part taxon-name-part-type="species" reg="litovalvellus">litovalvellus</tp:taxon-name-part></tp:taxon-name></italic> is formally synonymised with <italic><tp:taxon-name><tp:taxon-name-part taxon-name-part-type="genus" reg="Megacraspedus">M.</tp:taxon-name-part><tp:taxon-name-part taxon-name-part-type="species" reg="imparellus">imparellus</tp:taxon-name-part></tp:taxon-name></italic> (syn. n.). The intraspecific barcode divergence observed in this species is not supported by morphology.</p></tp:treatment-sec><tp:treatment-sec><!--Section generated to contain objects referenced in tp:taxon-treatment.--><fig id="F22" position="float" orientation="portrait"><label>Figures 97–102.</label><caption><p><italic><tp:taxon-name><tp:taxon-name-part taxon-name-part-type="genus" reg="Megacraspedus">Megacraspedus</tp:taxon-name-part></tp:taxon-name></italic> adults in dorsal view. <bold>97</bold><italic><tp:taxon-name><tp:taxon-name-part taxon-name-part-type="genus" reg="Megacraspedus">M.</tp:taxon-name-part><tp:taxon-name-part taxon-name-part-type="species" reg="tenuignathos">tenuignathos</tp:taxon-name-part></tp:taxon-name></italic> sp. n. – Holotype, male, Morocco (<abbrev xmlns:xlink="http://www.w3.org/1999/xlink" content-type="institution" xlink:title="Research Collection Andreas Werno, Nunkirchen, Germany" id="ABBRID0EJSIO" xlink:type="simple">RCAW</abbrev>) <bold>98</bold><italic><tp:taxon-name><tp:taxon-name-part taxon-name-part-type="genus" reg="Megacraspedus">M.</tp:taxon-name-part><tp:taxon-name-part taxon-name-part-type="species" reg="glaberipalpus">glaberipalpus</tp:taxon-name-part></tp:taxon-name></italic> sp. n. – Paratype, male, Morocco (<named-content xmlns:xlink="http://www.w3.org/1999/xlink" content-type="dwc:institutional_code" xlink:type="simple">NHMW</named-content>) <bold>99</bold><italic><tp:taxon-name><tp:taxon-name-part taxon-name-part-type="genus" reg="Megacraspedus">M.</tp:taxon-name-part><tp:taxon-name-part taxon-name-part-type="species" reg="glaberipalpus">glaberipalpus</tp:taxon-name-part></tp:taxon-name></italic> sp. n. – Paratype, female, Morocco (<named-content xmlns:xlink="http://www.w3.org/1999/xlink" content-type="dwc:institutional_code" xlink:type="simple">NHMW</named-content>) <bold>100</bold><italic><tp:taxon-name><tp:taxon-name-part taxon-name-part-type="genus" reg="Megacraspedus">M.</tp:taxon-name-part><tp:taxon-name-part taxon-name-part-type="species" reg="imparellus">imparellus</tp:taxon-name-part></tp:taxon-name></italic> (Fischer von Röslerstamm, 1843) – male, Hungary (<abbrev xmlns:xlink="http://www.w3.org/1999/xlink" content-type="institution" xlink:title="Research Collection Zdenko Tokár, Šal’a, Slovakia" id="ABBRID0EFUIO" xlink:type="simple">RCZT</abbrev>) <bold>101</bold><italic><tp:taxon-name><tp:taxon-name-part taxon-name-part-type="genus" reg="Megacraspedus">M.</tp:taxon-name-part><tp:taxon-name-part taxon-name-part-type="species" reg="imparellus">imparellus</tp:taxon-name-part></tp:taxon-name></italic> (Fischer von Röslerstamm, 1843) – female, Hungary (<abbrev xmlns:xlink="http://www.w3.org/1999/xlink" content-type="institution" xlink:title="Research Collection Zdenko Tokár, Šal’a, Slovakia" id="ABBRID0EXUIO" xlink:type="simple">RCZT</abbrev>) <bold>102</bold><italic><tp:taxon-name><tp:taxon-name-part taxon-name-part-type="genus" reg="Megacraspedus">M.</tp:taxon-name-part><tp:taxon-name-part taxon-name-part-type="species" reg="imparellus">imparellus</tp:taxon-name-part></tp:taxon-name></italic> (Fischer von Röslerstamm, 1843) – male, Greece (<named-content xmlns:xlink="http://www.w3.org/1999/xlink" content-type="dwc:institutional_code" xlink:type="simple">ZMUC</named-content>).</p></caption><graphic xmlns:xlink="http://www.w3.org/1999/xlink" xlink:href="zookeys-800-001-g022.jpg" id="oo_245724.jpg" position="float" orientation="portrait" xlink:type="simple"/></fig><fig id="F57" position="float" orientation="portrait"><label>Figures 228–230.</label><caption><p><italic><tp:taxon-name><tp:taxon-name-part taxon-name-part-type="genus" reg="Megacraspedus">Megacraspedus</tp:taxon-name-part></tp:taxon-name></italic> male genitalia. <bold>228</bold><italic><tp:taxon-name><tp:taxon-name-part taxon-name-part-type="genus" reg="Megacraspedus">M.</tp:taxon-name-part><tp:taxon-name-part taxon-name-part-type="species" reg="imparellus">imparellus</tp:taxon-name-part></tp:taxon-name></italic> (Fischer von Röslerstamm, 1843) – Austria, GEL 1195 P.H. (<named-content xmlns:xlink="http://www.w3.org/1999/xlink" content-type="dwc:institutional_code" xlink:type="simple">TLMF</named-content>) <bold>229</bold><italic><tp:taxon-name><tp:taxon-name-part taxon-name-part-type="genus" reg="Megacraspedus">M.</tp:taxon-name-part><tp:taxon-name-part taxon-name-part-type="species" reg="imparellus">imparellus</tp:taxon-name-part></tp:taxon-name></italic> (Fischer von Röslerstamm, 1843) – Paratype (<italic><tp:taxon-name><tp:taxon-name-part taxon-name-part-type="genus" reg="Megacraspedus"/><tp:taxon-name-part taxon-name-part-type="species" reg="litovalvellus">litovalvellus</tp:taxon-name-part></tp:taxon-name></italic>), Russia, GU 15/1400 P.H. (<named-content xmlns:xlink="http://www.w3.org/1999/xlink" content-type="dwc:institutional_code" xlink:type="simple">ZMUC</named-content>) <bold>230</bold><italic><tp:taxon-name><tp:taxon-name-part taxon-name-part-type="genus" reg="Megacraspedus">M.</tp:taxon-name-part><tp:taxon-name-part taxon-name-part-type="species" reg="imparellus">imparellus</tp:taxon-name-part></tp:taxon-name></italic> (Fischer von Röslerstamm, 1843) – Greece, GU 16/1456 P.H. (<abbrev xmlns:xlink="http://www.w3.org/1999/xlink" content-type="institution" xlink:title="Research Collection Jari Junnilainen, Vantaa, Finland" id="ABBRID0ECZLO" xlink:type="simple">RCJJ</abbrev>).</p></caption><graphic xmlns:xlink="http://www.w3.org/1999/xlink" xlink:href="zookeys-800-001-g057.jpg" id="oo_245762.jpg" position="float" orientation="portrait" xlink:type="simple"/></fig><fig id="F77" position="float" orientation="portrait"><label>Figures 288–290.</label><caption><p><italic><tp:taxon-name><tp:taxon-name-part taxon-name-part-type="genus" reg="Megacraspedus">Megacraspedus</tp:taxon-name-part></tp:taxon-name></italic> female genitalia. <bold>288</bold><italic><tp:taxon-name><tp:taxon-name-part taxon-name-part-type="genus" reg="Megacraspedus">M.</tp:taxon-name-part><tp:taxon-name-part taxon-name-part-type="species" reg="glaberipalpus">glaberipalpus</tp:taxon-name-part></tp:taxon-name></italic> sp. n. – Paratype, Morocco, gen. slide 16.666 (<named-content xmlns:xlink="http://www.w3.org/1999/xlink" content-type="dwc:institutional_code" xlink:type="simple">NHMW</named-content>) <bold>289</bold><italic><tp:taxon-name><tp:taxon-name-part taxon-name-part-type="genus" reg="Megacraspedus">M.</tp:taxon-name-part><tp:taxon-name-part taxon-name-part-type="species" reg="imparellus">imparellus</tp:taxon-name-part></tp:taxon-name></italic> (Fischer von Röslerstamm, 1843) – Austria, GU 17/1479 P.H. (<abbrev xmlns:xlink="http://www.w3.org/1999/xlink" content-type="institution" xlink:title="Research Collection Ernst Arenberger, Vienna, Austria" id="ABBRID0EBINO" xlink:type="simple">RCEA</abbrev>) <bold>290</bold><italic><tp:taxon-name><tp:taxon-name-part taxon-name-part-type="genus" reg="Megacraspedus">M.</tp:taxon-name-part><tp:taxon-name-part taxon-name-part-type="species" reg="multispinella">multispinella</tp:taxon-name-part></tp:taxon-name></italic> Junnilainen &amp; Nupponen, 2010 – Paratype, Russia, GU 16/1419 P.H. (<named-content xmlns:xlink="http://www.w3.org/1999/xlink" content-type="dwc:institutional_code" xlink:type="simple">MZH</named-content>).</p></caption><graphic xmlns:xlink="http://www.w3.org/1999/xlink" xlink:href="zookeys-800-001-g077.jpg" id="oo_245782.jpg" position="float" orientation="portrait" xlink:type="simple"/></fig><fig id="F24" position="float" orientation="portrait"><label>Figures 109–114.</label><caption><p><italic><tp:taxon-name><tp:taxon-name-part taxon-name-part-type="genus" reg="Megacraspedus">Megacraspedus</tp:taxon-name-part></tp:taxon-name></italic> adults in dorsal view. <bold>109</bold><italic><tp:taxon-name><tp:taxon-name-part taxon-name-part-type="genus" reg="Megacraspedus">M.</tp:taxon-name-part><tp:taxon-name-part taxon-name-part-type="species" reg="consortiella">consortiella</tp:taxon-name-part></tp:taxon-name></italic> Caradja, 1920 – male, Kyrgyzstan (<abbrev xmlns:xlink="http://www.w3.org/1999/xlink" content-type="institution" xlink:title="Research Collection Kari Nupponen, Espoo, Finland" id="ABBRID0EU1IO" xlink:type="simple">RCKN</abbrev>) <bold>110</bold><italic><tp:taxon-name><tp:taxon-name-part taxon-name-part-type="genus" reg="Megacraspedus">M.</tp:taxon-name-part><tp:taxon-name-part taxon-name-part-type="species" reg="pototskii">pototskii</tp:taxon-name-part></tp:taxon-name></italic> sp. n. – Holotype, male, Kyrgyzstan (<abbrev xmlns:xlink="http://www.w3.org/1999/xlink" content-type="institution" xlink:title="Research Collection Kari Nupponen, Espoo, Finland" id="ABBRID0EG2IO" xlink:type="simple">RCKN</abbrev>) <bold>111</bold><italic><tp:taxon-name><tp:taxon-name-part taxon-name-part-type="genus" reg="Megacraspedus">M.</tp:taxon-name-part><tp:taxon-name-part taxon-name-part-type="species" reg="leuca">leuca</tp:taxon-name-part></tp:taxon-name></italic> (Filipjev, 1929) – male, Russia (<named-content xmlns:xlink="http://www.w3.org/1999/xlink" content-type="dwc:institutional_code" xlink:type="simple">NMPC</named-content>) <bold>112</bold><italic><tp:taxon-name><tp:taxon-name-part taxon-name-part-type="genus" reg="Megacraspedus">M.</tp:taxon-name-part><tp:taxon-name-part taxon-name-part-type="species" reg="leuca">leuca</tp:taxon-name-part></tp:taxon-name></italic> (Filipjev, 1929) – Paratype (<italic><tp:taxon-name><tp:taxon-name-part taxon-name-part-type="genus" reg="Megacraspedus"/><tp:taxon-name-part taxon-name-part-type="species" reg="kaszabianus">kaszabianus</tp:taxon-name-part></tp:taxon-name></italic>), female, Mongolia (<named-content xmlns:xlink="http://www.w3.org/1999/xlink" content-type="dwc:institutional_code" xlink:type="simple">HNHM</named-content>) <bold>113</bold><italic><tp:taxon-name><tp:taxon-name-part taxon-name-part-type="genus" reg="Megacraspedus">M.</tp:taxon-name-part><tp:taxon-name-part taxon-name-part-type="species" reg="orenburgensis">orenburgensis</tp:taxon-name-part></tp:taxon-name></italic> Junnilainen &amp; Nupponen, 2010 – Holotype, male, Russia (<abbrev xmlns:xlink="http://www.w3.org/1999/xlink" content-type="institution" xlink:title="Research Collection Kari Nupponen, Espoo, Finland" id="ABBRID0EM4IO" xlink:type="simple">RCKN</abbrev>) <bold>114</bold><italic><tp:taxon-name><tp:taxon-name-part taxon-name-part-type="genus" reg="Megacraspedus">M.</tp:taxon-name-part><tp:taxon-name-part taxon-name-part-type="species" reg="lagopellus">lagopellus</tp:taxon-name-part></tp:taxon-name></italic> Herrich-Schäffer, 1860 – male, Hungary (<named-content xmlns:xlink="http://www.w3.org/1999/xlink" content-type="dwc:institutional_code" xlink:type="simple">NHMW</named-content>).</p></caption><graphic xmlns:xlink="http://www.w3.org/1999/xlink" xlink:href="zookeys-800-001-g024.jpg" id="oo_245726.jpg" position="float" orientation="portrait" xlink:type="simple"/></fig></tp:treatment-sec><ref-list><ref id="B57"><mixed-citation xmlns:xlink="http://www.w3.org/1999/xlink" xlink:type="simple"><person-group><name name-style="western"><surname>Junnilainen</surname><given-names>J</given-names></name><name name-style="western"><surname>Nupponen</surname><given-names>K</given-names></name></person-group> (<year>2010</year>) <article-title>The gelechiid fauna of the Southern Ural Mountains, part I: descriptions of seventeen new species (<tp:taxon-name><tp:taxon-name-part taxon-name-part-type="order">Lepidoptera</tp:taxon-name-part></tp:taxon-name>: <tp:taxon-name><tp:taxon-name-part taxon-name-part-type="family">Gelechiidae</tp:taxon-name-part></tp:taxon-name>).</article-title><source>Zootaxa</source><volume>2366</volume>: <fpage>1</fpage>–<lpage>34</lpage>.</mixed-citation></ref><ref id="B118"><mixed-citation xmlns:xlink="http://www.w3.org/1999/xlink" xlink:type="simple"><person-group><name name-style="western"><surname>Varenne</surname><given-names>T</given-names></name><name name-style="western"><surname>Nel</surname><given-names>J</given-names></name></person-group> (<year>2014</year>) <italic><tp:taxon-name><tp:taxon-name-part taxon-name-part-type="genus">Phyllonorycter</tp:taxon-name-part><tp:taxon-name-part taxon-name-part-type="species">deschkai</tp:taxon-name-part></tp:taxon-name></italic> Triberti, 2007 et <italic><tp:taxon-name><tp:taxon-name-part taxon-name-part-type="genus">Megacraspedus</tp:taxon-name-part><tp:taxon-name-part taxon-name-part-type="species">imparellus</tp:taxon-name-part></tp:taxon-name></italic> (F. v. Röslerstamm, 1843), espèces nouvelles pour la France; description de <italic><tp:taxon-name><tp:taxon-name-part taxon-name-part-type="genus">Megacraspedus</tp:taxon-name-part><tp:taxon-name-part taxon-name-part-type="species">andreneli</tp:taxon-name-part></tp:taxon-name></italic> sp. n. (<tp:taxon-name><tp:taxon-name-part taxon-name-part-type="order">Lepidoptera</tp:taxon-name-part></tp:taxon-name>, <tp:taxon-name><tp:taxon-name-part taxon-name-part-type="family">Gracillariidae</tp:taxon-name-part></tp:taxon-name>, <tp:taxon-name><tp:taxon-name-part taxon-name-part-type="family">Gelechiidae</tp:taxon-name-part></tp:taxon-name>). Revue de l’Association Roussillonnaise d’Entomologie 23: 60–63.</mixed-citation></ref><ref id="B86"><mixed-citation xmlns:xlink="http://www.w3.org/1999/xlink" xlink:type="simple"><person-group><name name-style="western"><surname>Piskunov</surname><given-names>VI</given-names></name></person-group> (<year>1979</year>) <article-title>On the fauna of the gelechiid moths (<tp:taxon-name><tp:taxon-name-part taxon-name-part-type="order">Lepidoptera</tp:taxon-name-part></tp:taxon-name>, <tp:taxon-name><tp:taxon-name-part taxon-name-part-type="family">Gelechiidae</tp:taxon-name-part></tp:taxon-name>) of Mongolia and Tuva.</article-title><source>Nasekomye Mongolii</source><volume>6</volume>: <fpage>394</fpage>–<lpage>403</lpage>. [In Russian]</mixed-citation></ref></ref-list></tp:taxon-treatment>
