# Supplementary material for: Revision of the genus Megacraspedus Zeller, 1839, a challenging taxonomic tightrope of species delimitation (Lepidoptera, Gelechiidae)
Source: Zookeys. 2018 Nov 29;(800):1–278. doi: 10.3897/zookeys.800.26292 (PMC6284011; doi:10.3897/zookeys.800.26292)
Supplement: XML Treatment for Megacraspedus nupponeni [file zookeys.800.26292-treatment56.xml]

<!DOCTYPE tp:taxon-treatment
  PUBLIC "-//TaxonX//DTD Taxonomic Treatment Publishing DTD v0 20100105//EN" "tax-treatment-NSO.dtd">
<tp:taxon-treatment xmlns:tp="http://www.plazi.org/taxpub"><tp:treatment-meta><kwd-group><label>Taxon classification</label><kwd><named-content xmlns:xlink="http://www.w3.org/1999/xlink" content-type="kingdom">Animalia</named-content></kwd><kwd><named-content xmlns:xlink="http://www.w3.org/1999/xlink" content-type="order">Lepidoptera</named-content></kwd><kwd><named-content xmlns:xlink="http://www.w3.org/1999/xlink" content-type="family">Gelechiidae</named-content></kwd></kwd-group><mixed-citation publication-type="journal"><person-group><name><surname>Huemer</surname><given-names>Peter</given-names></name><name><surname>Karsholt</surname><given-names>Ole</given-names></name></person-group><article-title>Revision of the genus <italic><tp:taxon-name><tp:taxon-name-part taxon-name-part-type="genus" reg="Megacraspedus">Megacraspedus</tp:taxon-name-part></tp:taxon-name></italic> Zeller, 1839, a challenging taxonomic tightrope of species delimitation (<tp:taxon-name><tp:taxon-name-part taxon-name-part-type="order">Lepidoptera</tp:taxon-name-part></tp:taxon-name>, <tp:taxon-name><tp:taxon-name-part taxon-name-part-type="family">Gelechiidae</tp:taxon-name-part></tp:taxon-name>)</article-title><source>Zookeys</source><day>29</day><month>11</month><year>2018</year><volume>2018</volume><issue>800</issue><fpage>1</fpage><lpage>278</lpage><pub-id pub-id-type="doi">10.3897/zookeys.800.26292</pub-id></mixed-citation></tp:treatment-meta><tp:nomenclature><tp:taxon-name>
              <tp:taxon-name-part taxon-name-part-type="genus" reg="Megacraspedus">Megacraspedus</tp:taxon-name-part>
              <tp:taxon-name-part taxon-name-part-type="species" reg="nupponeni">nupponeni</tp:taxon-name-part>
              <object-id xmlns:xlink="http://www.w3.org/1999/xlink" content-type="zoobank" xlink:type="simple">http://zoobank.org/DF1BF2E9-45FA-4094-9825-68530D0B741A</object-id>
            </tp:taxon-name><tp:taxon-status xmlns:xlink="http://www.w3.org/1999/xlink" xlink:type="simple">sp. n.</tp:taxon-status></tp:nomenclature><tp:treatment-sec sec-type="material" id="SECID0E5ZMM"><title>Examined material.</title><p><bold>Holotype</bold> ♂, “RUSSIA S-Buryatia 51°11–13'N 106°10–12'E 700 m, Hamar Daban mnts Murtoy river, Gusinoe Ozero vill. 6 km NW, forest steppe 27.5.2006 K. Nupponen leg.” “prep. No. 8/8.X.2006 K. Nupponen” “DNA sample KN00089 Lepid. Phyl.” (<abbrev xmlns:xlink="http://www.w3.org/1999/xlink" content-type="institution" xlink:title="Research Collection Kari Nupponen, Espoo, Finland" id="ABBRID0EG1MM" xlink:type="simple">RCKN</abbrev>). <bold>Paratypes.</bold> Russia. 1 ♀, same data as holotype but genitalia slide 4/16.7.2017 K. Nupponen; 1 ♂, Buryatia rep., Chikoy valley, 10 km Novoselengnisk vill., 550–600 m, sand dunes/sandy steppe, 2.vi.2006, leg. K. Nupponen (<abbrev xmlns:xlink="http://www.w3.org/1999/xlink" content-type="institution" xlink:title="Research Collection Kari Nupponen, Espoo, Finland" id="ABBRID0EN1MM" xlink:type="simple">RCKN</abbrev>).</p></tp:treatment-sec><tp:treatment-sec sec-type="description" id="SECID0ES1MM"><title>Description.</title><p>Adult. <italic>Male</italic> (Figure <xref ref-type="fig" rid="F23">105</xref>). Wingspan 10.5 mm. Segment 2 of labial palpus with scale brush as long as segment 3, black mottled with white, especially on inner and upper surface; segment 3 almost as long as segment 2, white. Antennal scape with pecten of several hairs; flagellum blackish brown. Head, thorax and tegula as forewing. Forewing rather broad, white, mottled with black-tipped scales especially along margins; base black; a black dot at end of fold, one sub-costal at one-quarter, one in middle of wing and one before apex; black-tipped scales along termen; fringes white at base, light grey beyond black fringe line. Hindwing grey, with light grey fringes.</p><p><italic>Female</italic> (Figure <xref ref-type="fig" rid="F23">106</xref>). Wingspan 8 mm. Antenna ringed blackish brown and whitish grey. Forewing short and broad (only 3.5 times as long as broad). Hindwing about one-third as broad as forewing, apex tapered. Otherwise similar to male.</p><p><italic>Variation</italic>. Unknown.</p><!--PageBreak--><p><italic>Male genitalia</italic> (Figure <xref ref-type="fig" rid="F58">232</xref>). Uncus large, suboval, basal width about entire length, apical edge rounded with weak medial emargination; gnathos hook stout, evenly curved, apically pointed, slightly longer than uncus; anterior margin of tegumen with broad and shallow U-shaped emargination, anteromedially small additional emargination; pedunculi moderately small, suboval; valva stout, extending to about middle of uncus, basally weakly inflated, broadly digitate distal part weakly tapered to slightly pointed apex; saccular area densely covered with setae, longitudinal ridge present, without separated sacculus; posterior margin of vinculum with U-shaped medial emargination, without distinct lateral humps, vincular sclerite broadly elongated, with sclerotised proximo-posterior edge; saccus large, slightly shorter than valva, almost V-shaped, apex rounded, ratio maximum width to length approximately 0.7, posterior margin strongly bulged with rounded shallow projections, separated by small incision, medial part with long sclerotised ridge from posterior margin to subapical area of saccus, lateral sclerites slightly shorter than maximum width of saccus, with massively bulged apex; phallus with distinctly inflated coecum, about two times wider than distal part, distal two-thirds digitate, medial part with two groups of 2–3 small spinules.</p><p><italic>Female genitalia</italic> (Figure <xref ref-type="fig" rid="F78">291</xref>). Papilla analis weakly sclerotised, large, apically rounded; apophysis posterior slender rod-like, short, approximately 1.3 mm long, posterior end with small sclerotised zone; segment VIII short, approximately 0.4 mm long, large sclerotised dorso- and ventrolateral zone, medially largely membranous, covered with microtrichia; subgenital plate with sub-triangular subostial sclerotisation, posteriorly extended into very short, distally pointed sub-medial sclerites, anteriorly with rounded sclerotised and projected ring delimiting ostium bursae, anterior margin with broadly rod-like edge connected with apophysis anterior; apophysis anterior moderately stout, rod-like, almost twice length of segment VIII, posteriorly broadly connected with segment VIII by sclerotised band; colliculum short, weakly sclerotised; ductus bursae slender, widening to weakly delimited, suboval corpus bursae, entire length of ductus and corpus bursae approximately 1.8 mm; signum moderately small, oblong and weakly spiny plate.</p></tp:treatment-sec><tp:treatment-sec sec-type="diagnosis" id="SECID0E22MM"><title>Diagnosis.</title><p><italic><tp:taxon-name><tp:taxon-name-part taxon-name-part-type="genus" reg="Megacraspedus">Megacraspedus</tp:taxon-name-part><tp:taxon-name-part taxon-name-part-type="species" reg="nupponeni">nupponeni</tp:taxon-name-part></tp:taxon-name></italic> sp. n. is characterised by its small size, its relatively short and broad forewings, the antennal scape with several hairs, and by its clear white forewings with scattered black scales and dots. It resembles some forms of <italic><tp:taxon-name><tp:taxon-name-part taxon-name-part-type="genus" reg="Megacraspedus">M.</tp:taxon-name-part><tp:taxon-name-part taxon-name-part-type="species" reg="attritellus">attritellus</tp:taxon-name-part></tp:taxon-name></italic> (Figure <xref ref-type="fig" rid="F23">108</xref>), but that species has more slender forewings with a whitish longitudinal streak and a shorter segment 3 of the labial palps. <italic><tp:taxon-name><tp:taxon-name-part taxon-name-part-type="genus" reg="Megacraspedus">Megacraspedus</tp:taxon-name-part><tp:taxon-name-part taxon-name-part-type="species" reg="nupponeni">nupponeni</tp:taxon-name-part></tp:taxon-name></italic> sp. n. diffes from other species of the <italic><tp:taxon-name><tp:taxon-name-part taxon-name-part-type="genus" reg="Megacraspedus">M.</tp:taxon-name-part><tp:taxon-name-part taxon-name-part-type="species" reg="consortiella">consortiella</tp:taxon-name-part></tp:taxon-name></italic>-group in several characters of the male genitalia, particularly the short and stout gnathos hook, the almost V-shaped saccus, and the characteristic spinules of the phallus. The female genitalia are similar in particular to <italic><tp:taxon-name><tp:taxon-name-part taxon-name-part-type="genus" reg="Megacraspedus">M.</tp:taxon-name-part><tp:taxon-name-part taxon-name-part-type="species" reg="multispinella">multispinella</tp:taxon-name-part></tp:taxon-name></italic> sp. n. (Figure <xref ref-type="fig" rid="F77">290</xref>) from which they differ e.g., in the much longer apophysis anterior.</p></tp:treatment-sec><tp:treatment-sec sec-type="Molecular data" id="SECID0EA5MM"><title>Molecular data.</title><p>BIN BOLD:ACB0748 (n = 1). The distance to the nearest neighbour <italic><tp:taxon-name><tp:taxon-name-part taxon-name-part-type="genus" reg="Megacraspedus">M.</tp:taxon-name-part><tp:taxon-name-part taxon-name-part-type="species" reg="multispinella">multispinella</tp:taxon-name-part></tp:taxon-name></italic> sp. n. is 8.1% (p-dist).</p></tp:treatment-sec><tp:treatment-sec sec-type="distribution" id="SECID0ER5MM"><title>Distribution.</title><p>Russia (Buryatia rep.).</p></tp:treatment-sec><tp:treatment-sec sec-type="biology" id="SECID0EW5MM"><title>Biology.</title><p>Host plant and early stages are unknown. The adults have been collected from late May to early June in forest steppe and sandy habitats at altitudes from ca. 550 to 700 m.</p><!--PageBreak--></tp:treatment-sec><tp:treatment-sec sec-type="etymology" id="SECID0E35MM"><title>Etymology.</title><p>The species name (a noun in the genitive case) is dedicated to Kari Nupponen, Finland, who collected the type series of this species and significantly contributed to our work with extremely valuable material from Russia.</p></tp:treatment-sec><tp:treatment-sec><!--Section generated to contain objects referenced in tp:taxon-treatment.--><fig id="F23" position="float" orientation="portrait"><label>Figures 103–108.</label><caption><p><italic><tp:taxon-name><tp:taxon-name-part taxon-name-part-type="genus" reg="Megacraspedus">Megacraspedus</tp:taxon-name-part></tp:taxon-name></italic> adults in dorsal view. <bold>103</bold><italic><tp:taxon-name><tp:taxon-name-part taxon-name-part-type="genus" reg="Megacraspedus">M.</tp:taxon-name-part><tp:taxon-name-part taxon-name-part-type="species" reg="multispinella">multispinella</tp:taxon-name-part></tp:taxon-name></italic> Junnilainen &amp; Nupponen, 2010 – male, Russia (<named-content xmlns:xlink="http://www.w3.org/1999/xlink" content-type="dwc:institutional_code" xlink:type="simple">MZH</named-content>) <bold>104</bold><italic><tp:taxon-name><tp:taxon-name-part taxon-name-part-type="genus" reg="Megacraspedus">M.</tp:taxon-name-part><tp:taxon-name-part taxon-name-part-type="species" reg="multispinella">multispinella</tp:taxon-name-part></tp:taxon-name></italic> Junnilainen &amp; Nupponen, 2010 – female, Russia (<named-content xmlns:xlink="http://www.w3.org/1999/xlink" content-type="dwc:institutional_code" xlink:type="simple">MZH</named-content>) <bold>105</bold><italic><tp:taxon-name><tp:taxon-name-part taxon-name-part-type="genus" reg="Megacraspedus">M.</tp:taxon-name-part><tp:taxon-name-part taxon-name-part-type="species" reg="nupponeni">nupponeni</tp:taxon-name-part></tp:taxon-name></italic> sp. n. – Paratype, male, Russia (<abbrev xmlns:xlink="http://www.w3.org/1999/xlink" content-type="institution" xlink:title="Research Collection Kari Nupponen, Espoo, Finland" id="ABBRID0EXXIO" xlink:type="simple">RCKN</abbrev>) <bold>106</bold><italic><tp:taxon-name><tp:taxon-name-part taxon-name-part-type="genus" reg="Megacraspedus">M.</tp:taxon-name-part><tp:taxon-name-part taxon-name-part-type="species" reg="nupponeni">nupponeni</tp:taxon-name-part></tp:taxon-name></italic> sp. n. – Paratype, female, Russia (<abbrev xmlns:xlink="http://www.w3.org/1999/xlink" content-type="institution" xlink:title="Research Collection Kari Nupponen, Espoo, Finland" id="ABBRID0EJYIO" xlink:type="simple">RCKN</abbrev>) <bold>107</bold><italic><tp:taxon-name><tp:taxon-name-part taxon-name-part-type="genus" reg="Megacraspedus">M.</tp:taxon-name-part><tp:taxon-name-part taxon-name-part-type="species" reg="cerussatellus">cerussatellus</tp:taxon-name-part></tp:taxon-name></italic> Rebel, 1930 – Lectotype, male, Bulgaria (<named-content xmlns:xlink="http://www.w3.org/1999/xlink" content-type="dwc:institutional_code" xlink:type="simple">NHMW</named-content>) <bold>108</bold><italic><tp:taxon-name><tp:taxon-name-part taxon-name-part-type="genus" reg="Megacraspedus">M.</tp:taxon-name-part><tp:taxon-name-part taxon-name-part-type="species" reg="attritellus">attritellus</tp:taxon-name-part></tp:taxon-name></italic> Staudinger, 1871 – male, Russia (<named-content xmlns:xlink="http://www.w3.org/1999/xlink" content-type="dwc:institutional_code" xlink:type="simple">NMPC</named-content>).</p></caption><graphic xmlns:xlink="http://www.w3.org/1999/xlink" xlink:href="zookeys-800-001-g023.jpg" id="oo_245725.jpg" position="float" orientation="portrait" xlink:type="simple"/></fig><fig id="F58" position="float" orientation="portrait"><label>Figures 231–233.</label><caption><p><italic><tp:taxon-name><tp:taxon-name-part taxon-name-part-type="genus" reg="Megacraspedus">Megacraspedus</tp:taxon-name-part></tp:taxon-name></italic> male genitalia. <bold>231</bold><italic><tp:taxon-name><tp:taxon-name-part taxon-name-part-type="genus" reg="Megacraspedus">M.</tp:taxon-name-part><tp:taxon-name-part taxon-name-part-type="species" reg="multispinella">multispinella</tp:taxon-name-part></tp:taxon-name></italic> Junnilainen &amp; Nupponen, 2010 – Paratype, Russia, GU 16/1418 P.H. (<named-content xmlns:xlink="http://www.w3.org/1999/xlink" content-type="dwc:institutional_code" xlink:type="simple">MZH</named-content>) <bold>232</bold><italic><tp:taxon-name><tp:taxon-name-part taxon-name-part-type="genus" reg="Megacraspedus">M.</tp:taxon-name-part><tp:taxon-name-part taxon-name-part-type="species" reg="nupponeni">nupponeni</tp:taxon-name-part></tp:taxon-name></italic> sp. n. – Holotype, Russia, genitalia slide 8/8.x.2006 K. Nupponen. (<abbrev xmlns:xlink="http://www.w3.org/1999/xlink" content-type="institution" xlink:title="Research Collection Kari Nupponen, Espoo, Finland" id="ABBRID0EY1LO" xlink:type="simple">RCKN</abbrev>) <bold>233</bold><italic><tp:taxon-name><tp:taxon-name-part taxon-name-part-type="genus" reg="Megacraspedus">M.</tp:taxon-name-part><tp:taxon-name-part taxon-name-part-type="species" reg="cerussatellus">cerussatellus</tp:taxon-name-part></tp:taxon-name></italic> Rebel, 1930 – Lectotype, Bulgaria, gen. slide 16.648 (<named-content xmlns:xlink="http://www.w3.org/1999/xlink" content-type="dwc:institutional_code" xlink:type="simple">NHMW</named-content>).</p></caption><graphic xmlns:xlink="http://www.w3.org/1999/xlink" xlink:href="zookeys-800-001-g058.jpg" id="oo_245763.jpg" position="float" orientation="portrait" xlink:type="simple"/></fig><fig id="F78" position="float" orientation="portrait"><label>Figures 291–293.</label><caption><p><italic><tp:taxon-name><tp:taxon-name-part taxon-name-part-type="genus" reg="Megacraspedus">Megacraspedus</tp:taxon-name-part></tp:taxon-name></italic> female genitalia. <bold>291</bold><italic><tp:taxon-name><tp:taxon-name-part taxon-name-part-type="genus" reg="Megacraspedus">M.</tp:taxon-name-part><tp:taxon-name-part taxon-name-part-type="species" reg="nupponeni">nupponeni</tp:taxon-name-part></tp:taxon-name></italic> sp. n. – Paratype, Russia, gen. slide 4/16.7.2017 K. Nupponen (<abbrev xmlns:xlink="http://www.w3.org/1999/xlink" content-type="institution" xlink:title="Research Collection Kari Nupponen, Espoo, Finland" id="ABBRID0EXJNO" xlink:type="simple">RCKN</abbrev>) <bold>292</bold><italic><tp:taxon-name><tp:taxon-name-part taxon-name-part-type="genus" reg="Megacraspedus">M.</tp:taxon-name-part><tp:taxon-name-part taxon-name-part-type="species" reg="leuca">leuca</tp:taxon-name-part></tp:taxon-name></italic> (Filipjev, 1929) – Paratype (<italic><tp:taxon-name><tp:taxon-name-part taxon-name-part-type="genus" reg="Megacraspedus"/><tp:taxon-name-part taxon-name-part-type="species" reg="kaszabianus">kaszabianus</tp:taxon-name-part></tp:taxon-name></italic>), Mongolia, GU 16/1447 P.H. (<named-content xmlns:xlink="http://www.w3.org/1999/xlink" content-type="dwc:institutional_code" xlink:type="simple">HNHM</named-content>) <bold>293</bold><italic><tp:taxon-name><tp:taxon-name-part taxon-name-part-type="genus" reg="Megacraspedus">M.</tp:taxon-name-part><tp:taxon-name-part taxon-name-part-type="species" reg="lagopellus">lagopellus</tp:taxon-name-part></tp:taxon-name></italic> Herrich-Schäffer, 1860 – Hungary, gen. slide 16.657 (<named-content xmlns:xlink="http://www.w3.org/1999/xlink" content-type="dwc:institutional_code" xlink:type="simple">NHMW</named-content>).</p></caption><graphic xmlns:xlink="http://www.w3.org/1999/xlink" xlink:href="zookeys-800-001-g078.jpg" id="oo_245783.jpg" position="float" orientation="portrait" xlink:type="simple"/></fig><fig id="F77" position="float" orientation="portrait"><label>Figures 288–290.</label><caption><p><italic><tp:taxon-name><tp:taxon-name-part taxon-name-part-type="genus" reg="Megacraspedus">Megacraspedus</tp:taxon-name-part></tp:taxon-name></italic> female genitalia. <bold>288</bold><italic><tp:taxon-name><tp:taxon-name-part taxon-name-part-type="genus" reg="Megacraspedus">M.</tp:taxon-name-part><tp:taxon-name-part taxon-name-part-type="species" reg="glaberipalpus">glaberipalpus</tp:taxon-name-part></tp:taxon-name></italic> sp. n. – Paratype, Morocco, gen. slide 16.666 (<named-content xmlns:xlink="http://www.w3.org/1999/xlink" content-type="dwc:institutional_code" xlink:type="simple">NHMW</named-content>) <bold>289</bold><italic><tp:taxon-name><tp:taxon-name-part taxon-name-part-type="genus" reg="Megacraspedus">M.</tp:taxon-name-part><tp:taxon-name-part taxon-name-part-type="species" reg="imparellus">imparellus</tp:taxon-name-part></tp:taxon-name></italic> (Fischer von Röslerstamm, 1843) – Austria, GU 17/1479 P.H. (<abbrev xmlns:xlink="http://www.w3.org/1999/xlink" content-type="institution" xlink:title="Research Collection Ernst Arenberger, Vienna, Austria" id="ABBRID0EBINO" xlink:type="simple">RCEA</abbrev>) <bold>290</bold><italic><tp:taxon-name><tp:taxon-name-part taxon-name-part-type="genus" reg="Megacraspedus">M.</tp:taxon-name-part><tp:taxon-name-part taxon-name-part-type="species" reg="multispinella">multispinella</tp:taxon-name-part></tp:taxon-name></italic> Junnilainen &amp; Nupponen, 2010 – Paratype, Russia, GU 16/1419 P.H. (<named-content xmlns:xlink="http://www.w3.org/1999/xlink" content-type="dwc:institutional_code" xlink:type="simple">MZH</named-content>).</p></caption><graphic xmlns:xlink="http://www.w3.org/1999/xlink" xlink:href="zookeys-800-001-g077.jpg" id="oo_245782.jpg" position="float" orientation="portrait" xlink:type="simple"/></fig></tp:treatment-sec></tp:taxon-treatment>
