# Supplementary material for: Revision of the genus Megacraspedus Zeller, 1839, a challenging taxonomic tightrope of species delimitation (Lepidoptera, Gelechiidae)
Source: Zookeys. 2018 Nov 29;(800):1–278. doi: 10.3897/zookeys.800.26292 (PMC6284011; doi:10.3897/zookeys.800.26292)
Supplement: XML Treatment for Megacraspedus leuca [file zookeys.800.26292-treatment61.xml]

<!DOCTYPE tp:taxon-treatment
  PUBLIC "-//TaxonX//DTD Taxonomic Treatment Publishing DTD v0 20100105//EN" "tax-treatment-NSO.dtd">
<tp:taxon-treatment xmlns:tp="http://www.plazi.org/taxpub"><tp:treatment-meta><kwd-group><label>Taxon classification</label><kwd><named-content xmlns:xlink="http://www.w3.org/1999/xlink" content-type="kingdom">Animalia</named-content></kwd><kwd><named-content xmlns:xlink="http://www.w3.org/1999/xlink" content-type="order">Lepidoptera</named-content></kwd><kwd><named-content xmlns:xlink="http://www.w3.org/1999/xlink" content-type="family">Gelechiidae</named-content></kwd></kwd-group><mixed-citation publication-type="journal"><person-group><name><surname>Huemer</surname><given-names>Peter</given-names></name><name><surname>Karsholt</surname><given-names>Ole</given-names></name></person-group><article-title>Revision of the genus <italic><tp:taxon-name><tp:taxon-name-part taxon-name-part-type="genus" reg="Megacraspedus">Megacraspedus</tp:taxon-name-part></tp:taxon-name></italic> Zeller, 1839, a challenging taxonomic tightrope of species delimitation (<tp:taxon-name><tp:taxon-name-part taxon-name-part-type="order">Lepidoptera</tp:taxon-name-part></tp:taxon-name>, <tp:taxon-name><tp:taxon-name-part taxon-name-part-type="family">Gelechiidae</tp:taxon-name-part></tp:taxon-name>)</article-title><source>Zookeys</source><day>29</day><month>11</month><year>2018</year><volume>2018</volume><issue>800</issue><fpage>1</fpage><lpage>278</lpage><pub-id pub-id-type="doi">10.3897/zookeys.800.26292</pub-id></mixed-citation></tp:treatment-meta><tp:nomenclature><tp:taxon-name>
              <tp:taxon-name-part taxon-name-part-type="genus" reg="Megacraspedus">Megacraspedus</tp:taxon-name-part>
              <tp:taxon-name-part taxon-name-part-type="species" reg="leuca">leuca</tp:taxon-name-part>
            </tp:taxon-name><tp:taxon-authority>(Filipjev, 1929)</tp:taxon-authority><tp:nomenclature-citation-list><tp:nomenclature-citation><tp:taxon-name>
                  <tp:taxon-name-part taxon-name-part-type="genus" reg="Nothris">Nothris</tp:taxon-name-part>
                  <tp:taxon-name-part taxon-name-part-type="species" reg="leuca">leuca</tp:taxon-name-part>
                </tp:taxon-name><comment>Filipjev, 1929: 9, pl. 2a, fig. 3.</comment></tp:nomenclature-citation><tp:nomenclature-citation><tp:taxon-name>
                  <tp:taxon-name-part taxon-name-part-type="genus" reg="Megacraspedus">Megacraspedus</tp:taxon-name-part>
                  <tp:taxon-name-part taxon-name-part-type="species" reg="kaszabianus">kaszabianus</tp:taxon-name-part>
                </tp:taxon-name><comment>Povolný, 1982: 193, figs 1–2, syn. n.</comment></tp:nomenclature-citation></tp:nomenclature-citation-list></tp:nomenclature><tp:treatment-sec sec-type="material" id="SECID0EXAOM"><title>Examined material.</title><p><bold>Paratypes</bold> of <italic><tp:taxon-name><tp:taxon-name-part taxon-name-part-type="genus" reg="Megacraspedus">M.</tp:taxon-name-part><tp:taxon-name-part taxon-name-part-type="species" reg="kaszabianus">kaszabianus</tp:taxon-name-part></tp:taxon-name></italic>. Mongolia. 1 ♂, Gobi Altaj aimak, Chasat chajrchan ul mts, cca. 20 km S Somon Zargalan, 2400 m, 15.vii.1966, leg. Z. Kaszab; 1 ♂, Südgobi aimak, Gurban Sajchan ul, 15 km S Dalanzadgad, 1750 m, 13.vi.1967, leg. Z. Kaszab; 1 ♂, 1 ♀, Südgobi aimak, Somon Bulgan Talyn bulag, 1350 m, 5.vii.1967, genitalia slides GU 16/1446 ♂ Huemer, GU 16/1447 ♀ Huemer, leg. Z. Kaszab (<named-content xmlns:xlink="http://www.w3.org/1999/xlink" content-type="dwc:institutional_code" xlink:type="simple">HNHM</named-content>). <bold>Non-type material.</bold> Russia. 1 ♂ Alai mts, Kuraisk hrebet, 2300 m, 13.vii.2001, leg. K. Nupponen, genitalia slide no. 3/21.X.2008 K. Nupponen (<abbrev xmlns:xlink="http://www.w3.org/1999/xlink" content-type="institution" xlink:title="Research Collection Kari Nupponen, Espoo, Finland" id="ABBRID0EUBOM" xlink:type="simple">RCKN</abbrev>); 2 ♂, Altai rep., 15 km S Kosh-Agach, Thuja steppe, 1800 m, 10.viii.2000, leg. A. Bidzilya (<named-content xmlns:xlink="http://www.w3.org/1999/xlink" content-type="dwc:institutional_code" xlink:type="simple">ZMUC</named-content>); 4 ♂, Altai rep., 6.5 km SW Kosh-Agach, Kurai env., 1550 m, 9–10.vii.2014, leg. J. Šumpich, genitalia slide GU 16/1408 ♂ Huemer (<named-content xmlns:xlink="http://www.w3.org/1999/xlink" content-type="dwc:institutional_code" xlink:type="simple">NMPC</named-content>, <named-content xmlns:xlink="http://www.w3.org/1999/xlink" content-type="dwc:institutional_code" xlink:type="simple">TLMF</named-content>); 19 ♂, Altai rep., 10 km NE Kosh-Agach, Kurai mts, Range valley of Tabozhok river, 2100 m, 2–4.<!--PageBreak-->viii.2016, leg. P. Huemer &amp; B. Wiesmair; 1 ♂, Altai rep., 17 km NNE Kokorya village, Chikhacheva mts range, Talduair Mt., valley of Sajlyugem river, 30.vii–2.viii.2016, leg. P. Huemer &amp; B. Wiesmair; 2 ♂, Altai rep., Aktasch env., 17.vi–2.vii.2009, leg. B. Schacht (all <named-content xmlns:xlink="http://www.w3.org/1999/xlink" content-type="dwc:institutional_code" xlink:type="simple">TLMF</named-content>); 4 ♂, Tuva rep., <named-content xmlns:xlink="http://www.w3.org/1999/xlink" content-type="dwc:verbatimCoordinates" xlink:type="simple"><named-content content-type="geo-json" specific-use="{&#34;type&#34;:&#34;Point&#34;,&#34;coordinates&#34;:[94.366667,52.066667]}" id="NCID0E5COM" xlink:type="simple">52°04'N, 94°22'E</named-content></named-content>, Ust-Uljuk, steppe hills, 670 m, 3–5.vi.1995, leg. J. Jalava &amp; J. Kullberg (<named-content xmlns:xlink="http://www.w3.org/1999/xlink" content-type="dwc:institutional_code" xlink:type="simple">MZH</named-content>); 26 ♂, Tuva rep., <named-content xmlns:xlink="http://www.w3.org/1999/xlink" content-type="dwc:verbatimCoordinates" xlink:type="simple"><named-content content-type="geo-json" specific-use="{&#34;type&#34;:&#34;Point&#34;,&#34;coordinates&#34;:[95.050000,50.016667]}" id="NCID0ENDOM" xlink:type="simple">50°01'N, 95°03'E</named-content></named-content>, Lake Tere Khol, sand dunes, 1150 m, 9–12.vi.1995, leg. J. Jalava &amp; J. Kullberg (<named-content xmlns:xlink="http://www.w3.org/1999/xlink" content-type="dwc:institutional_code" xlink:type="simple">MZH</named-content>, <named-content xmlns:xlink="http://www.w3.org/1999/xlink" content-type="dwc:institutional_code" xlink:type="simple">ZMUC</named-content>); 8 ♂, 1 ♀, Tuva rep., <named-content xmlns:xlink="http://www.w3.org/1999/xlink" content-type="dwc:verbatimCoordinates" xlink:type="simple"><named-content content-type="geo-json" specific-use="{&#34;type&#34;:&#34;Point&#34;,&#34;coordinates&#34;:[94.900000,50.266667]}" id="NCID0EEEOM" xlink:type="simple">50°16'N, 94°54'E</named-content></named-content>, ca. 25 km W Erzin, steppe/stony slopes, 1250 m, 7–11.vi.1995, leg. J. Jalava &amp; J. Kullberg (<named-content xmlns:xlink="http://www.w3.org/1999/xlink" content-type="dwc:institutional_code" xlink:type="simple">MZH</named-content>); 18 ♂, Tuva rep., <named-content xmlns:xlink="http://www.w3.org/1999/xlink" content-type="dwc:verbatimCoordinates" xlink:type="simple"><named-content content-type="geo-json" specific-use="{&#34;type&#34;:&#34;Point&#34;,&#34;coordinates&#34;:[93.133333,50.733333]}" id="NCID0ETEOM" xlink:type="simple">50°44'N, 93°08'E</named-content></named-content>, E Tannu-Ola mts, Irbitei r., stony steppe slopes, 1000 m, 13–16.vi.1995, leg. J. Jalava &amp; J. Kullberg (<named-content xmlns:xlink="http://www.w3.org/1999/xlink" content-type="dwc:institutional_code" xlink:type="simple">MZH</named-content>); 1 ♂, Tuva rep., <named-content xmlns:xlink="http://www.w3.org/1999/xlink" content-type="dwc:verbatimCoordinates" xlink:type="simple"><named-content content-type="geo-json" specific-use="{&#34;type&#34;:&#34;Point&#34;,&#34;coordinates&#34;:[94.483333,50.750000]}" id="NCID0ECFOM" xlink:type="simple">50°45'N, 94°29'E</named-content></named-content>, E Tannu-Ola mts, 5 km ENE Khol-Oozha, steppe slopes, 1000 m, 13–16.vi.1995, leg. J. Jalava &amp; J. Kullberg (<named-content xmlns:xlink="http://www.w3.org/1999/xlink" content-type="dwc:institutional_code" xlink:type="simple">MZH</named-content>).</p></tp:treatment-sec><tp:treatment-sec sec-type="redescription" id="SECID0EOFOM"><title>Redescription.</title><p>Adult. <italic>Male</italic> (Figure <xref ref-type="fig" rid="F24">111</xref>). Wingspan 15–18 mm. Segment 2 of labial palpus with sub-rectangular scale brush longer than segment 3, blackish brown mottled with white, especially on upper surface; segment 3 about two-thirds length of segment 2, white mottled with black. Antennal scape with pecten of several hairs; flagellum light brown, indistinctly ringed with black. Head, thorax and tegula whitish mottled with light brown. Forewing cream whitish, mottled with brownish- or blackish-tipped scales; indistinct blackish blown spots in yellow-white fold and at 2/3 and 3/4 in middle of wing; fringes whitish grey with two grey fringe lines. Hindwing light grey with concolorous fringes.</p><p><italic>Female</italic> (Figure <xref ref-type="fig" rid="F24">112</xref>). Wingspan 15 mm. Otherwise similar to male.</p><p><italic>Variation</italic>. The amount of brownish- or blackish-tipped scales of the forewing varies; they are normally scattered over the wing but can also form lines along the veins. The blackish brown dots on the forewing can be more or less distinct. One specimen (in good condition) is almost without dark scales.</p><p><italic>Male genitalia</italic> (Figure <xref ref-type="fig" rid="F60">237</xref>). Uncus large, sub-square, apical corners rounded, apical edge straight to weakly emarginated; gnathos hook evenly slender, apically pointed, almost twice length of uncus, bent at right angles at about one-quarter; anterior margin of tegumen with broad and shallow U-shaped emargination, anteromedially small additional emargination; pedunculi small, suboval; valva stout, extending slightly beyond base of uncus, basally weakly inflated, digitate distal part weakly tapered to slightly pointed apex; saccular area densely covered with setae, longitudinal ridge present, without separated sacculus; posterior margin of vinculum shallow medial emargination, without distinct lateral humps, vincular sclerite elongated sub-triangular, with sclerotised posterior edge; saccus prominent, longer than valva, U-shaped, ratio maximum width to length approximately 0.7, posterior margin with broadly rounded shallow projections, separated by small incision, medial part with long sclerotised ridge from posterior margin to apex of saccus, lateral sclerites approximately 0.8 times length of maximum width of saccus, with distinctly bulged apex; phallus with weakly inflated coecum, about two times wider than distal part, distal part more than twice length of coecum, sclerotised dorsal ridge with one to five small teeth.</p><!--PageBreak--><p><italic>Female genitalia</italic> (Figure <xref ref-type="fig" rid="F78">292</xref>). Papilla analis weakly sclerotised, moderately small, apically rounded; apophysis posterior slender rod-like, short, slightly longer than apophysis anterior, posterior end with small transverse sclerotised zone; segment VIII very short, laterally strongly sclerotised, medially largely membranous; anterior edge of segment VIII laterally rod-like, connected with apophysis anterior, subgenital plate reduced, ostium bursae without bordering sclerotisations; apophysis anterior rod-like, almost five times length of segment VIII, posteriorly broadly connected with segment VIII by sclerotised band; colliculum short, ring-shaped; ductus bursae slender, weakly widening to hardly delimited, oblong corpus bursae; signum reduced.</p></tp:treatment-sec><tp:treatment-sec sec-type="diagnosis" id="SECID0EXGOM"><title>Diagnosis.</title><p><italic><tp:taxon-name><tp:taxon-name-part taxon-name-part-type="genus" reg="Megacraspedus">Megacraspedus</tp:taxon-name-part><tp:taxon-name-part taxon-name-part-type="species" reg="leuca">leuca</tp:taxon-name-part></tp:taxon-name></italic> is characterised by having the antennal scape with a pecten of several hairs, and by the having the cream whitish grey forewings mottled with brownish- or blackish-tipped scales. It resembles <italic><tp:taxon-name><tp:taxon-name-part taxon-name-part-type="genus" reg="Megacraspedus">M.</tp:taxon-name-part><tp:taxon-name-part taxon-name-part-type="species" reg="multispinella">multispinella</tp:taxon-name-part></tp:taxon-name></italic> (Figs <xref ref-type="fig" rid="F23">103–104</xref>), which is smaller and has greyish white forewings with black scales along the apical margins. It is furthermore similar to <italic><tp:taxon-name><tp:taxon-name-part taxon-name-part-type="genus" reg="Megacraspedus">M.</tp:taxon-name-part><tp:taxon-name-part taxon-name-part-type="species" reg="imparellus">imparellus</tp:taxon-name-part></tp:taxon-name></italic> (p 130), <italic><tp:taxon-name><tp:taxon-name-part taxon-name-part-type="genus" reg="Megacraspedus">M.</tp:taxon-name-part><tp:taxon-name-part taxon-name-part-type="species" reg="orenburgensis">orenburgensis</tp:taxon-name-part></tp:taxon-name></italic> (p 144), and <italic><tp:taxon-name><tp:taxon-name-part taxon-name-part-type="genus" reg="Megacraspedus">M.</tp:taxon-name-part><tp:taxon-name-part taxon-name-part-type="species" reg="attritellus">attritellus</tp:taxon-name-part></tp:taxon-name></italic> (p 138). The male genitalia are unmistakable and in particular the prominent, long and slender U-shaped saccus is unique in <italic><tp:taxon-name><tp:taxon-name-part taxon-name-part-type="genus" reg="Megacraspedus">Megacraspedus</tp:taxon-name-part></tp:taxon-name></italic>. The female genitalia are characterised by several unique structures such as the short segment VIII with a membranous medial part, the comparatively very long apophysis anterior, and the absence of a signum.</p></tp:treatment-sec><tp:treatment-sec sec-type="Molecular data" id="SECID0E6IOM"><title>Molecular data.</title><p>BIN BOLD:ACB3260 (n = 10). The intraspecific divergence of the barcode region is low with mean 0.03% and maximum divergence of 0.2%. The distance to the nearest neighbour <italic><tp:taxon-name><tp:taxon-name-part taxon-name-part-type="genus" reg="Megacraspedus">M.</tp:taxon-name-part><tp:taxon-name-part taxon-name-part-type="species" reg="skulei">skulei</tp:taxon-name-part></tp:taxon-name></italic> is 6.6% (p-dist).</p></tp:treatment-sec><tp:treatment-sec sec-type="distribution" id="SECID0EQJOM"><title>Distribution.</title><p>Asian part of Russia, Mongolia.</p></tp:treatment-sec><tp:treatment-sec sec-type="biology" id="SECID0EVJOM"><title>Biology.</title><p>Host plant and early stages are unknown. <xref ref-type="bibr" rid="B7">Bidzilya (2002</xref>: 64) collected adults in numbers at artificial light placed among tussocks of <italic><tp:taxon-name><tp:taxon-name-part taxon-name-part-type="genus" reg="Achnatherum">Achnatherum</tp:taxon-name-part><tp:taxon-name-part taxon-name-part-type="species" reg="splendens">splendens</tp:taxon-name-part></tp:taxon-name></italic> (Trin.) Nevski (= <italic><tp:taxon-name><tp:taxon-name-part taxon-name-part-type="genus" reg="Stipa">Stipa</tp:taxon-name-part><tp:taxon-name-part taxon-name-part-type="species" reg="splendens">splendens</tp:taxon-name-part></tp:taxon-name></italic> Trin.). <italic><tp:taxon-name><tp:taxon-name-part taxon-name-part-type="genus" reg="Megacraspedus">M.</tp:taxon-name-part><tp:taxon-name-part taxon-name-part-type="species" reg="leuca">leuca</tp:taxon-name-part></tp:taxon-name></italic> is by far the most common species of the genus in Central Asia, inhabiting a wide range of different steppe habitats. According to <xref ref-type="bibr" rid="B94">Povolný (1982)</xref> it was collected from June to August in grass-, sand- and salt steppes at altitudes of between 1000 and 2400 m. Adults are easily attracted to articificial light (PH, pers. obs.).</p></tp:treatment-sec><tp:treatment-sec sec-type="remarks" id="SECID0EELOM"><title>Remarks.</title><p><italic><tp:taxon-name><tp:taxon-name-part taxon-name-part-type="genus" reg="Nothris">Nothris</tp:taxon-name-part><tp:taxon-name-part taxon-name-part-type="species" reg="leuca">leuca</tp:taxon-name-part></tp:taxon-name></italic> was described from one male collected at Munku-Sardyk (=Mönkh-Saridak) in the Sajan Mountains at the border between Russia and Mongolia (Filipjev 1929). The holotype in ZISP was studied and figured by <xref ref-type="bibr" rid="B57">Junnilainen and Nupponen (2010</xref>: 11).</p><p><italic><tp:taxon-name><tp:taxon-name-part taxon-name-part-type="genus" reg="Megacraspedus">Megacraspedus</tp:taxon-name-part><tp:taxon-name-part taxon-name-part-type="species" reg="kaszabianus">kaszabianus</tp:taxon-name-part></tp:taxon-name></italic> was described from several hundred males collected in Mongolia by Z. Kaszab (<xref ref-type="bibr" rid="B94">Povolný 1982</xref>). We have been able to examine paratypes, which fully agree with <italic><tp:taxon-name><tp:taxon-name-part taxon-name-part-type="genus" reg="Megacraspedus">M.</tp:taxon-name-part><tp:taxon-name-part taxon-name-part-type="species" reg="leuca">leuca</tp:taxon-name-part></tp:taxon-name></italic> in every detail. We therefore formally synonymise <italic><tp:taxon-name><tp:taxon-name-part taxon-name-part-type="genus" reg="Megacraspedus">M.</tp:taxon-name-part><tp:taxon-name-part taxon-name-part-type="species" reg="kaszabianus">kaszabianus</tp:taxon-name-part></tp:taxon-name></italic> with <italic><tp:taxon-name><tp:taxon-name-part taxon-name-part-type="genus" reg="Megacraspedus">M.</tp:taxon-name-part><tp:taxon-name-part taxon-name-part-type="species" reg="leuca">leuca</tp:taxon-name-part></tp:taxon-name></italic> (syn. n.).</p></tp:treatment-sec><tp:treatment-sec><!--Section generated to contain objects referenced in tp:taxon-treatment.--><fig id="F24" position="float" orientation="portrait"><label>Figures 109–114.</label><caption><p><italic><tp:taxon-name><tp:taxon-name-part taxon-name-part-type="genus" reg="Megacraspedus">Megacraspedus</tp:taxon-name-part></tp:taxon-name></italic> adults in dorsal view. <bold>109</bold><italic><tp:taxon-name><tp:taxon-name-part taxon-name-part-type="genus" reg="Megacraspedus">M.</tp:taxon-name-part><tp:taxon-name-part taxon-name-part-type="species" reg="consortiella">consortiella</tp:taxon-name-part></tp:taxon-name></italic> Caradja, 1920 – male, Kyrgyzstan (<abbrev xmlns:xlink="http://www.w3.org/1999/xlink" content-type="institution" xlink:title="Research Collection Kari Nupponen, Espoo, Finland" id="ABBRID0EU1IO" xlink:type="simple">RCKN</abbrev>) <bold>110</bold><italic><tp:taxon-name><tp:taxon-name-part taxon-name-part-type="genus" reg="Megacraspedus">M.</tp:taxon-name-part><tp:taxon-name-part taxon-name-part-type="species" reg="pototskii">pototskii</tp:taxon-name-part></tp:taxon-name></italic> sp. n. – Holotype, male, Kyrgyzstan (<abbrev xmlns:xlink="http://www.w3.org/1999/xlink" content-type="institution" xlink:title="Research Collection Kari Nupponen, Espoo, Finland" id="ABBRID0EG2IO" xlink:type="simple">RCKN</abbrev>) <bold>111</bold><italic><tp:taxon-name><tp:taxon-name-part taxon-name-part-type="genus" reg="Megacraspedus">M.</tp:taxon-name-part><tp:taxon-name-part taxon-name-part-type="species" reg="leuca">leuca</tp:taxon-name-part></tp:taxon-name></italic> (Filipjev, 1929) – male, Russia (<named-content xmlns:xlink="http://www.w3.org/1999/xlink" content-type="dwc:institutional_code" xlink:type="simple">NMPC</named-content>) <bold>112</bold><italic><tp:taxon-name><tp:taxon-name-part taxon-name-part-type="genus" reg="Megacraspedus">M.</tp:taxon-name-part><tp:taxon-name-part taxon-name-part-type="species" reg="leuca">leuca</tp:taxon-name-part></tp:taxon-name></italic> (Filipjev, 1929) – Paratype (<italic><tp:taxon-name><tp:taxon-name-part taxon-name-part-type="genus" reg="Megacraspedus"/><tp:taxon-name-part taxon-name-part-type="species" reg="kaszabianus">kaszabianus</tp:taxon-name-part></tp:taxon-name></italic>), female, Mongolia (<named-content xmlns:xlink="http://www.w3.org/1999/xlink" content-type="dwc:institutional_code" xlink:type="simple">HNHM</named-content>) <bold>113</bold><italic><tp:taxon-name><tp:taxon-name-part taxon-name-part-type="genus" reg="Megacraspedus">M.</tp:taxon-name-part><tp:taxon-name-part taxon-name-part-type="species" reg="orenburgensis">orenburgensis</tp:taxon-name-part></tp:taxon-name></italic> Junnilainen &amp; Nupponen, 2010 – Holotype, male, Russia (<abbrev xmlns:xlink="http://www.w3.org/1999/xlink" content-type="institution" xlink:title="Research Collection Kari Nupponen, Espoo, Finland" id="ABBRID0EM4IO" xlink:type="simple">RCKN</abbrev>) <bold>114</bold><italic><tp:taxon-name><tp:taxon-name-part taxon-name-part-type="genus" reg="Megacraspedus">M.</tp:taxon-name-part><tp:taxon-name-part taxon-name-part-type="species" reg="lagopellus">lagopellus</tp:taxon-name-part></tp:taxon-name></italic> Herrich-Schäffer, 1860 – male, Hungary (<named-content xmlns:xlink="http://www.w3.org/1999/xlink" content-type="dwc:institutional_code" xlink:type="simple">NHMW</named-content>).</p></caption><graphic xmlns:xlink="http://www.w3.org/1999/xlink" xlink:href="zookeys-800-001-g024.jpg" id="oo_245726.jpg" position="float" orientation="portrait" xlink:type="simple"/></fig><fig id="F60" position="float" orientation="portrait"><label>Figures 237–239.</label><caption><p><italic><tp:taxon-name><tp:taxon-name-part taxon-name-part-type="genus" reg="Megacraspedus">Megacraspedus</tp:taxon-name-part></tp:taxon-name></italic> male genitalia. <bold>237</bold><italic><tp:taxon-name><tp:taxon-name-part taxon-name-part-type="genus" reg="Megacraspedus">M.</tp:taxon-name-part><tp:taxon-name-part taxon-name-part-type="species" reg="leuca">leuca</tp:taxon-name-part></tp:taxon-name></italic> (Filipjev, 1929) – Russia, GEL 1240 P.H. (<named-content xmlns:xlink="http://www.w3.org/1999/xlink" content-type="dwc:institutional_code" xlink:type="simple">TLMF</named-content>) <bold>238</bold><italic><tp:taxon-name><tp:taxon-name-part taxon-name-part-type="genus" reg="Megacraspedus">M.</tp:taxon-name-part><tp:taxon-name-part taxon-name-part-type="species" reg="orenburgensis">orenburgensis</tp:taxon-name-part></tp:taxon-name></italic> Junnilainen &amp; Nupponen, 2010 – Paratype, Russia, genitalia slide 17.iv.2006 K. Nupponen. (<abbrev xmlns:xlink="http://www.w3.org/1999/xlink" content-type="institution" xlink:title="Research Collection Kari Nupponen, Espoo, Finland" id="ABBRID0EL6LO" xlink:type="simple">RCKN</abbrev>) <bold>239</bold><italic><tp:taxon-name><tp:taxon-name-part taxon-name-part-type="genus" reg="Megacraspedus">M.</tp:taxon-name-part><tp:taxon-name-part taxon-name-part-type="species" reg="lagopellus">lagopellus</tp:taxon-name-part></tp:taxon-name></italic> Herrich-Schäffer, 1860 – Hungary, gen. slide 16.656 (<named-content xmlns:xlink="http://www.w3.org/1999/xlink" content-type="dwc:institutional_code" xlink:type="simple">NHMW</named-content>).</p></caption><graphic xmlns:xlink="http://www.w3.org/1999/xlink" xlink:href="zookeys-800-001-g060.jpg" id="oo_245765.jpg" position="float" orientation="portrait" xlink:type="simple"/></fig><fig id="F78" position="float" orientation="portrait"><label>Figures 291–293.</label><caption><p><italic><tp:taxon-name><tp:taxon-name-part taxon-name-part-type="genus" reg="Megacraspedus">Megacraspedus</tp:taxon-name-part></tp:taxon-name></italic> female genitalia. <bold>291</bold><italic><tp:taxon-name><tp:taxon-name-part taxon-name-part-type="genus" reg="Megacraspedus">M.</tp:taxon-name-part><tp:taxon-name-part taxon-name-part-type="species" reg="nupponeni">nupponeni</tp:taxon-name-part></tp:taxon-name></italic> sp. n. – Paratype, Russia, gen. slide 4/16.7.2017 K. Nupponen (<abbrev xmlns:xlink="http://www.w3.org/1999/xlink" content-type="institution" xlink:title="Research Collection Kari Nupponen, Espoo, Finland" id="ABBRID0EXJNO" xlink:type="simple">RCKN</abbrev>) <bold>292</bold><italic><tp:taxon-name><tp:taxon-name-part taxon-name-part-type="genus" reg="Megacraspedus">M.</tp:taxon-name-part><tp:taxon-name-part taxon-name-part-type="species" reg="leuca">leuca</tp:taxon-name-part></tp:taxon-name></italic> (Filipjev, 1929) – Paratype (<italic><tp:taxon-name><tp:taxon-name-part taxon-name-part-type="genus" reg="Megacraspedus"/><tp:taxon-name-part taxon-name-part-type="species" reg="kaszabianus">kaszabianus</tp:taxon-name-part></tp:taxon-name></italic>), Mongolia, GU 16/1447 P.H. (<named-content xmlns:xlink="http://www.w3.org/1999/xlink" content-type="dwc:institutional_code" xlink:type="simple">HNHM</named-content>) <bold>293</bold><italic><tp:taxon-name><tp:taxon-name-part taxon-name-part-type="genus" reg="Megacraspedus">M.</tp:taxon-name-part><tp:taxon-name-part taxon-name-part-type="species" reg="lagopellus">lagopellus</tp:taxon-name-part></tp:taxon-name></italic> Herrich-Schäffer, 1860 – Hungary, gen. slide 16.657 (<named-content xmlns:xlink="http://www.w3.org/1999/xlink" content-type="dwc:institutional_code" xlink:type="simple">NHMW</named-content>).</p></caption><graphic xmlns:xlink="http://www.w3.org/1999/xlink" xlink:href="zookeys-800-001-g078.jpg" id="oo_245783.jpg" position="float" orientation="portrait" xlink:type="simple"/></fig><fig id="F23" position="float" orientation="portrait"><label>Figures 103–108.</label><caption><p><italic><tp:taxon-name><tp:taxon-name-part taxon-name-part-type="genus" reg="Megacraspedus">Megacraspedus</tp:taxon-name-part></tp:taxon-name></italic> adults in dorsal view. <bold>103</bold><italic><tp:taxon-name><tp:taxon-name-part taxon-name-part-type="genus" reg="Megacraspedus">M.</tp:taxon-name-part><tp:taxon-name-part taxon-name-part-type="species" reg="multispinella">multispinella</tp:taxon-name-part></tp:taxon-name></italic> Junnilainen &amp; Nupponen, 2010 – male, Russia (<named-content xmlns:xlink="http://www.w3.org/1999/xlink" content-type="dwc:institutional_code" xlink:type="simple">MZH</named-content>) <bold>104</bold><italic><tp:taxon-name><tp:taxon-name-part taxon-name-part-type="genus" reg="Megacraspedus">M.</tp:taxon-name-part><tp:taxon-name-part taxon-name-part-type="species" reg="multispinella">multispinella</tp:taxon-name-part></tp:taxon-name></italic> Junnilainen &amp; Nupponen, 2010 – female, Russia (<named-content xmlns:xlink="http://www.w3.org/1999/xlink" content-type="dwc:institutional_code" xlink:type="simple">MZH</named-content>) <bold>105</bold><italic><tp:taxon-name><tp:taxon-name-part taxon-name-part-type="genus" reg="Megacraspedus">M.</tp:taxon-name-part><tp:taxon-name-part taxon-name-part-type="species" reg="nupponeni">nupponeni</tp:taxon-name-part></tp:taxon-name></italic> sp. n. – Paratype, male, Russia (<abbrev xmlns:xlink="http://www.w3.org/1999/xlink" content-type="institution" xlink:title="Research Collection Kari Nupponen, Espoo, Finland" id="ABBRID0EXXIO" xlink:type="simple">RCKN</abbrev>) <bold>106</bold><italic><tp:taxon-name><tp:taxon-name-part taxon-name-part-type="genus" reg="Megacraspedus">M.</tp:taxon-name-part><tp:taxon-name-part taxon-name-part-type="species" reg="nupponeni">nupponeni</tp:taxon-name-part></tp:taxon-name></italic> sp. n. – Paratype, female, Russia (<abbrev xmlns:xlink="http://www.w3.org/1999/xlink" content-type="institution" xlink:title="Research Collection Kari Nupponen, Espoo, Finland" id="ABBRID0EJYIO" xlink:type="simple">RCKN</abbrev>) <bold>107</bold><italic><tp:taxon-name><tp:taxon-name-part taxon-name-part-type="genus" reg="Megacraspedus">M.</tp:taxon-name-part><tp:taxon-name-part taxon-name-part-type="species" reg="cerussatellus">cerussatellus</tp:taxon-name-part></tp:taxon-name></italic> Rebel, 1930 – Lectotype, male, Bulgaria (<named-content xmlns:xlink="http://www.w3.org/1999/xlink" content-type="dwc:institutional_code" xlink:type="simple">NHMW</named-content>) <bold>108</bold><italic><tp:taxon-name><tp:taxon-name-part taxon-name-part-type="genus" reg="Megacraspedus">M.</tp:taxon-name-part><tp:taxon-name-part taxon-name-part-type="species" reg="attritellus">attritellus</tp:taxon-name-part></tp:taxon-name></italic> Staudinger, 1871 – male, Russia (<named-content xmlns:xlink="http://www.w3.org/1999/xlink" content-type="dwc:institutional_code" xlink:type="simple">NMPC</named-content>).</p></caption><graphic xmlns:xlink="http://www.w3.org/1999/xlink" xlink:href="zookeys-800-001-g023.jpg" id="oo_245725.jpg" position="float" orientation="portrait" xlink:type="simple"/></fig></tp:treatment-sec><ref-list><ref id="B7"><mixed-citation xmlns:xlink="http://www.w3.org/1999/xlink" xlink:type="simple"><person-group><name name-style="western"><surname>Bidzilya</surname><given-names>O</given-names></name></person-group> (<year>2002</year>) <article-title>On the distribution of gelechiid moths (<tp:taxon-name><tp:taxon-name-part taxon-name-part-type="order">Lepidoptera</tp:taxon-name-part></tp:taxon-name>: <tp:taxon-name><tp:taxon-name-part taxon-name-part-type="family">Gelechiidae</tp:taxon-name-part></tp:taxon-name>) in the southern Siberia (information 1).</article-title><source>The Kharkov entomological Society Gazette</source><volume>9</volume>(<issue>2001</issue>): <fpage>64</fpage>–<lpage>72</lpage>.</mixed-citation></ref><ref id="B94"><mixed-citation xmlns:xlink="http://www.w3.org/1999/xlink" xlink:type="simple"><person-group><name name-style="western"><surname>Povolný</surname><given-names>D</given-names></name></person-group> (<year>1982</year>) <italic><tp:taxon-name><tp:taxon-name-part taxon-name-part-type="genus">Megacraspedus</tp:taxon-name-part><tp:taxon-name-part taxon-name-part-type="species">kaszabianus</tp:taxon-name-part></tp:taxon-name></italic> sp. n. aus der Mongolei (<tp:taxon-name><tp:taxon-name-part taxon-name-part-type="order">Lepidoptera</tp:taxon-name-part></tp:taxon-name>, <tp:taxon-name><tp:taxon-name-part taxon-name-part-type="family">Gelechiidae</tp:taxon-name-part></tp:taxon-name>). Annales Historico-Naturales Musei Nationalis Hungarici 74: 193–202.</mixed-citation></ref><ref id="B57"><mixed-citation xmlns:xlink="http://www.w3.org/1999/xlink" xlink:type="simple"><person-group><name name-style="western"><surname>Junnilainen</surname><given-names>J</given-names></name><name name-style="western"><surname>Nupponen</surname><given-names>K</given-names></name></person-group> (<year>2010</year>) <article-title>The gelechiid fauna of the Southern Ural Mountains, part I: descriptions of seventeen new species (<tp:taxon-name><tp:taxon-name-part taxon-name-part-type="order">Lepidoptera</tp:taxon-name-part></tp:taxon-name>: <tp:taxon-name><tp:taxon-name-part taxon-name-part-type="family">Gelechiidae</tp:taxon-name-part></tp:taxon-name>).</article-title><source>Zootaxa</source><volume>2366</volume>: <fpage>1</fpage>–<lpage>34</lpage>.</mixed-citation></ref></ref-list></tp:taxon-treatment>
