# Supplementary material for: Revision of the genus Megacraspedus Zeller, 1839, a challenging taxonomic tightrope of species delimitation (Lepidoptera, Gelechiidae)
Source: Zookeys. 2018 Nov 29;(800):1–278. doi: 10.3897/zookeys.800.26292 (PMC6284011; doi:10.3897/zookeys.800.26292)
Supplement: XML Treatment for Megacraspedus lagopellus [file zookeys.800.26292-treatment63.xml]

<!DOCTYPE tp:taxon-treatment
  PUBLIC "-//TaxonX//DTD Taxonomic Treatment Publishing DTD v0 20100105//EN" "tax-treatment-NSO.dtd">
<tp:taxon-treatment xmlns:tp="http://www.plazi.org/taxpub"><tp:treatment-meta><kwd-group><label>Taxon classification</label><kwd><named-content xmlns:xlink="http://www.w3.org/1999/xlink" content-type="kingdom">Animalia</named-content></kwd><kwd><named-content xmlns:xlink="http://www.w3.org/1999/xlink" content-type="order">Lepidoptera</named-content></kwd><kwd><named-content xmlns:xlink="http://www.w3.org/1999/xlink" content-type="family">Gelechiidae</named-content></kwd></kwd-group><mixed-citation publication-type="journal"><person-group><name><surname>Huemer</surname><given-names>Peter</given-names></name><name><surname>Karsholt</surname><given-names>Ole</given-names></name></person-group><article-title>Revision of the genus <italic><tp:taxon-name><tp:taxon-name-part taxon-name-part-type="genus" reg="Megacraspedus">Megacraspedus</tp:taxon-name-part></tp:taxon-name></italic> Zeller, 1839, a challenging taxonomic tightrope of species delimitation (<tp:taxon-name><tp:taxon-name-part taxon-name-part-type="order">Lepidoptera</tp:taxon-name-part></tp:taxon-name>, <tp:taxon-name><tp:taxon-name-part taxon-name-part-type="family">Gelechiidae</tp:taxon-name-part></tp:taxon-name>)</article-title><source>Zookeys</source><day>29</day><month>11</month><year>2018</year><volume>2018</volume><issue>800</issue><fpage>1</fpage><lpage>278</lpage><pub-id pub-id-type="doi">10.3897/zookeys.800.26292</pub-id></mixed-citation></tp:treatment-meta><tp:nomenclature><tp:taxon-name>
              <tp:taxon-name-part taxon-name-part-type="genus" reg="Megacraspedus">Megacraspedus</tp:taxon-name-part>
              <tp:taxon-name-part taxon-name-part-type="species" reg="lagopellus">lagopellus</tp:taxon-name-part>
            </tp:taxon-name><tp:taxon-authority>Herrich-Schäffer, 1860</tp:taxon-authority><tp:nomenclature-citation-list><tp:nomenclature-citation><tp:taxon-name>
                  <tp:taxon-name-part taxon-name-part-type="genus" reg="Megacraspedus">Megacraspedus</tp:taxon-name-part>
                  <tp:taxon-name-part taxon-name-part-type="species" reg="lagopellus">lagopellus</tp:taxon-name-part>
                </tp:taxon-name><comment>Herrich-Schäffer, 1860: 13, pl. [14], fig. 81.</comment></tp:nomenclature-citation></tp:nomenclature-citation-list></tp:nomenclature><tp:treatment-sec sec-type="material" id="SECID0EAZOM"><title>Examined material.</title><p>Hungary. 1 ♂, Ofen [Budapest], 1868, leg. Anker, genitalia slide Mus. Vind. 16.656; 1 ♀, same data, but 1874, genitalia slide NM 16657 (all <named-content xmlns:xlink="http://www.w3.org/1999/xlink" content-type="dwc:institutional_code" xlink:type="simple">NHMW</named-content>). <!--PageBreak-->Kazakhstan. 1 ♂, 6 ♀, Kapchagai, 600 m, 18.v.2004, leg. A. Pototski &amp; U. Jürivete (<abbrev xmlns:xlink="http://www.w3.org/1999/xlink" content-type="institution" xlink:title="Research Collection Alexander Pototski, Tallinn, Estonia" id="ABBRID0EQZOM" xlink:type="simple">RCAP</abbrev>, <named-content xmlns:xlink="http://www.w3.org/1999/xlink" content-type="dwc:institutional_code" xlink:type="simple">ZMUC</named-content>). Russia. 4 ♂, 7 ♀, S-Ural, Orenburg oblast, 20 km S Pokrovka village, Schibendy valley, 3–7.vi.1998, leg. J. Junnilainen, K. &amp; T. Nupponen (<abbrev xmlns:xlink="http://www.w3.org/1999/xlink" content-type="institution" xlink:title="Research Collection Kari Nupponen, Espoo, Finland" id="ABBRID0E4ZOM" xlink:type="simple">RCKN</abbrev>, <named-content xmlns:xlink="http://www.w3.org/1999/xlink" content-type="dwc:institutional_code" xlink:type="simple">ZMUC</named-content>); 2 ♂, same data, but 10.vi.2001, leg. K. Nupponen (<abbrev xmlns:xlink="http://www.w3.org/1999/xlink" content-type="institution" xlink:title="Research Collection Kari Nupponen, Espoo, Finland" id="ABBRID0EK1OM" xlink:type="simple">RCKN</abbrev>, <named-content xmlns:xlink="http://www.w3.org/1999/xlink" content-type="dwc:institutional_code" xlink:type="simple">ZMUC</named-content>); 1 ♀, same data, but 2.vii.2003, leg. K. Nupponen; 2 ♂, same data, but 30.v.2004, leg. K. Nupponen (all <named-content xmlns:xlink="http://www.w3.org/1999/xlink" content-type="dwc:institutional_code" xlink:type="simple">ZMUC</named-content>); 1 ♂, 7 ♀, S-Ural, Orenburg oblast, Orenburgskij zap., Burtinskil step, 12–17.vi.2007, leg. J. Kullberg &amp; M. Zalewski (<named-content xmlns:xlink="http://www.w3.org/1999/xlink" content-type="dwc:institutional_code" xlink:type="simple">MZH</named-content>, <named-content xmlns:xlink="http://www.w3.org/1999/xlink" content-type="dwc:institutional_code" xlink:type="simple">ZMUC</named-content>); 1 ♂, S-Ural, Orenburg oblast, 40 km W Orsk, near Guberlja vill., 26.vi.2003, leg. K. Nupponen (<abbrev xmlns:xlink="http://www.w3.org/1999/xlink" content-type="institution" xlink:title="Collection of Ecology-Centre, Kiel University, Germany" id="ABBRID0EP2OM" xlink:type="simple">ECKU</abbrev>).</p></tp:treatment-sec><tp:treatment-sec sec-type="redescription" id="SECID0EU2OM"><title>Redescription.</title><p>Adult. <italic>Male</italic> (Figure <xref ref-type="fig" rid="F24">114</xref>). Wingspan 18–20 mm. Segment 2 of labial palpus with long scale brush, brown in middle of outer and inner surface, whitish on lower and upper surface; segment 3 thin, white. Antennal scape without pecten; flagellum brown, ringed with white. Head whitish brown, thorax and tegula as forewing. Forewing light yellowish, darker in costal part; veins indistinctly white; costa white; fringes whitish grey. Hindwing light grey with concolorous fringes.</p><p><italic>Female</italic> (Figure <xref ref-type="fig" rid="F25">115</xref>). Wingspan 17–19 mm. Antennal scape without pecten; flagellum white, indistinctly ringed darker; colour of wings slightly lighter than male; otherwise similar to male.</p><p><italic>Variation</italic>. The brownish part of the labial palpus can be more or less distinct, and the forewing colour can vary from whitish yellow to light yellow. Specimens tend to become greasy and the whitish parts of the head and body thereby turn brown.</p><p><italic>Male genitalia</italic> (Figure <xref ref-type="fig" rid="F60">239</xref>). Uncus slender, short; gnathos hook strong, slightly longer than uncus, weakly curved with pointed apex; tegumen with medially converging sclerotised anterior ridges, anterior margin of tegumen with moderately shallow emargination, medially additional U-shaped excavation; pedunculi large, weakly demarcated, suboval; valva straight, massive, broad, extending almost to apex of uncus, apically rounded, with small spine, distal area covered with setae, without separated sacculus; posterior margin of vinculum with weakly developed oblique lateral humps, vincular sclerites elongated, sub-triangular; saccus sub-triangular, evenly tapered, broadly rounded apex, ratio maximum width to length approximately 0.8, posterior margin arched, without medial emargination, medial part without sclerotised ridge, lateral sclerites slightly shorter than maximum width of saccus; phallus straight, with weakly bulbous coecum, distal three-quarters slender, rod-like, with small dorsoapical tooth.</p><p><italic>Female genitalia</italic> (Figure <xref ref-type="fig" rid="F78">293</xref>). Papilla analis laterally compressed, extruding from tip of abdomen, strongly sclerotised, large, approximately 1.4 mm long, posteriorly narrowing, weakly curved, ventral edge convex, dorsal edge concave, apex distinctly pointed; apophysis posterior rod-like, approximately 2.6 mm long, posterior end pointed, anterior end rounded; segment VIII about 1 mm long, strongly sclerotised except for less sclerotised ventromedial zone; subgenital plate almost without modified sclerotisations, anterior edge of segment straight, small elongated ostium bursae delimited by sclerotised lateral ridge; apophysis anterior rod-like, about length of segment VIII; colliculum short, sclerotised; ductus bursae gradually widening to weakly delimited corpus bursae, posterior part with granulate microsculpture, corpus bursae suboval, entire length of ductus and corpus bursae approximately 2.2 mm; signum moderately small, rounded, spiny plate.</p><!--PageBreak--></tp:treatment-sec><tp:treatment-sec sec-type="diagnosis" id="SECID0E43OM"><title>Diagnosis.</title><p><italic><tp:taxon-name><tp:taxon-name-part taxon-name-part-type="genus" reg="Megacraspedus">Megacraspedus</tp:taxon-name-part><tp:taxon-name-part taxon-name-part-type="species" reg="lagopellus">lagopellus</tp:taxon-name-part></tp:taxon-name></italic> is characterised by the long scale brush on segment 2 of the labial palps and by its light yellowish forewings with indistinct white on the veins. It resembles the larger <italic><tp:taxon-name><tp:taxon-name-part taxon-name-part-type="genus" reg="Megacraspedus">M.</tp:taxon-name-part><tp:taxon-name-part taxon-name-part-type="species" reg="argyroneurellus">argyroneurellus</tp:taxon-name-part></tp:taxon-name></italic> (Figs <xref ref-type="fig" rid="F26">121–124</xref>), but that species has more distinct white veins. It is furthermore similar to <italic><tp:taxon-name><tp:taxon-name-part taxon-name-part-type="genus" reg="Megacraspedus">M.</tp:taxon-name-part><tp:taxon-name-part taxon-name-part-type="species" reg="coleophorodes">coleophorodes</tp:taxon-name-part></tp:taxon-name></italic>, (see below). The male genitalia are similar to <italic><tp:taxon-name><tp:taxon-name-part taxon-name-part-type="genus" reg="Megacraspedus">M.</tp:taxon-name-part><tp:taxon-name-part taxon-name-part-type="species" reg="coleophorodes">coleophorodes</tp:taxon-name-part></tp:taxon-name></italic> (Figure <xref ref-type="fig" rid="F61">240</xref>) but differ in the unique shape of the uncus and the broader valva. The female genitalia are similar to <italic><tp:taxon-name><tp:taxon-name-part taxon-name-part-type="genus" reg="Megacraspedus">M.</tp:taxon-name-part><tp:taxon-name-part taxon-name-part-type="species" reg="coleophorodes">coleophorodes</tp:taxon-name-part></tp:taxon-name></italic> (Figure <xref ref-type="fig" rid="F79">294</xref>) but differ in the less pointed papilla analis. The species can be separated from <italic><tp:taxon-name><tp:taxon-name-part taxon-name-part-type="genus" reg="Megacraspedus">M.</tp:taxon-name-part><tp:taxon-name-part taxon-name-part-type="species" reg="feminensis">feminensis</tp:taxon-name-part></tp:taxon-name></italic> sp. n. (Figure <xref ref-type="fig" rid="F79">295</xref>) e.g., by the much smaller and pointed papilla analis.</p></tp:treatment-sec><tp:treatment-sec sec-type="Molecular data" id="SECID0EV6OM"><title>Molecular data.</title><p>BIN BOLD:ACB0458 (n = 2). The intraspecific divergence of the barcode region is low with maximum divergence of 0.2%. The distance to the nearest neighbour <italic><tp:taxon-name><tp:taxon-name-part taxon-name-part-type="genus" reg="Megacraspedus">M.</tp:taxon-name-part><tp:taxon-name-part taxon-name-part-type="species" reg="feminensis">feminensis</tp:taxon-name-part></tp:taxon-name></italic> sp. n. is 7.8% (p-dist).</p></tp:treatment-sec><tp:treatment-sec sec-type="distribution" id="SECID0EGAPM"><title>Distribution.</title><p>Hungary, Kazakhstan, Russia (S. Ural and Volgograd oblast).</p></tp:treatment-sec><tp:treatment-sec sec-type="biology" id="SECID0ELAPM"><title>Biology.</title><p>Host plant and early stages are unknown. The adults have been collected from the middle of May to the middle of July at altitudes up to 600 m.</p></tp:treatment-sec><tp:treatment-sec sec-type="remarks" id="SECID0EQAPM"><title>Remarks.</title><p><italic><tp:taxon-name><tp:taxon-name-part taxon-name-part-type="genus" reg="Megacraspedus">Megacraspedus</tp:taxon-name-part><tp:taxon-name-part taxon-name-part-type="species" reg="lagopellus">lagopellus</tp:taxon-name-part></tp:taxon-name></italic> was described from an unstated number of specimens from Sarepta (now Krasnoarmeysk), southern Russia (Herrich-Schäffer 1860). We have not been able to trace any syntypes, but the identity of this species is fixed by Herrich-Schäffer’s figure (op. cit.: fig. 81). <italic><tp:taxon-name><tp:taxon-name-part taxon-name-part-type="genus" reg="Megacraspedus">M.</tp:taxon-name-part><tp:taxon-name-part taxon-name-part-type="species" reg="lagopellus">lagopellus</tp:taxon-name-part></tp:taxon-name></italic> is unusual among <italic><tp:taxon-name><tp:taxon-name-part taxon-name-part-type="genus" reg="Megacraspedus">Megacraspedus</tp:taxon-name-part></tp:taxon-name></italic> because more females than males were available for study.</p></tp:treatment-sec><tp:treatment-sec><!--Section generated to contain objects referenced in tp:taxon-treatment.--><fig id="F24" position="float" orientation="portrait"><label>Figures 109–114.</label><caption><p><italic><tp:taxon-name><tp:taxon-name-part taxon-name-part-type="genus" reg="Megacraspedus">Megacraspedus</tp:taxon-name-part></tp:taxon-name></italic> adults in dorsal view. <bold>109</bold><italic><tp:taxon-name><tp:taxon-name-part taxon-name-part-type="genus" reg="Megacraspedus">M.</tp:taxon-name-part><tp:taxon-name-part taxon-name-part-type="species" reg="consortiella">consortiella</tp:taxon-name-part></tp:taxon-name></italic> Caradja, 1920 – male, Kyrgyzstan (<abbrev xmlns:xlink="http://www.w3.org/1999/xlink" content-type="institution" xlink:title="Research Collection Kari Nupponen, Espoo, Finland" id="ABBRID0EU1IO" xlink:type="simple">RCKN</abbrev>) <bold>110</bold><italic><tp:taxon-name><tp:taxon-name-part taxon-name-part-type="genus" reg="Megacraspedus">M.</tp:taxon-name-part><tp:taxon-name-part taxon-name-part-type="species" reg="pototskii">pototskii</tp:taxon-name-part></tp:taxon-name></italic> sp. n. – Holotype, male, Kyrgyzstan (<abbrev xmlns:xlink="http://www.w3.org/1999/xlink" content-type="institution" xlink:title="Research Collection Kari Nupponen, Espoo, Finland" id="ABBRID0EG2IO" xlink:type="simple">RCKN</abbrev>) <bold>111</bold><italic><tp:taxon-name><tp:taxon-name-part taxon-name-part-type="genus" reg="Megacraspedus">M.</tp:taxon-name-part><tp:taxon-name-part taxon-name-part-type="species" reg="leuca">leuca</tp:taxon-name-part></tp:taxon-name></italic> (Filipjev, 1929) – male, Russia (<named-content xmlns:xlink="http://www.w3.org/1999/xlink" content-type="dwc:institutional_code" xlink:type="simple">NMPC</named-content>) <bold>112</bold><italic><tp:taxon-name><tp:taxon-name-part taxon-name-part-type="genus" reg="Megacraspedus">M.</tp:taxon-name-part><tp:taxon-name-part taxon-name-part-type="species" reg="leuca">leuca</tp:taxon-name-part></tp:taxon-name></italic> (Filipjev, 1929) – Paratype (<italic><tp:taxon-name><tp:taxon-name-part taxon-name-part-type="genus" reg="Megacraspedus"/><tp:taxon-name-part taxon-name-part-type="species" reg="kaszabianus">kaszabianus</tp:taxon-name-part></tp:taxon-name></italic>), female, Mongolia (<named-content xmlns:xlink="http://www.w3.org/1999/xlink" content-type="dwc:institutional_code" xlink:type="simple">HNHM</named-content>) <bold>113</bold><italic><tp:taxon-name><tp:taxon-name-part taxon-name-part-type="genus" reg="Megacraspedus">M.</tp:taxon-name-part><tp:taxon-name-part taxon-name-part-type="species" reg="orenburgensis">orenburgensis</tp:taxon-name-part></tp:taxon-name></italic> Junnilainen &amp; Nupponen, 2010 – Holotype, male, Russia (<abbrev xmlns:xlink="http://www.w3.org/1999/xlink" content-type="institution" xlink:title="Research Collection Kari Nupponen, Espoo, Finland" id="ABBRID0EM4IO" xlink:type="simple">RCKN</abbrev>) <bold>114</bold><italic><tp:taxon-name><tp:taxon-name-part taxon-name-part-type="genus" reg="Megacraspedus">M.</tp:taxon-name-part><tp:taxon-name-part taxon-name-part-type="species" reg="lagopellus">lagopellus</tp:taxon-name-part></tp:taxon-name></italic> Herrich-Schäffer, 1860 – male, Hungary (<named-content xmlns:xlink="http://www.w3.org/1999/xlink" content-type="dwc:institutional_code" xlink:type="simple">NHMW</named-content>).</p></caption><graphic xmlns:xlink="http://www.w3.org/1999/xlink" xlink:href="zookeys-800-001-g024.jpg" id="oo_245726.jpg" position="float" orientation="portrait" xlink:type="simple"/></fig><fig id="F25" position="float" orientation="portrait"><label>Figures 115–120.</label><caption><p><italic><tp:taxon-name><tp:taxon-name-part taxon-name-part-type="genus" reg="Megacraspedus">Megacraspedus</tp:taxon-name-part></tp:taxon-name></italic> adults in dorsal view. <bold>115</bold><italic><tp:taxon-name><tp:taxon-name-part taxon-name-part-type="genus" reg="Megacraspedus">M.</tp:taxon-name-part><tp:taxon-name-part taxon-name-part-type="species" reg="lagopellus">lagopellus</tp:taxon-name-part></tp:taxon-name></italic> Herrich-Schäffer, 1860 – female, Hungary (<named-content xmlns:xlink="http://www.w3.org/1999/xlink" content-type="dwc:institutional_code" xlink:type="simple">NHMW</named-content>) <bold>116</bold><italic><tp:taxon-name><tp:taxon-name-part taxon-name-part-type="genus" reg="Megacraspedus">M.</tp:taxon-name-part><tp:taxon-name-part taxon-name-part-type="species" reg="coleophorodes">coleophorodes</tp:taxon-name-part></tp:taxon-name></italic> (Li &amp; Zheng, 1995) – Holotype, male, China (<named-content xmlns:xlink="http://www.w3.org/1999/xlink" content-type="dwc:institutional_code" xlink:type="simple">NKU</named-content>) <bold>117</bold><italic><tp:taxon-name><tp:taxon-name-part taxon-name-part-type="genus" reg="Megacraspedus">M.</tp:taxon-name-part><tp:taxon-name-part taxon-name-part-type="species" reg="coleophorodes">coleophorodes</tp:taxon-name-part></tp:taxon-name></italic> (Li &amp; Zheng, 1995) – Paratype, female, China, (<named-content xmlns:xlink="http://www.w3.org/1999/xlink" content-type="dwc:institutional_code" xlink:type="simple">NKU</named-content>) <bold>118</bold><italic><tp:taxon-name><tp:taxon-name-part taxon-name-part-type="genus" reg="Megacraspedus">M.</tp:taxon-name-part><tp:taxon-name-part taxon-name-part-type="species" reg="feminensis">feminensis</tp:taxon-name-part></tp:taxon-name></italic> sp. n. – Paratype, female, Kazakhstan (<abbrev xmlns:xlink="http://www.w3.org/1999/xlink" content-type="institution" xlink:title="Research Collection Kari Nupponen, Espoo, Finland" id="ABBRID0EBBJO" xlink:type="simple">RCKN</abbrev>) <bold>119</bold><italic><tp:taxon-name><tp:taxon-name-part taxon-name-part-type="genus" reg="Megacraspedus">M.</tp:taxon-name-part><tp:taxon-name-part taxon-name-part-type="species" reg="kirgizicus">kirgizicus</tp:taxon-name-part></tp:taxon-name></italic> sp. n. – Paratype, male, Afghanistan (<named-content xmlns:xlink="http://www.w3.org/1999/xlink" content-type="dwc:institutional_code" xlink:type="simple">NHMW</named-content>) <bold>120</bold><italic><tp:taxon-name><tp:taxon-name-part taxon-name-part-type="genus" reg="Megacraspedus">M.</tp:taxon-name-part><tp:taxon-name-part taxon-name-part-type="species" reg="kirgizicus">kirgizicus</tp:taxon-name-part></tp:taxon-name></italic> sp. n. – Paratype, female, Afghanistan (<named-content xmlns:xlink="http://www.w3.org/1999/xlink" content-type="dwc:institutional_code" xlink:type="simple">NHMW</named-content>).</p></caption><graphic xmlns:xlink="http://www.w3.org/1999/xlink" xlink:href="zookeys-800-001-g025.jpg" id="oo_245727.jpg" position="float" orientation="portrait" xlink:type="simple"/></fig><fig id="F60" position="float" orientation="portrait"><label>Figures 237–239.</label><caption><p><italic><tp:taxon-name><tp:taxon-name-part taxon-name-part-type="genus" reg="Megacraspedus">Megacraspedus</tp:taxon-name-part></tp:taxon-name></italic> male genitalia. <bold>237</bold><italic><tp:taxon-name><tp:taxon-name-part taxon-name-part-type="genus" reg="Megacraspedus">M.</tp:taxon-name-part><tp:taxon-name-part taxon-name-part-type="species" reg="leuca">leuca</tp:taxon-name-part></tp:taxon-name></italic> (Filipjev, 1929) – Russia, GEL 1240 P.H. (<named-content xmlns:xlink="http://www.w3.org/1999/xlink" content-type="dwc:institutional_code" xlink:type="simple">TLMF</named-content>) <bold>238</bold><italic><tp:taxon-name><tp:taxon-name-part taxon-name-part-type="genus" reg="Megacraspedus">M.</tp:taxon-name-part><tp:taxon-name-part taxon-name-part-type="species" reg="orenburgensis">orenburgensis</tp:taxon-name-part></tp:taxon-name></italic> Junnilainen &amp; Nupponen, 2010 – Paratype, Russia, genitalia slide 17.iv.2006 K. Nupponen. (<abbrev xmlns:xlink="http://www.w3.org/1999/xlink" content-type="institution" xlink:title="Research Collection Kari Nupponen, Espoo, Finland" id="ABBRID0EL6LO" xlink:type="simple">RCKN</abbrev>) <bold>239</bold><italic><tp:taxon-name><tp:taxon-name-part taxon-name-part-type="genus" reg="Megacraspedus">M.</tp:taxon-name-part><tp:taxon-name-part taxon-name-part-type="species" reg="lagopellus">lagopellus</tp:taxon-name-part></tp:taxon-name></italic> Herrich-Schäffer, 1860 – Hungary, gen. slide 16.656 (<named-content xmlns:xlink="http://www.w3.org/1999/xlink" content-type="dwc:institutional_code" xlink:type="simple">NHMW</named-content>).</p></caption><graphic xmlns:xlink="http://www.w3.org/1999/xlink" xlink:href="zookeys-800-001-g060.jpg" id="oo_245765.jpg" position="float" orientation="portrait" xlink:type="simple"/></fig><fig id="F78" position="float" orientation="portrait"><label>Figures 291–293.</label><caption><p><italic><tp:taxon-name><tp:taxon-name-part taxon-name-part-type="genus" reg="Megacraspedus">Megacraspedus</tp:taxon-name-part></tp:taxon-name></italic> female genitalia. <bold>291</bold><italic><tp:taxon-name><tp:taxon-name-part taxon-name-part-type="genus" reg="Megacraspedus">M.</tp:taxon-name-part><tp:taxon-name-part taxon-name-part-type="species" reg="nupponeni">nupponeni</tp:taxon-name-part></tp:taxon-name></italic> sp. n. – Paratype, Russia, gen. slide 4/16.7.2017 K. Nupponen (<abbrev xmlns:xlink="http://www.w3.org/1999/xlink" content-type="institution" xlink:title="Research Collection Kari Nupponen, Espoo, Finland" id="ABBRID0EXJNO" xlink:type="simple">RCKN</abbrev>) <bold>292</bold><italic><tp:taxon-name><tp:taxon-name-part taxon-name-part-type="genus" reg="Megacraspedus">M.</tp:taxon-name-part><tp:taxon-name-part taxon-name-part-type="species" reg="leuca">leuca</tp:taxon-name-part></tp:taxon-name></italic> (Filipjev, 1929) – Paratype (<italic><tp:taxon-name><tp:taxon-name-part taxon-name-part-type="genus" reg="Megacraspedus"/><tp:taxon-name-part taxon-name-part-type="species" reg="kaszabianus">kaszabianus</tp:taxon-name-part></tp:taxon-name></italic>), Mongolia, GU 16/1447 P.H. (<named-content xmlns:xlink="http://www.w3.org/1999/xlink" content-type="dwc:institutional_code" xlink:type="simple">HNHM</named-content>) <bold>293</bold><italic><tp:taxon-name><tp:taxon-name-part taxon-name-part-type="genus" reg="Megacraspedus">M.</tp:taxon-name-part><tp:taxon-name-part taxon-name-part-type="species" reg="lagopellus">lagopellus</tp:taxon-name-part></tp:taxon-name></italic> Herrich-Schäffer, 1860 – Hungary, gen. slide 16.657 (<named-content xmlns:xlink="http://www.w3.org/1999/xlink" content-type="dwc:institutional_code" xlink:type="simple">NHMW</named-content>).</p></caption><graphic xmlns:xlink="http://www.w3.org/1999/xlink" xlink:href="zookeys-800-001-g078.jpg" id="oo_245783.jpg" position="float" orientation="portrait" xlink:type="simple"/></fig><fig id="F26" position="float" orientation="portrait"><label>Figures 121–126.</label><caption><p><italic><tp:taxon-name><tp:taxon-name-part taxon-name-part-type="genus" reg="Megacraspedus">Megacraspedus</tp:taxon-name-part></tp:taxon-name></italic> adults in dorsal view. <bold>121</bold><italic><tp:taxon-name><tp:taxon-name-part taxon-name-part-type="genus" reg="Megacraspedus">M.</tp:taxon-name-part><tp:taxon-name-part taxon-name-part-type="species" reg="argyroneurellus">argyroneurellus</tp:taxon-name-part></tp:taxon-name></italic> Staudinger, 1871 – male, Russia (<named-content xmlns:xlink="http://www.w3.org/1999/xlink" content-type="dwc:institutional_code" xlink:type="simple">NMPC</named-content>) <bold>122</bold><italic><tp:taxon-name><tp:taxon-name-part taxon-name-part-type="genus" reg="Megacraspedus">M.</tp:taxon-name-part><tp:taxon-name-part taxon-name-part-type="species" reg="argyroneurellus">argyroneurellus</tp:taxon-name-part></tp:taxon-name></italic> Staudinger, 1871 – female, Russia (<named-content xmlns:xlink="http://www.w3.org/1999/xlink" content-type="dwc:institutional_code" xlink:type="simple">NMPC</named-content>) <bold>123</bold><italic><tp:taxon-name><tp:taxon-name-part taxon-name-part-type="genus" reg="Megacraspedus">M.</tp:taxon-name-part><tp:taxon-name-part taxon-name-part-type="species" reg="argyroneurellus">argyroneurellus</tp:taxon-name-part></tp:taxon-name></italic> Staudinger, 1871 – male, Turkey (<abbrev xmlns:xlink="http://www.w3.org/1999/xlink" content-type="institution" xlink:title="Research Collection Ernst Arenberger, Vienna, Austria" id="ABBRID0EWEJO" xlink:type="simple">RCEA</abbrev>) <bold>124</bold><italic><tp:taxon-name><tp:taxon-name-part taxon-name-part-type="genus" reg="Megacraspedus">M.</tp:taxon-name-part><tp:taxon-name-part taxon-name-part-type="species" reg="argyroneurellus">argyroneurellus</tp:taxon-name-part></tp:taxon-name></italic> Staudinger, 1871 – male, Turkey (<abbrev xmlns:xlink="http://www.w3.org/1999/xlink" content-type="institution" xlink:title="Research Collection Ernst Arenberger, Vienna, Austria" id="ABBRID0EIFJO" xlink:type="simple">RCEA</abbrev>) <bold>125</bold><italic><tp:taxon-name><tp:taxon-name-part taxon-name-part-type="genus" reg="Megacraspedus">M.</tp:taxon-name-part><tp:taxon-name-part taxon-name-part-type="species" reg="ibericus">ibericus</tp:taxon-name-part></tp:taxon-name></italic> sp. n. – Paratype, male, Spain (<named-content xmlns:xlink="http://www.w3.org/1999/xlink" content-type="dwc:institutional_code" xlink:type="simple">TLMF</named-content>) <bold>126</bold><italic><tp:taxon-name><tp:taxon-name-part taxon-name-part-type="genus" reg="Megacraspedus">M.</tp:taxon-name-part><tp:taxon-name-part taxon-name-part-type="species" reg="violacellum">violacellum</tp:taxon-name-part></tp:taxon-name></italic> (Chrétien, 1915) – male, Tunisia (<named-content xmlns:xlink="http://www.w3.org/1999/xlink" content-type="dwc:institutional_code" xlink:type="simple">TLMF</named-content>).</p></caption><graphic xmlns:xlink="http://www.w3.org/1999/xlink" xlink:href="zookeys-800-001-g026.jpg" id="oo_245728.jpg" position="float" orientation="portrait" xlink:type="simple"/></fig><fig id="F61" position="float" orientation="portrait"><label>Figures 240–242.</label><caption><p><italic><tp:taxon-name><tp:taxon-name-part taxon-name-part-type="genus" reg="Megacraspedus">Megacraspedus</tp:taxon-name-part></tp:taxon-name></italic> male genitalia. <bold>240</bold><italic><tp:taxon-name><tp:taxon-name-part taxon-name-part-type="genus" reg="Megacraspedus">M.</tp:taxon-name-part><tp:taxon-name-part taxon-name-part-type="species" reg="coleophorodes">coleophorodes</tp:taxon-name-part></tp:taxon-name></italic> (Li &amp; Zheng, 1995) – Paratype, gen. slide L94178 (<named-content xmlns:xlink="http://www.w3.org/1999/xlink" content-type="dwc:institutional_code" xlink:type="simple">NKU</named-content>) <bold>241</bold><italic><tp:taxon-name><tp:taxon-name-part taxon-name-part-type="genus" reg="Megacraspedus">M.</tp:taxon-name-part><tp:taxon-name-part taxon-name-part-type="species" reg="kirgizicus">kirgizicus</tp:taxon-name-part></tp:taxon-name></italic> sp. n. – Holotype, Kyrgyzstan, GU 16/1406 P.H. (<named-content xmlns:xlink="http://www.w3.org/1999/xlink" content-type="dwc:institutional_code" xlink:type="simple">LMK</named-content>) <bold>242</bold><italic><tp:taxon-name><tp:taxon-name-part taxon-name-part-type="genus" reg="Megacraspedus">M.</tp:taxon-name-part><tp:taxon-name-part taxon-name-part-type="species" reg="kirgizicus">kirgizicus</tp:taxon-name-part></tp:taxon-name></italic> sp. n. – Paratype, Kyrgyzstan, GU 17/1491 P.H. (<abbrev xmlns:xlink="http://www.w3.org/1999/xlink" content-type="institution" xlink:title="Research Collection Kari Nupponen, Espoo, Finland" id="ABBRID0ELCMO" xlink:type="simple">RCKN</abbrev>).</p></caption><graphic xmlns:xlink="http://www.w3.org/1999/xlink" xlink:href="zookeys-800-001-g061.jpg" id="oo_245766.jpg" position="float" orientation="portrait" xlink:type="simple"/></fig><fig id="F79" position="float" orientation="portrait"><label>Figures 294–296.</label><caption><p><italic><tp:taxon-name><tp:taxon-name-part taxon-name-part-type="genus" reg="Megacraspedus">Megacraspedus</tp:taxon-name-part></tp:taxon-name></italic> female genitalia. <bold>294</bold><italic><tp:taxon-name><tp:taxon-name-part taxon-name-part-type="genus" reg="Megacraspedus">M.</tp:taxon-name-part><tp:taxon-name-part taxon-name-part-type="species" reg="coleophorodes">coleophorodes</tp:taxon-name-part></tp:taxon-name></italic> (Li &amp; Zheng, 1995) – Paratype, China, gen. slide L92040 (<named-content xmlns:xlink="http://www.w3.org/1999/xlink" content-type="dwc:institutional_code" xlink:type="simple">NKU</named-content>) <bold>295</bold><italic><tp:taxon-name><tp:taxon-name-part taxon-name-part-type="genus" reg="Megacraspedus">M.</tp:taxon-name-part><tp:taxon-name-part taxon-name-part-type="species" reg="feminensis">feminensis</tp:taxon-name-part></tp:taxon-name></italic> sp. n. – Paratype, Kazakhstan, GU 17/1495 P.H. (<abbrev xmlns:xlink="http://www.w3.org/1999/xlink" content-type="institution" xlink:title="Research Collection Kari Nupponen, Espoo, Finland" id="ABBRID0EBNNO" xlink:type="simple">RCKN</abbrev>) <bold>296</bold><italic><tp:taxon-name><tp:taxon-name-part taxon-name-part-type="genus" reg="Megacraspedus">M.</tp:taxon-name-part><tp:taxon-name-part taxon-name-part-type="species" reg="kirgizicus">kirgizicus</tp:taxon-name-part></tp:taxon-name></italic> sp. n. – Paratype, Kyrgyzstan, GU 17/1407 P.H. (<named-content xmlns:xlink="http://www.w3.org/1999/xlink" content-type="dwc:institutional_code" xlink:type="simple">LMK</named-content>).</p></caption><graphic xmlns:xlink="http://www.w3.org/1999/xlink" xlink:href="zookeys-800-001-g079.jpg" id="oo_245784.jpg" position="float" orientation="portrait" xlink:type="simple"/></fig></tp:treatment-sec></tp:taxon-treatment>
