# Supplementary material for: Revision of the genus Megacraspedus Zeller, 1839, a challenging taxonomic tightrope of species delimitation (Lepidoptera, Gelechiidae)
Source: Zookeys. 2018 Nov 29;(800):1–278. doi: 10.3897/zookeys.800.26292 (PMC6284011; doi:10.3897/zookeys.800.26292)
Supplement: XML Treatment for Megacraspedus coleophorodes [file zookeys.800.26292-treatment64.xml]

<!DOCTYPE tp:taxon-treatment
  PUBLIC "-//TaxonX//DTD Taxonomic Treatment Publishing DTD v0 20100105//EN" "tax-treatment-NSO.dtd">
<tp:taxon-treatment xmlns:tp="http://www.plazi.org/taxpub"><tp:treatment-meta><kwd-group><label>Taxon classification</label><kwd><named-content xmlns:xlink="http://www.w3.org/1999/xlink" content-type="kingdom">Animalia</named-content></kwd><kwd><named-content xmlns:xlink="http://www.w3.org/1999/xlink" content-type="order">Lepidoptera</named-content></kwd><kwd><named-content xmlns:xlink="http://www.w3.org/1999/xlink" content-type="family">Gelechiidae</named-content></kwd></kwd-group><mixed-citation publication-type="journal"><person-group><name><surname>Huemer</surname><given-names>Peter</given-names></name><name><surname>Karsholt</surname><given-names>Ole</given-names></name></person-group><article-title>Revision of the genus <italic><tp:taxon-name><tp:taxon-name-part taxon-name-part-type="genus" reg="Megacraspedus">Megacraspedus</tp:taxon-name-part></tp:taxon-name></italic> Zeller, 1839, a challenging taxonomic tightrope of species delimitation (<tp:taxon-name><tp:taxon-name-part taxon-name-part-type="order">Lepidoptera</tp:taxon-name-part></tp:taxon-name>, <tp:taxon-name><tp:taxon-name-part taxon-name-part-type="family">Gelechiidae</tp:taxon-name-part></tp:taxon-name>)</article-title><source>Zookeys</source><day>29</day><month>11</month><year>2018</year><volume>2018</volume><issue>800</issue><fpage>1</fpage><lpage>278</lpage><pub-id pub-id-type="doi">10.3897/zookeys.800.26292</pub-id></mixed-citation></tp:treatment-meta><tp:nomenclature><tp:taxon-name>
              <tp:taxon-name-part taxon-name-part-type="genus" reg="Megacraspedus">Megacraspedus</tp:taxon-name-part>
              <tp:taxon-name-part taxon-name-part-type="species" reg="coleophorodes">coleophorodes</tp:taxon-name-part>
            </tp:taxon-name><tp:taxon-authority>(Li &amp; Zheng, 1995)</tp:taxon-authority><tp:nomenclature-citation-list><tp:nomenclature-citation><tp:taxon-name>
                  <tp:taxon-name-part taxon-name-part-type="genus" reg="Chilopselaphus">Chilopselaphus</tp:taxon-name-part>
                  <tp:taxon-name-part taxon-name-part-type="species" reg="coleophorodes">coleophorodes</tp:taxon-name-part>
                </tp:taxon-name><comment>Li &amp; Zheng, 1995: 1, 10, figs 1–4.</comment></tp:nomenclature-citation></tp:nomenclature-citation-list></tp:nomenclature><tp:treatment-sec sec-type="material" id="SECID0EADPM"><title>Examined material.</title><p><bold>Holotype</bold> ♂, China, Liancheng, Yongdeng County, Gansu Province, 6-July-1985, Coll. Houhun Li, genitalia slide no L94136 (<named-content xmlns:xlink="http://www.w3.org/1999/xlink" content-type="dwc:institutional_code" xlink:type="simple">NKU</named-content>) [labels translated from Chinese, photographs examined]. <bold>Paratype.</bold> 1 ♀, Yanchi County, Ningxia Hui Autonomous Region, June-1986, Coll. Ren, genitalia slide no L92040 [labels translated from Chinese, photographs examined].</p></tp:treatment-sec><tp:treatment-sec sec-type="redescription" id="SECID0ESDPM"><title>Redescription.</title><p>Adult. <italic>Male</italic> (Figure <xref ref-type="fig" rid="F25">116</xref>). Wingspan 21 mm. Segment 2 of labial palp with long scale brush, brown on upper and outer surface, whitish on lower and inner surface; segment 3 short. Antenna brown, indistinctly ringed with white. Head, thorax and tegula yellowish. Forewing yellowish, darker in costal part, lighter towards dorsum; veins white; fringe grey. Hindwing greyish.</p><p><italic>Female</italic> (Figure <xref ref-type="fig" rid="F25">117</xref>). Wingspan 21–22 mm. Otherwise similar to male.</p><p><italic>Variation</italic>. According to the original description the colour of the forewings varies from grey-brown to grey-white.</p><p><italic>Male genitalia</italic> (Figure <xref ref-type="fig" rid="F61">240</xref>). Uncus sub-triangular, moderately small, apex pointed; gnathos hook about length of uncus, nearly straight with pointed apex; tegumen with medially converging sclerotised anterior ridges, anterior margin of tegumen with moderately shallow emargination, medially additional U-shaped excavation; pedunculi large, weakly demarcated, suboval; valva straight, broad, extending to about apex <!--PageBreak-->of uncus, apically rounded, with small spine, distal area covered with setae, without separated sacculus; posterior margin of vinculum with weakly developed oblique lateral humps, vincular sclerites elongated, sub-triangular; saccus sub-triangular, evenly tapered, medially weakly convex, rounded apex, ratio maximum width to length approximately 0.8, posterior margin arched, without medial emargination, medial part without sclerotised ridge, lateral sclerites shorter than maximum width of saccus; phallus straight, with weakly bulbous coecum, distal three-quarters slender, rod-like, with group of small spines dorsomedially and with distinct dorsoapical tooth.</p><p><italic>Female genitalia</italic> (Figure <xref ref-type="fig" rid="F79">294</xref>). Papilla analis laterally compressed, extruding from tip of abdomen, strongly sclerotised, large, approximately 1.5 mm long, posteriorly narrowing abruptly, ventral edge weakly angled, dorsal edge predominantly straight, concave towards distinctly pointed, weakly curved apex; apophysis posterior rod-like, approximately 2.5 mm long, posterior end pointed, anterior end rounded; segment VIII about 1 mm long, strongly sclerotised except for less sclerotised ventromedial zone; subgenital plate almost without modified sclerotisations, anterior edge of segment straight, small elongated ostium bursae delimited by sclerotised lateral ridge; apophysis anterior rod-like, about length of segment VIII; colliculum short, sclerotised; ductus bursae widening to weakly delimited corpus bursae, corpus bursae suboval, entire length of ductus and corpus bursae 2.8 mm; signum small, rounded, spiny plate.</p></tp:treatment-sec><tp:treatment-sec sec-type="diagnosis" id="SECID0E3EPM"><title>Diagnosis.</title><p><italic><tp:taxon-name><tp:taxon-name-part taxon-name-part-type="genus" reg="Megacraspedus">Megacraspedus</tp:taxon-name-part><tp:taxon-name-part taxon-name-part-type="species" reg="coleophorodes">coleophorodes</tp:taxon-name-part></tp:taxon-name></italic> is characterised by its rather large size, the long scale brush on segment 2 of the labial palps, and by its yellowish forewings with white on the veins, but not on the costa. It resembles <italic><tp:taxon-name><tp:taxon-name-part taxon-name-part-type="genus" reg="Megacraspedus">M.</tp:taxon-name-part><tp:taxon-name-part taxon-name-part-type="species" reg="argyroneurellus">argyroneurellus</tp:taxon-name-part></tp:taxon-name></italic> (Figs <xref ref-type="fig" rid="F26">121–124</xref>) and <italic><tp:taxon-name><tp:taxon-name-part taxon-name-part-type="genus" reg="Megacraspedus">M.</tp:taxon-name-part><tp:taxon-name-part taxon-name-part-type="species" reg="lagopellus">lagopellus</tp:taxon-name-part></tp:taxon-name></italic> (Figs <xref ref-type="fig" rid="F24">114</xref>–<xref ref-type="fig" rid="F25">115</xref>), but these species are white along the costa. It is furthermore similar to <italic><tp:taxon-name><tp:taxon-name-part taxon-name-part-type="genus" reg="Megacraspedus">M.</tp:taxon-name-part><tp:taxon-name-part taxon-name-part-type="species" reg="feminensis">feminensis</tp:taxon-name-part></tp:taxon-name></italic> sp. n. (see below). The male genitalia are similar to <italic><tp:taxon-name><tp:taxon-name-part taxon-name-part-type="genus" reg="Megacraspedus">M.</tp:taxon-name-part><tp:taxon-name-part taxon-name-part-type="species" reg="lagopellus">lagopellus</tp:taxon-name-part></tp:taxon-name></italic> (Figure <xref ref-type="fig" rid="F60">239</xref>) but differ in the shape of the uncus, the more slender valva and the phallus. The female genitalia are similar to <italic><tp:taxon-name><tp:taxon-name-part taxon-name-part-type="genus" reg="Megacraspedus">M.</tp:taxon-name-part><tp:taxon-name-part taxon-name-part-type="species" reg="lagopellus">lagopellus</tp:taxon-name-part></tp:taxon-name></italic> (Figure <xref ref-type="fig" rid="F78">293</xref>) and <italic><tp:taxon-name><tp:taxon-name-part taxon-name-part-type="genus" reg="Megacraspedus">M.</tp:taxon-name-part><tp:taxon-name-part taxon-name-part-type="species" reg="feminensis">feminensis</tp:taxon-name-part></tp:taxon-name></italic> sp. n. (Figure <xref ref-type="fig" rid="F79">295</xref>) but differ in the different shape of the papilla analis with a strongly pointed apex.</p></tp:treatment-sec><tp:treatment-sec sec-type="Molecular data" id="SECID0EHIPM"><title>Molecular data.</title><p>Not available, no specimen was available for barcoding.</p></tp:treatment-sec><tp:treatment-sec sec-type="distribution" id="SECID0EMIPM"><title>Distribution.</title><p>Northern China. Recently recorded from Korea (<xref ref-type="bibr" rid="B67">Koo et al. 2018</xref>).</p></tp:treatment-sec><tp:treatment-sec sec-type="biology" id="SECID0EWIPM"><title>Biology.</title><p>Host plant and early stages are unknown. The adults have been collected from May to August at unreported elevation.</p></tp:treatment-sec><tp:treatment-sec sec-type="remarks" id="SECID0E2IPM"><title>Remarks.</title><p><italic><tp:taxon-name><tp:taxon-name-part taxon-name-part-type="genus" reg="Chilopselaphus">Chilopselaphus</tp:taxon-name-part><tp:taxon-name-part taxon-name-part-type="species" reg="coleophorodes">coleophorodes</tp:taxon-name-part></tp:taxon-name></italic> was described from one male (holotype) from the Gansu province and 11 females from Ningxia Hui Autonomous Region, China (<xref ref-type="bibr" rid="B74">Li and Zheng 1995</xref>). The above descriptions are based on photographs of the holotype and a paratype, as well as the original description.</p></tp:treatment-sec><tp:treatment-sec><!--Section generated to contain objects referenced in tp:taxon-treatment.--><fig id="F25" position="float" orientation="portrait"><label>Figures 115–120.</label><caption><p><italic><tp:taxon-name><tp:taxon-name-part taxon-name-part-type="genus" reg="Megacraspedus">Megacraspedus</tp:taxon-name-part></tp:taxon-name></italic> adults in dorsal view. <bold>115</bold><italic><tp:taxon-name><tp:taxon-name-part taxon-name-part-type="genus" reg="Megacraspedus">M.</tp:taxon-name-part><tp:taxon-name-part taxon-name-part-type="species" reg="lagopellus">lagopellus</tp:taxon-name-part></tp:taxon-name></italic> Herrich-Schäffer, 1860 – female, Hungary (<named-content xmlns:xlink="http://www.w3.org/1999/xlink" content-type="dwc:institutional_code" xlink:type="simple">NHMW</named-content>) <bold>116</bold><italic><tp:taxon-name><tp:taxon-name-part taxon-name-part-type="genus" reg="Megacraspedus">M.</tp:taxon-name-part><tp:taxon-name-part taxon-name-part-type="species" reg="coleophorodes">coleophorodes</tp:taxon-name-part></tp:taxon-name></italic> (Li &amp; Zheng, 1995) – Holotype, male, China (<named-content xmlns:xlink="http://www.w3.org/1999/xlink" content-type="dwc:institutional_code" xlink:type="simple">NKU</named-content>) <bold>117</bold><italic><tp:taxon-name><tp:taxon-name-part taxon-name-part-type="genus" reg="Megacraspedus">M.</tp:taxon-name-part><tp:taxon-name-part taxon-name-part-type="species" reg="coleophorodes">coleophorodes</tp:taxon-name-part></tp:taxon-name></italic> (Li &amp; Zheng, 1995) – Paratype, female, China, (<named-content xmlns:xlink="http://www.w3.org/1999/xlink" content-type="dwc:institutional_code" xlink:type="simple">NKU</named-content>) <bold>118</bold><italic><tp:taxon-name><tp:taxon-name-part taxon-name-part-type="genus" reg="Megacraspedus">M.</tp:taxon-name-part><tp:taxon-name-part taxon-name-part-type="species" reg="feminensis">feminensis</tp:taxon-name-part></tp:taxon-name></italic> sp. n. – Paratype, female, Kazakhstan (<abbrev xmlns:xlink="http://www.w3.org/1999/xlink" content-type="institution" xlink:title="Research Collection Kari Nupponen, Espoo, Finland" id="ABBRID0EBBJO" xlink:type="simple">RCKN</abbrev>) <bold>119</bold><italic><tp:taxon-name><tp:taxon-name-part taxon-name-part-type="genus" reg="Megacraspedus">M.</tp:taxon-name-part><tp:taxon-name-part taxon-name-part-type="species" reg="kirgizicus">kirgizicus</tp:taxon-name-part></tp:taxon-name></italic> sp. n. – Paratype, male, Afghanistan (<named-content xmlns:xlink="http://www.w3.org/1999/xlink" content-type="dwc:institutional_code" xlink:type="simple">NHMW</named-content>) <bold>120</bold><italic><tp:taxon-name><tp:taxon-name-part taxon-name-part-type="genus" reg="Megacraspedus">M.</tp:taxon-name-part><tp:taxon-name-part taxon-name-part-type="species" reg="kirgizicus">kirgizicus</tp:taxon-name-part></tp:taxon-name></italic> sp. n. – Paratype, female, Afghanistan (<named-content xmlns:xlink="http://www.w3.org/1999/xlink" content-type="dwc:institutional_code" xlink:type="simple">NHMW</named-content>).</p></caption><graphic xmlns:xlink="http://www.w3.org/1999/xlink" xlink:href="zookeys-800-001-g025.jpg" id="oo_245727.jpg" position="float" orientation="portrait" xlink:type="simple"/></fig><fig id="F61" position="float" orientation="portrait"><label>Figures 240–242.</label><caption><p><italic><tp:taxon-name><tp:taxon-name-part taxon-name-part-type="genus" reg="Megacraspedus">Megacraspedus</tp:taxon-name-part></tp:taxon-name></italic> male genitalia. <bold>240</bold><italic><tp:taxon-name><tp:taxon-name-part taxon-name-part-type="genus" reg="Megacraspedus">M.</tp:taxon-name-part><tp:taxon-name-part taxon-name-part-type="species" reg="coleophorodes">coleophorodes</tp:taxon-name-part></tp:taxon-name></italic> (Li &amp; Zheng, 1995) – Paratype, gen. slide L94178 (<named-content xmlns:xlink="http://www.w3.org/1999/xlink" content-type="dwc:institutional_code" xlink:type="simple">NKU</named-content>) <bold>241</bold><italic><tp:taxon-name><tp:taxon-name-part taxon-name-part-type="genus" reg="Megacraspedus">M.</tp:taxon-name-part><tp:taxon-name-part taxon-name-part-type="species" reg="kirgizicus">kirgizicus</tp:taxon-name-part></tp:taxon-name></italic> sp. n. – Holotype, Kyrgyzstan, GU 16/1406 P.H. (<named-content xmlns:xlink="http://www.w3.org/1999/xlink" content-type="dwc:institutional_code" xlink:type="simple">LMK</named-content>) <bold>242</bold><italic><tp:taxon-name><tp:taxon-name-part taxon-name-part-type="genus" reg="Megacraspedus">M.</tp:taxon-name-part><tp:taxon-name-part taxon-name-part-type="species" reg="kirgizicus">kirgizicus</tp:taxon-name-part></tp:taxon-name></italic> sp. n. – Paratype, Kyrgyzstan, GU 17/1491 P.H. (<abbrev xmlns:xlink="http://www.w3.org/1999/xlink" content-type="institution" xlink:title="Research Collection Kari Nupponen, Espoo, Finland" id="ABBRID0ELCMO" xlink:type="simple">RCKN</abbrev>).</p></caption><graphic xmlns:xlink="http://www.w3.org/1999/xlink" xlink:href="zookeys-800-001-g061.jpg" id="oo_245766.jpg" position="float" orientation="portrait" xlink:type="simple"/></fig><fig id="F79" position="float" orientation="portrait"><label>Figures 294–296.</label><caption><p><italic><tp:taxon-name><tp:taxon-name-part taxon-name-part-type="genus" reg="Megacraspedus">Megacraspedus</tp:taxon-name-part></tp:taxon-name></italic> female genitalia. <bold>294</bold><italic><tp:taxon-name><tp:taxon-name-part taxon-name-part-type="genus" reg="Megacraspedus">M.</tp:taxon-name-part><tp:taxon-name-part taxon-name-part-type="species" reg="coleophorodes">coleophorodes</tp:taxon-name-part></tp:taxon-name></italic> (Li &amp; Zheng, 1995) – Paratype, China, gen. slide L92040 (<named-content xmlns:xlink="http://www.w3.org/1999/xlink" content-type="dwc:institutional_code" xlink:type="simple">NKU</named-content>) <bold>295</bold><italic><tp:taxon-name><tp:taxon-name-part taxon-name-part-type="genus" reg="Megacraspedus">M.</tp:taxon-name-part><tp:taxon-name-part taxon-name-part-type="species" reg="feminensis">feminensis</tp:taxon-name-part></tp:taxon-name></italic> sp. n. – Paratype, Kazakhstan, GU 17/1495 P.H. (<abbrev xmlns:xlink="http://www.w3.org/1999/xlink" content-type="institution" xlink:title="Research Collection Kari Nupponen, Espoo, Finland" id="ABBRID0EBNNO" xlink:type="simple">RCKN</abbrev>) <bold>296</bold><italic><tp:taxon-name><tp:taxon-name-part taxon-name-part-type="genus" reg="Megacraspedus">M.</tp:taxon-name-part><tp:taxon-name-part taxon-name-part-type="species" reg="kirgizicus">kirgizicus</tp:taxon-name-part></tp:taxon-name></italic> sp. n. – Paratype, Kyrgyzstan, GU 17/1407 P.H. (<named-content xmlns:xlink="http://www.w3.org/1999/xlink" content-type="dwc:institutional_code" xlink:type="simple">LMK</named-content>).</p></caption><graphic xmlns:xlink="http://www.w3.org/1999/xlink" xlink:href="zookeys-800-001-g079.jpg" id="oo_245784.jpg" position="float" orientation="portrait" xlink:type="simple"/></fig><fig id="F26" position="float" orientation="portrait"><label>Figures 121–126.</label><caption><p><italic><tp:taxon-name><tp:taxon-name-part taxon-name-part-type="genus" reg="Megacraspedus">Megacraspedus</tp:taxon-name-part></tp:taxon-name></italic> adults in dorsal view. <bold>121</bold><italic><tp:taxon-name><tp:taxon-name-part taxon-name-part-type="genus" reg="Megacraspedus">M.</tp:taxon-name-part><tp:taxon-name-part taxon-name-part-type="species" reg="argyroneurellus">argyroneurellus</tp:taxon-name-part></tp:taxon-name></italic> Staudinger, 1871 – male, Russia (<named-content xmlns:xlink="http://www.w3.org/1999/xlink" content-type="dwc:institutional_code" xlink:type="simple">NMPC</named-content>) <bold>122</bold><italic><tp:taxon-name><tp:taxon-name-part taxon-name-part-type="genus" reg="Megacraspedus">M.</tp:taxon-name-part><tp:taxon-name-part taxon-name-part-type="species" reg="argyroneurellus">argyroneurellus</tp:taxon-name-part></tp:taxon-name></italic> Staudinger, 1871 – female, Russia (<named-content xmlns:xlink="http://www.w3.org/1999/xlink" content-type="dwc:institutional_code" xlink:type="simple">NMPC</named-content>) <bold>123</bold><italic><tp:taxon-name><tp:taxon-name-part taxon-name-part-type="genus" reg="Megacraspedus">M.</tp:taxon-name-part><tp:taxon-name-part taxon-name-part-type="species" reg="argyroneurellus">argyroneurellus</tp:taxon-name-part></tp:taxon-name></italic> Staudinger, 1871 – male, Turkey (<abbrev xmlns:xlink="http://www.w3.org/1999/xlink" content-type="institution" xlink:title="Research Collection Ernst Arenberger, Vienna, Austria" id="ABBRID0EWEJO" xlink:type="simple">RCEA</abbrev>) <bold>124</bold><italic><tp:taxon-name><tp:taxon-name-part taxon-name-part-type="genus" reg="Megacraspedus">M.</tp:taxon-name-part><tp:taxon-name-part taxon-name-part-type="species" reg="argyroneurellus">argyroneurellus</tp:taxon-name-part></tp:taxon-name></italic> Staudinger, 1871 – male, Turkey (<abbrev xmlns:xlink="http://www.w3.org/1999/xlink" content-type="institution" xlink:title="Research Collection Ernst Arenberger, Vienna, Austria" id="ABBRID0EIFJO" xlink:type="simple">RCEA</abbrev>) <bold>125</bold><italic><tp:taxon-name><tp:taxon-name-part taxon-name-part-type="genus" reg="Megacraspedus">M.</tp:taxon-name-part><tp:taxon-name-part taxon-name-part-type="species" reg="ibericus">ibericus</tp:taxon-name-part></tp:taxon-name></italic> sp. n. – Paratype, male, Spain (<named-content xmlns:xlink="http://www.w3.org/1999/xlink" content-type="dwc:institutional_code" xlink:type="simple">TLMF</named-content>) <bold>126</bold><italic><tp:taxon-name><tp:taxon-name-part taxon-name-part-type="genus" reg="Megacraspedus">M.</tp:taxon-name-part><tp:taxon-name-part taxon-name-part-type="species" reg="violacellum">violacellum</tp:taxon-name-part></tp:taxon-name></italic> (Chrétien, 1915) – male, Tunisia (<named-content xmlns:xlink="http://www.w3.org/1999/xlink" content-type="dwc:institutional_code" xlink:type="simple">TLMF</named-content>).</p></caption><graphic xmlns:xlink="http://www.w3.org/1999/xlink" xlink:href="zookeys-800-001-g026.jpg" id="oo_245728.jpg" position="float" orientation="portrait" xlink:type="simple"/></fig><fig id="F24" position="float" orientation="portrait"><label>Figures 109–114.</label><caption><p><italic><tp:taxon-name><tp:taxon-name-part taxon-name-part-type="genus" reg="Megacraspedus">Megacraspedus</tp:taxon-name-part></tp:taxon-name></italic> adults in dorsal view. <bold>109</bold><italic><tp:taxon-name><tp:taxon-name-part taxon-name-part-type="genus" reg="Megacraspedus">M.</tp:taxon-name-part><tp:taxon-name-part taxon-name-part-type="species" reg="consortiella">consortiella</tp:taxon-name-part></tp:taxon-name></italic> Caradja, 1920 – male, Kyrgyzstan (<abbrev xmlns:xlink="http://www.w3.org/1999/xlink" content-type="institution" xlink:title="Research Collection Kari Nupponen, Espoo, Finland" id="ABBRID0EU1IO" xlink:type="simple">RCKN</abbrev>) <bold>110</bold><italic><tp:taxon-name><tp:taxon-name-part taxon-name-part-type="genus" reg="Megacraspedus">M.</tp:taxon-name-part><tp:taxon-name-part taxon-name-part-type="species" reg="pototskii">pototskii</tp:taxon-name-part></tp:taxon-name></italic> sp. n. – Holotype, male, Kyrgyzstan (<abbrev xmlns:xlink="http://www.w3.org/1999/xlink" content-type="institution" xlink:title="Research Collection Kari Nupponen, Espoo, Finland" id="ABBRID0EG2IO" xlink:type="simple">RCKN</abbrev>) <bold>111</bold><italic><tp:taxon-name><tp:taxon-name-part taxon-name-part-type="genus" reg="Megacraspedus">M.</tp:taxon-name-part><tp:taxon-name-part taxon-name-part-type="species" reg="leuca">leuca</tp:taxon-name-part></tp:taxon-name></italic> (Filipjev, 1929) – male, Russia (<named-content xmlns:xlink="http://www.w3.org/1999/xlink" content-type="dwc:institutional_code" xlink:type="simple">NMPC</named-content>) <bold>112</bold><italic><tp:taxon-name><tp:taxon-name-part taxon-name-part-type="genus" reg="Megacraspedus">M.</tp:taxon-name-part><tp:taxon-name-part taxon-name-part-type="species" reg="leuca">leuca</tp:taxon-name-part></tp:taxon-name></italic> (Filipjev, 1929) – Paratype (<italic><tp:taxon-name><tp:taxon-name-part taxon-name-part-type="genus" reg="Megacraspedus"/><tp:taxon-name-part taxon-name-part-type="species" reg="kaszabianus">kaszabianus</tp:taxon-name-part></tp:taxon-name></italic>), female, Mongolia (<named-content xmlns:xlink="http://www.w3.org/1999/xlink" content-type="dwc:institutional_code" xlink:type="simple">HNHM</named-content>) <bold>113</bold><italic><tp:taxon-name><tp:taxon-name-part taxon-name-part-type="genus" reg="Megacraspedus">M.</tp:taxon-name-part><tp:taxon-name-part taxon-name-part-type="species" reg="orenburgensis">orenburgensis</tp:taxon-name-part></tp:taxon-name></italic> Junnilainen &amp; Nupponen, 2010 – Holotype, male, Russia (<abbrev xmlns:xlink="http://www.w3.org/1999/xlink" content-type="institution" xlink:title="Research Collection Kari Nupponen, Espoo, Finland" id="ABBRID0EM4IO" xlink:type="simple">RCKN</abbrev>) <bold>114</bold><italic><tp:taxon-name><tp:taxon-name-part taxon-name-part-type="genus" reg="Megacraspedus">M.</tp:taxon-name-part><tp:taxon-name-part taxon-name-part-type="species" reg="lagopellus">lagopellus</tp:taxon-name-part></tp:taxon-name></italic> Herrich-Schäffer, 1860 – male, Hungary (<named-content xmlns:xlink="http://www.w3.org/1999/xlink" content-type="dwc:institutional_code" xlink:type="simple">NHMW</named-content>).</p></caption><graphic xmlns:xlink="http://www.w3.org/1999/xlink" xlink:href="zookeys-800-001-g024.jpg" id="oo_245726.jpg" position="float" orientation="portrait" xlink:type="simple"/></fig><fig id="F60" position="float" orientation="portrait"><label>Figures 237–239.</label><caption><p><italic><tp:taxon-name><tp:taxon-name-part taxon-name-part-type="genus" reg="Megacraspedus">Megacraspedus</tp:taxon-name-part></tp:taxon-name></italic> male genitalia. <bold>237</bold><italic><tp:taxon-name><tp:taxon-name-part taxon-name-part-type="genus" reg="Megacraspedus">M.</tp:taxon-name-part><tp:taxon-name-part taxon-name-part-type="species" reg="leuca">leuca</tp:taxon-name-part></tp:taxon-name></italic> (Filipjev, 1929) – Russia, GEL 1240 P.H. (<named-content xmlns:xlink="http://www.w3.org/1999/xlink" content-type="dwc:institutional_code" xlink:type="simple">TLMF</named-content>) <bold>238</bold><italic><tp:taxon-name><tp:taxon-name-part taxon-name-part-type="genus" reg="Megacraspedus">M.</tp:taxon-name-part><tp:taxon-name-part taxon-name-part-type="species" reg="orenburgensis">orenburgensis</tp:taxon-name-part></tp:taxon-name></italic> Junnilainen &amp; Nupponen, 2010 – Paratype, Russia, genitalia slide 17.iv.2006 K. Nupponen. (<abbrev xmlns:xlink="http://www.w3.org/1999/xlink" content-type="institution" xlink:title="Research Collection Kari Nupponen, Espoo, Finland" id="ABBRID0EL6LO" xlink:type="simple">RCKN</abbrev>) <bold>239</bold><italic><tp:taxon-name><tp:taxon-name-part taxon-name-part-type="genus" reg="Megacraspedus">M.</tp:taxon-name-part><tp:taxon-name-part taxon-name-part-type="species" reg="lagopellus">lagopellus</tp:taxon-name-part></tp:taxon-name></italic> Herrich-Schäffer, 1860 – Hungary, gen. slide 16.656 (<named-content xmlns:xlink="http://www.w3.org/1999/xlink" content-type="dwc:institutional_code" xlink:type="simple">NHMW</named-content>).</p></caption><graphic xmlns:xlink="http://www.w3.org/1999/xlink" xlink:href="zookeys-800-001-g060.jpg" id="oo_245765.jpg" position="float" orientation="portrait" xlink:type="simple"/></fig><fig id="F78" position="float" orientation="portrait"><label>Figures 291–293.</label><caption><p><italic><tp:taxon-name><tp:taxon-name-part taxon-name-part-type="genus" reg="Megacraspedus">Megacraspedus</tp:taxon-name-part></tp:taxon-name></italic> female genitalia. <bold>291</bold><italic><tp:taxon-name><tp:taxon-name-part taxon-name-part-type="genus" reg="Megacraspedus">M.</tp:taxon-name-part><tp:taxon-name-part taxon-name-part-type="species" reg="nupponeni">nupponeni</tp:taxon-name-part></tp:taxon-name></italic> sp. n. – Paratype, Russia, gen. slide 4/16.7.2017 K. Nupponen (<abbrev xmlns:xlink="http://www.w3.org/1999/xlink" content-type="institution" xlink:title="Research Collection Kari Nupponen, Espoo, Finland" id="ABBRID0EXJNO" xlink:type="simple">RCKN</abbrev>) <bold>292</bold><italic><tp:taxon-name><tp:taxon-name-part taxon-name-part-type="genus" reg="Megacraspedus">M.</tp:taxon-name-part><tp:taxon-name-part taxon-name-part-type="species" reg="leuca">leuca</tp:taxon-name-part></tp:taxon-name></italic> (Filipjev, 1929) – Paratype (<italic><tp:taxon-name><tp:taxon-name-part taxon-name-part-type="genus" reg="Megacraspedus"/><tp:taxon-name-part taxon-name-part-type="species" reg="kaszabianus">kaszabianus</tp:taxon-name-part></tp:taxon-name></italic>), Mongolia, GU 16/1447 P.H. (<named-content xmlns:xlink="http://www.w3.org/1999/xlink" content-type="dwc:institutional_code" xlink:type="simple">HNHM</named-content>) <bold>293</bold><italic><tp:taxon-name><tp:taxon-name-part taxon-name-part-type="genus" reg="Megacraspedus">M.</tp:taxon-name-part><tp:taxon-name-part taxon-name-part-type="species" reg="lagopellus">lagopellus</tp:taxon-name-part></tp:taxon-name></italic> Herrich-Schäffer, 1860 – Hungary, gen. slide 16.657 (<named-content xmlns:xlink="http://www.w3.org/1999/xlink" content-type="dwc:institutional_code" xlink:type="simple">NHMW</named-content>).</p></caption><graphic xmlns:xlink="http://www.w3.org/1999/xlink" xlink:href="zookeys-800-001-g078.jpg" id="oo_245783.jpg" position="float" orientation="portrait" xlink:type="simple"/></fig></tp:treatment-sec><ref-list><ref id="B67"><mixed-citation xmlns:xlink="http://www.w3.org/1999/xlink" xlink:type="simple"><person-group><name name-style="western"><surname>Koo</surname><given-names>J-M</given-names></name><name name-style="western"><surname>Kim</surname><given-names>J-D</given-names></name><name name-style="western"><surname>Park</surname><given-names>K-T</given-names></name></person-group> (<year>2018</year>) Three genera <italic><tp:taxon-name><tp:taxon-name-part taxon-name-part-type="genus">Megacraspedus</tp:taxon-name-part></tp:taxon-name></italic> Zeller, <italic><tp:taxon-name><tp:taxon-name-part taxon-name-part-type="genus">Aulidiotis</tp:taxon-name-part></tp:taxon-name></italic> Meyrick and <italic><tp:taxon-name><tp:taxon-name-part taxon-name-part-type="genus">Cuprina</tp:taxon-name-part></tp:taxon-name></italic> Sinev and four spcies of the superfamily <tp:taxon-name><tp:taxon-name-part taxon-name-part-type="superfamily">Gelechioidea</tp:taxon-name-part></tp:taxon-name> new to Korea (<tp:taxon-name><tp:taxon-name-part taxon-name-part-type="order">Lepidoptera</tp:taxon-name-part></tp:taxon-name>). Journal of Asia-Pacific Biodiversity. <ext-link xlink:type="simple" ext-link-type="doi" xlink:href="10.1016/j.japb.2018.09.002">https://doi.org/10.1016/j.japb.2018.09.002</ext-link></mixed-citation></ref><ref id="B74"><mixed-citation xmlns:xlink="http://www.w3.org/1999/xlink" xlink:type="simple"><person-group><name name-style="western"><surname>Li</surname><given-names>H</given-names></name><name name-style="western"><surname>Zheng</surname><given-names>Z</given-names></name></person-group> (<year>1995</year>) <article-title>A new species, a new subspecies and four new records of gelechiid moths from China (<tp:taxon-name><tp:taxon-name-part taxon-name-part-type="order">Lepidoptera</tp:taxon-name-part></tp:taxon-name>: <tp:taxon-name><tp:taxon-name-part taxon-name-part-type="family">Gelechiidae</tp:taxon-name-part></tp:taxon-name>).</article-title><source>Acta Agriculturae Boreali-occidentalis Sinica</source><volume>4</volume>(<issue>2</issue>): <fpage>1</fpage>–<lpage>12</lpage>.</mixed-citation></ref></ref-list></tp:taxon-treatment>
