# Supplementary material for: Revision of the genus Megacraspedus Zeller, 1839, a challenging taxonomic tightrope of species delimitation (Lepidoptera, Gelechiidae)
Source: Zookeys. 2018 Nov 29;(800):1–278. doi: 10.3897/zookeys.800.26292 (PMC6284011; doi:10.3897/zookeys.800.26292)
Supplement: XML Treatment for Megacraspedus kirgizicus [file zookeys.800.26292-treatment66.xml]

<!DOCTYPE tp:taxon-treatment
  PUBLIC "-//TaxonX//DTD Taxonomic Treatment Publishing DTD v0 20100105//EN" "tax-treatment-NSO.dtd">
<tp:taxon-treatment xmlns:tp="http://www.plazi.org/taxpub"><tp:treatment-meta><kwd-group><label>Taxon classification</label><kwd><named-content xmlns:xlink="http://www.w3.org/1999/xlink" content-type="kingdom">Animalia</named-content></kwd><kwd><named-content xmlns:xlink="http://www.w3.org/1999/xlink" content-type="order">Lepidoptera</named-content></kwd><kwd><named-content xmlns:xlink="http://www.w3.org/1999/xlink" content-type="family">Gelechiidae</named-content></kwd></kwd-group><mixed-citation publication-type="journal"><person-group><name><surname>Huemer</surname><given-names>Peter</given-names></name><name><surname>Karsholt</surname><given-names>Ole</given-names></name></person-group><article-title>Revision of the genus <italic><tp:taxon-name><tp:taxon-name-part taxon-name-part-type="genus" reg="Megacraspedus">Megacraspedus</tp:taxon-name-part></tp:taxon-name></italic> Zeller, 1839, a challenging taxonomic tightrope of species delimitation (<tp:taxon-name><tp:taxon-name-part taxon-name-part-type="order">Lepidoptera</tp:taxon-name-part></tp:taxon-name>, <tp:taxon-name><tp:taxon-name-part taxon-name-part-type="family">Gelechiidae</tp:taxon-name-part></tp:taxon-name>)</article-title><source>Zookeys</source><day>29</day><month>11</month><year>2018</year><volume>2018</volume><issue>800</issue><fpage>1</fpage><lpage>278</lpage><pub-id pub-id-type="doi">10.3897/zookeys.800.26292</pub-id></mixed-citation></tp:treatment-meta><tp:nomenclature><tp:taxon-name>
              <tp:taxon-name-part taxon-name-part-type="genus" reg="Megacraspedus">Megacraspedus</tp:taxon-name-part>
              <tp:taxon-name-part taxon-name-part-type="species" reg="kirgizicus">kirgizicus</tp:taxon-name-part>
              <object-id xmlns:xlink="http://www.w3.org/1999/xlink" content-type="zoobank" xlink:type="simple">http://zoobank.org/D109CAD5-462C-4A14-8530-ED5FD246DC5C</object-id>
            </tp:taxon-name><tp:taxon-status xmlns:xlink="http://www.w3.org/1999/xlink" xlink:type="simple">sp. n.</tp:taxon-status></tp:nomenclature><tp:treatment-sec sec-type="material" id="SECID0EMTPM"><title>Examined material.</title><p><bold>Holotype</bold> ♂, “Kirgisien/ Prov. Batken, Turkestan Geb., S Zardaly, Stat. Korgon HP 19 1750 m 8.6.2010 GPS <named-content xmlns:xlink="http://www.w3.org/1999/xlink" content-type="dwc:verbatimCoordinates" xlink:type="simple"><named-content content-type="geo-json" specific-use="{&#34;type&#34;:&#34;Point&#34;,&#34;coordinates&#34;:[70.976667,39.964444]}" id="NCID0EXTPM" xlink:type="simple">39°57'52"N;70°58'36"E</named-content></named-content> leg. Dr. C. Wieser Kärntner Landesmuseum” “KLM Lep 00111” “GU 16/1406 ♂ P. Huemer” (<named-content xmlns:xlink="http://www.w3.org/1999/xlink" content-type="dwc:institutional_code" xlink:type="simple">LMK</named-content>). <bold>Paratypes.</bold> Afghanistan. 1 ♂, 1 ♀, 10 km NW Kabul, 1900 m, 1.vi.1965, leg. F. Kasy &amp; E. Vartian, genitalia slides in gylcerin (<named-content xmlns:xlink="http://www.w3.org/1999/xlink" content-type="dwc:institutional_code" xlink:type="simple">NHMW</named-content>). Armenia. 136 ♂, 10 ♀, Goravan vill., S of Vedi, near Goravan Sands Reserve, sandy steppe, 956 m, 31.v.2017, leg. J. Šumpich (<named-content xmlns:xlink="http://www.w3.org/1999/xlink" content-type="dwc:institutional_code" xlink:type="simple">NMPC</named-content>). Kazakhstan. 1 ♂, Charyn River, 1220 m, 1.vi.2014, leg. K. Nupponen &amp; R. Haverinen; 3 ♂, Karatau mts, 50 km N of Turkestan town, 540 m, 8.v.2011, leg. K. Nupponen; 1 ♂, same data, but 11.v.2011; 1 ♂, 160 km E Bozoi settl., Ustyurt plateau, N slope, 205 m, 29.v.2011, leg. K. Nupponen; 1 ♂, Ustyurt Nat. Res., Kendyrli, 115 m, 20.v.2011, leg. K. Nupponen, genitalia slide GU 17/1491 ♂ Huemer; 1 ♂, 1 ♀, Ustyurt Nat. Res., Mametkazgan, 80 m, 22.v.2011, leg. K. Nupponen; 1 ♂, 40 km N Suzak settl., Muyunkum sands, 195 m, 10.v.2010, leg. K. Nupponen; 1 ♂, 1 ♀, Sengirkum sands, Terekurpa well, 70 m, 27.v.2011, leg. K. Nupponen (all <abbrev xmlns:xlink="http://www.w3.org/1999/xlink" content-type="institution" xlink:title="Research Collection Kari Nupponen, Espoo, Finland" id="ABBRID0EVUPM" xlink:type="simple">RCKN</abbrev>). Kyrgyzstan. 1 ♀, same data as holotype, but 9.vi.2010; 1 ♀, Prov. Batken, Turkestan mts, valley Kalay Makhmud between Or-mazan-Suu and Alai Maidan HP 24 1800–2000 m, 10.6.2010, leg. Wieser, genitalia slide GU 16/1407 ♀ Huemer; 1 ♀, Prov. Osch, Distr. Kara Suu, Alai mts, S Tarylga, valley Ak Buura, 1550–1750 m, 5.vi.2010, leg. C. Wieser (all <named-content xmlns:xlink="http://www.w3.org/1999/xlink" content-type="dwc:institutional_code" xlink:type="simple">LMK</named-content>); 4 ♂, 1 ♀, Alai mts, Tengiz-Bai Gate, 2800–2900 m, 12.vii.2011, leg. A. Pototski (<abbrev xmlns:xlink="http://www.w3.org/1999/xlink" content-type="institution" xlink:title="Research Collection Alexander Pototski, Tallinn, Estonia" id="ABBRID0ECVPM" xlink:type="simple">RCAP</abbrev>, <named-content xmlns:xlink="http://www.w3.org/1999/xlink" content-type="dwc:institutional_code" xlink:type="simple">ZMUC</named-content>); 8 ♂, 4 ♀, Alai mts, road Daroot-Korgon–Tengiz-Bai, 2820 m, 24.vii.2012, leg. A. Pototski (<abbrev xmlns:xlink="http://www.w3.org/1999/xlink" content-type="institution" xlink:title="Research Collection Alexander Pototski, Tallinn, Estonia" id="ABBRID0EPVPM" xlink:type="simple">RCAP</abbrev>, <named-content xmlns:xlink="http://www.w3.org/1999/xlink" content-type="dwc:institutional_code" xlink:type="simple">ZMUC</named-content>); 7 ♂, 2 ♀, Alai mts, Tengiz-Bai pass gate, 2820 m, 24.vii.2010, leg. K. Nupponen &amp; R. Haverinen (<abbrev xmlns:xlink="http://www.w3.org/1999/xlink" content-type="institution" xlink:title="Research Collection Kari Nupponen, Espoo, Finland" id="ABBRID0E3VPM" xlink:type="simple">RCKN</abbrev>, <named-content xmlns:xlink="http://www.w3.org/1999/xlink" content-type="dwc:institutional_code" xlink:type="simple">TLMF</named-content>).</p></tp:treatment-sec><tp:treatment-sec sec-type="description" id="SECID0EJWPM"><title>Description.</title><p>Adult. <italic>Male</italic> (Figure <xref ref-type="fig" rid="F25">119</xref>). Wingspan 19–26 mm. Labial palpus very long, porrect, dark greyish from white black-tipped scales, upper surface white; segment 3 less than one-third length of segment 2, white mottled with black. Antennal scape with single, soft hair; flagellum ringed black and white. Head, thorax and tegula whitish mottled with light grey-brown. Forewing light yellow mottled with black-tipped scales, especially along veins; a broad light grey streak from base to apex; margin of costa white; scattered black scales along termen; fringes light grey. Hindwing grey, with light grey fringes.</p><p><italic>Female</italic> (Figure <xref ref-type="fig" rid="F25">120</xref>). Wingspan 23–25 mm. Similar to male apart from having a protruding ovipositor.</p><p><italic>Variation</italic>. There is a slight variation in the colour of the head, thorax, and tegulae: from almost white to light grey-brown. The single, soft hair at the base of the antennal <!--PageBreak-->scape is missing in several of the examined specimens (especially the males), but that may be because the specimens have been damaged.</p><p><italic>Male genitalia</italic> (Figs <xref ref-type="fig" rid="F61">241–242</xref>). Uncus sub-triangular, short, with sub-basal lateral flaps, rod-like distal part; gnathos hook massive, much longer and broader than uncus, distal part curved with shovel-shaped apex, pointed in lateral view; anterior margin of tegumen with moderately shallow emargination, medially U-shaped excavation; pedunculi weakly demarcated, suboval; valva straight, basal part wider than distal part, extending to about apex of uncus, apically pointed; distal area covered with setae, without separated sacculus; posterior margin of vinculum with weakly developed oblique lateral humps, vincular sclerites elongated, sub-triangular; saccus sub-triangular, with evenly tapered apex, ratio maximum width to length approximately 0.8, posterior margin arched, with shallow medial emargination, medial part without sclerotised ridge, lateral sclerites long, nearly length of maximum width of saccus; phallus slender, almost straight, suboval coecum about twice width of slender distal two-thirds, distal part with strongly sclerotised ridge and indistinct subapical sclerite.</p><p><italic>Female genitalia</italic> (Figure <xref ref-type="fig" rid="F79">296</xref>). Papilla analis laterally compressed, extruding from tip of abdomen, strongly sclerotised, with fine longitudinal lines, large, approximately 1.8 mm long, subapically with emarginated dorsal and ventral edge resulting in acutely pointed apex, ventral edge convex, dorsal margin nearly straight; apophysis posterior stout, rod-like, about 3 mm long, posterior third widened to longitudinal sclerotised zone, anterior end rounded; segment VIII approximately 0.8 mm long, uniformly sclerotised; subgenital plate weakly modified, anterior edge of segment medially slightly convex, small suboval ostium bursae delimited by sclerotised lateral ridge; apophysis anterior rod-like, almost two times length of segment VIII; colliculum small, sclerotised; ductus bursae gradually widening to weakly delimited suboval corpus bursae; entire length of ductus and corpus bursae approximately 3.3 mm; signum moderately small, rounded, spiny plate.</p><p><bold>Diagnosis.</bold><italic><tp:taxon-name><tp:taxon-name-part taxon-name-part-type="genus" reg="Megacraspedus">Megacraspedus</tp:taxon-name-part><tp:taxon-name-part taxon-name-part-type="species" reg="kirgizicus">kirgizicus</tp:taxon-name-part></tp:taxon-name></italic> sp. n. is characterised by its large wingspan, the very long labial palps, and by the light yellow forewings with a broad light grey streak from base to apex.</p><p>It resembles <italic><tp:taxon-name><tp:taxon-name-part taxon-name-part-type="genus" reg="Megacraspedus">M.</tp:taxon-name-part><tp:taxon-name-part taxon-name-part-type="species" reg="podolicus">podolicus</tp:taxon-name-part></tp:taxon-name></italic> (Figure <xref ref-type="fig" rid="F21">92</xref>) and <italic><tp:taxon-name><tp:taxon-name-part taxon-name-part-type="genus" reg="Megacraspedus">M.</tp:taxon-name-part><tp:taxon-name-part taxon-name-part-type="species" reg="niphorrhoa">niphorrhoa</tp:taxon-name-part></tp:taxon-name></italic> (Figs <xref ref-type="fig" rid="F20">85–86</xref>) but these two species are smaller and have shorter labial palps. The male genitalia are similar to <italic><tp:taxon-name><tp:taxon-name-part taxon-name-part-type="genus" reg="Megacraspedus">M.</tp:taxon-name-part><tp:taxon-name-part taxon-name-part-type="species" reg="argyroneurellus">argyroneurellus</tp:taxon-name-part></tp:taxon-name></italic> (Figs <xref ref-type="fig" rid="F62">243–244</xref>) but differ e.g., in the more slender apical part of the uncus and the slender phallus. The female genitalia are unmistakable in the <italic><tp:taxon-name><tp:taxon-name-part taxon-name-part-type="genus" reg="Megacraspedus">M.</tp:taxon-name-part><tp:taxon-name-part taxon-name-part-type="species" reg="lagopellus">lagopellus</tp:taxon-name-part></tp:taxon-name></italic> species group in the shape of the papilla analis and the apophysis posterior, and the very long apophysis anterior.</p></tp:treatment-sec><tp:treatment-sec sec-type="Molecular data" id="SECID0E3ZPM"><title>Molecular data.</title><p>BIN BOLD:AAW5664 (n = 6), BOLD:ACB3361 (n = 2). Genetically variable species. The intraspecific divergence of the barcode region is low in both clusters, with mean 0.25% and maximum divergence 0.5 in BIN BOLD:AAW5664 and maximum divergence 0.31% in the second BIN. The maximum distance between both BINs is 2.8%, indicating possible cryptic diversity. The minimum distance to the nearest neighbour <italic><tp:taxon-name><tp:taxon-name-part taxon-name-part-type="genus" reg="Megacraspedus">M.</tp:taxon-name-part><tp:taxon-name-part taxon-name-part-type="species" reg="argyroneurellus">argyroneurellus</tp:taxon-name-part></tp:taxon-name></italic> is 7.6% (p-dist).</p></tp:treatment-sec><tp:treatment-sec sec-type="distribution" id="SECID0EN1PM"><title>Distribution.</title><p>Afghanistan, Armenia, Kazakhstan, Kyrgyzstan.</p><!--PageBreak--></tp:treatment-sec><tp:treatment-sec sec-type="biology" id="SECID0ET1PM"><title>Biology.</title><p>Host plant and early stages are unknown. The adults have been collected from early June to the second half of July at altitudes from ca. 500 to 2900 m. In Armenia the biotope is sandy steppe.</p></tp:treatment-sec><tp:treatment-sec sec-type="etymology" id="SECID0EY1PM"><title>Etymology.</title><p>This species is named after one of the countries of occurrence: the Kyrgyz Republic (also known as Kirgizia or Kyrgyzstan). The name is a masculine adjective.</p></tp:treatment-sec><tp:treatment-sec><!--Section generated to contain objects referenced in tp:taxon-treatment.--><fig id="F25" position="float" orientation="portrait"><label>Figures 115–120.</label><caption><p><italic><tp:taxon-name><tp:taxon-name-part taxon-name-part-type="genus" reg="Megacraspedus">Megacraspedus</tp:taxon-name-part></tp:taxon-name></italic> adults in dorsal view. <bold>115</bold><italic><tp:taxon-name><tp:taxon-name-part taxon-name-part-type="genus" reg="Megacraspedus">M.</tp:taxon-name-part><tp:taxon-name-part taxon-name-part-type="species" reg="lagopellus">lagopellus</tp:taxon-name-part></tp:taxon-name></italic> Herrich-Schäffer, 1860 – female, Hungary (<named-content xmlns:xlink="http://www.w3.org/1999/xlink" content-type="dwc:institutional_code" xlink:type="simple">NHMW</named-content>) <bold>116</bold><italic><tp:taxon-name><tp:taxon-name-part taxon-name-part-type="genus" reg="Megacraspedus">M.</tp:taxon-name-part><tp:taxon-name-part taxon-name-part-type="species" reg="coleophorodes">coleophorodes</tp:taxon-name-part></tp:taxon-name></italic> (Li &amp; Zheng, 1995) – Holotype, male, China (<named-content xmlns:xlink="http://www.w3.org/1999/xlink" content-type="dwc:institutional_code" xlink:type="simple">NKU</named-content>) <bold>117</bold><italic><tp:taxon-name><tp:taxon-name-part taxon-name-part-type="genus" reg="Megacraspedus">M.</tp:taxon-name-part><tp:taxon-name-part taxon-name-part-type="species" reg="coleophorodes">coleophorodes</tp:taxon-name-part></tp:taxon-name></italic> (Li &amp; Zheng, 1995) – Paratype, female, China, (<named-content xmlns:xlink="http://www.w3.org/1999/xlink" content-type="dwc:institutional_code" xlink:type="simple">NKU</named-content>) <bold>118</bold><italic><tp:taxon-name><tp:taxon-name-part taxon-name-part-type="genus" reg="Megacraspedus">M.</tp:taxon-name-part><tp:taxon-name-part taxon-name-part-type="species" reg="feminensis">feminensis</tp:taxon-name-part></tp:taxon-name></italic> sp. n. – Paratype, female, Kazakhstan (<abbrev xmlns:xlink="http://www.w3.org/1999/xlink" content-type="institution" xlink:title="Research Collection Kari Nupponen, Espoo, Finland" id="ABBRID0EBBJO" xlink:type="simple">RCKN</abbrev>) <bold>119</bold><italic><tp:taxon-name><tp:taxon-name-part taxon-name-part-type="genus" reg="Megacraspedus">M.</tp:taxon-name-part><tp:taxon-name-part taxon-name-part-type="species" reg="kirgizicus">kirgizicus</tp:taxon-name-part></tp:taxon-name></italic> sp. n. – Paratype, male, Afghanistan (<named-content xmlns:xlink="http://www.w3.org/1999/xlink" content-type="dwc:institutional_code" xlink:type="simple">NHMW</named-content>) <bold>120</bold><italic><tp:taxon-name><tp:taxon-name-part taxon-name-part-type="genus" reg="Megacraspedus">M.</tp:taxon-name-part><tp:taxon-name-part taxon-name-part-type="species" reg="kirgizicus">kirgizicus</tp:taxon-name-part></tp:taxon-name></italic> sp. n. – Paratype, female, Afghanistan (<named-content xmlns:xlink="http://www.w3.org/1999/xlink" content-type="dwc:institutional_code" xlink:type="simple">NHMW</named-content>).</p></caption><graphic xmlns:xlink="http://www.w3.org/1999/xlink" xlink:href="zookeys-800-001-g025.jpg" id="oo_245727.jpg" position="float" orientation="portrait" xlink:type="simple"/></fig><fig id="F61" position="float" orientation="portrait"><label>Figures 240–242.</label><caption><p><italic><tp:taxon-name><tp:taxon-name-part taxon-name-part-type="genus" reg="Megacraspedus">Megacraspedus</tp:taxon-name-part></tp:taxon-name></italic> male genitalia. <bold>240</bold><italic><tp:taxon-name><tp:taxon-name-part taxon-name-part-type="genus" reg="Megacraspedus">M.</tp:taxon-name-part><tp:taxon-name-part taxon-name-part-type="species" reg="coleophorodes">coleophorodes</tp:taxon-name-part></tp:taxon-name></italic> (Li &amp; Zheng, 1995) – Paratype, gen. slide L94178 (<named-content xmlns:xlink="http://www.w3.org/1999/xlink" content-type="dwc:institutional_code" xlink:type="simple">NKU</named-content>) <bold>241</bold><italic><tp:taxon-name><tp:taxon-name-part taxon-name-part-type="genus" reg="Megacraspedus">M.</tp:taxon-name-part><tp:taxon-name-part taxon-name-part-type="species" reg="kirgizicus">kirgizicus</tp:taxon-name-part></tp:taxon-name></italic> sp. n. – Holotype, Kyrgyzstan, GU 16/1406 P.H. (<named-content xmlns:xlink="http://www.w3.org/1999/xlink" content-type="dwc:institutional_code" xlink:type="simple">LMK</named-content>) <bold>242</bold><italic><tp:taxon-name><tp:taxon-name-part taxon-name-part-type="genus" reg="Megacraspedus">M.</tp:taxon-name-part><tp:taxon-name-part taxon-name-part-type="species" reg="kirgizicus">kirgizicus</tp:taxon-name-part></tp:taxon-name></italic> sp. n. – Paratype, Kyrgyzstan, GU 17/1491 P.H. (<abbrev xmlns:xlink="http://www.w3.org/1999/xlink" content-type="institution" xlink:title="Research Collection Kari Nupponen, Espoo, Finland" id="ABBRID0ELCMO" xlink:type="simple">RCKN</abbrev>).</p></caption><graphic xmlns:xlink="http://www.w3.org/1999/xlink" xlink:href="zookeys-800-001-g061.jpg" id="oo_245766.jpg" position="float" orientation="portrait" xlink:type="simple"/></fig><fig id="F79" position="float" orientation="portrait"><label>Figures 294–296.</label><caption><p><italic><tp:taxon-name><tp:taxon-name-part taxon-name-part-type="genus" reg="Megacraspedus">Megacraspedus</tp:taxon-name-part></tp:taxon-name></italic> female genitalia. <bold>294</bold><italic><tp:taxon-name><tp:taxon-name-part taxon-name-part-type="genus" reg="Megacraspedus">M.</tp:taxon-name-part><tp:taxon-name-part taxon-name-part-type="species" reg="coleophorodes">coleophorodes</tp:taxon-name-part></tp:taxon-name></italic> (Li &amp; Zheng, 1995) – Paratype, China, gen. slide L92040 (<named-content xmlns:xlink="http://www.w3.org/1999/xlink" content-type="dwc:institutional_code" xlink:type="simple">NKU</named-content>) <bold>295</bold><italic><tp:taxon-name><tp:taxon-name-part taxon-name-part-type="genus" reg="Megacraspedus">M.</tp:taxon-name-part><tp:taxon-name-part taxon-name-part-type="species" reg="feminensis">feminensis</tp:taxon-name-part></tp:taxon-name></italic> sp. n. – Paratype, Kazakhstan, GU 17/1495 P.H. (<abbrev xmlns:xlink="http://www.w3.org/1999/xlink" content-type="institution" xlink:title="Research Collection Kari Nupponen, Espoo, Finland" id="ABBRID0EBNNO" xlink:type="simple">RCKN</abbrev>) <bold>296</bold><italic><tp:taxon-name><tp:taxon-name-part taxon-name-part-type="genus" reg="Megacraspedus">M.</tp:taxon-name-part><tp:taxon-name-part taxon-name-part-type="species" reg="kirgizicus">kirgizicus</tp:taxon-name-part></tp:taxon-name></italic> sp. n. – Paratype, Kyrgyzstan, GU 17/1407 P.H. (<named-content xmlns:xlink="http://www.w3.org/1999/xlink" content-type="dwc:institutional_code" xlink:type="simple">LMK</named-content>).</p></caption><graphic xmlns:xlink="http://www.w3.org/1999/xlink" xlink:href="zookeys-800-001-g079.jpg" id="oo_245784.jpg" position="float" orientation="portrait" xlink:type="simple"/></fig><fig id="F21" position="float" orientation="portrait"><label>Figures 91–96.</label><caption><p><italic><tp:taxon-name><tp:taxon-name-part taxon-name-part-type="genus" reg="Megacraspedus">Megacraspedus</tp:taxon-name-part></tp:taxon-name></italic> adults in dorsal view. <bold>91</bold><italic><tp:taxon-name><tp:taxon-name-part taxon-name-part-type="genus" reg="Megacraspedus">M.</tp:taxon-name-part><tp:taxon-name-part taxon-name-part-type="species" reg="balneariellus">balneariellus</tp:taxon-name-part></tp:taxon-name></italic> (Chrétien, 1907) – female, Italy (<abbrev xmlns:xlink="http://www.w3.org/1999/xlink" content-type="institution" xlink:title="Research Collection Ernst Arenberger, Vienna, Austria" id="ABBRID0EFOIO" xlink:type="simple">RCEA</abbrev>) <bold>92</bold><italic><tp:taxon-name><tp:taxon-name-part taxon-name-part-type="genus" reg="Megacraspedus">M.</tp:taxon-name-part><tp:taxon-name-part taxon-name-part-type="species" reg="podolicus">podolicus</tp:taxon-name-part></tp:taxon-name></italic> (Toll, 1942) – male, Hungary (<abbrev xmlns:xlink="http://www.w3.org/1999/xlink" content-type="institution" xlink:title="Research Collection Zdenko Tokár, Šal’a, Slovakia" id="ABBRID0EXOIO" xlink:type="simple">RCZT</abbrev>) <bold>93</bold><italic><tp:taxon-name><tp:taxon-name-part taxon-name-part-type="genus" reg="Megacraspedus">M.</tp:taxon-name-part><tp:taxon-name-part taxon-name-part-type="species" reg="kazakhstanicus">kazakhstanicus</tp:taxon-name-part></tp:taxon-name></italic> sp. n. – Holotype, male, Kazakhstan (<abbrev xmlns:xlink="http://www.w3.org/1999/xlink" content-type="institution" xlink:title="Research Collection Kari Nupponen, Espoo, Finland" id="ABBRID0EJPIO" xlink:type="simple">RCKN</abbrev>) <bold>94</bold><italic><tp:taxon-name><tp:taxon-name-part taxon-name-part-type="genus" reg="Megacraspedus">M.</tp:taxon-name-part><tp:taxon-name-part taxon-name-part-type="species" reg="knudlarseni">knudlarseni</tp:taxon-name-part></tp:taxon-name></italic> sp. n. – Holotype, male, Spain (<named-content xmlns:xlink="http://www.w3.org/1999/xlink" content-type="dwc:institutional_code" xlink:type="simple">ZMUC</named-content>) <bold>95</bold><italic><tp:taxon-name><tp:taxon-name-part taxon-name-part-type="genus" reg="Megacraspedus">M.</tp:taxon-name-part><tp:taxon-name-part taxon-name-part-type="species" reg="majorella">majorella</tp:taxon-name-part></tp:taxon-name></italic> Caradja, 1920 – Paralectotype, male, Kyrgyzstan (<named-content xmlns:xlink="http://www.w3.org/1999/xlink" content-type="dwc:institutional_code" xlink:type="simple">MGAB</named-content>) <bold>96</bold><italic><tp:taxon-name><tp:taxon-name-part taxon-name-part-type="genus" reg="Megacraspedus">M.</tp:taxon-name-part><tp:taxon-name-part taxon-name-part-type="species" reg="latiuncus">latiuncus</tp:taxon-name-part></tp:taxon-name></italic> sp. n. – Holotype, male, Kazakhstan (<named-content xmlns:xlink="http://www.w3.org/1999/xlink" content-type="dwc:institutional_code" xlink:type="simple">MZH</named-content>).</p></caption><graphic xmlns:xlink="http://www.w3.org/1999/xlink" xlink:href="zookeys-800-001-g021.jpg" id="oo_245723.jpg" position="float" orientation="portrait" xlink:type="simple"/></fig><fig id="F20" position="float" orientation="portrait"><label>Figures 85–90.</label><caption><p><italic><tp:taxon-name><tp:taxon-name-part taxon-name-part-type="genus" reg="Megacraspedus">Megacraspedus</tp:taxon-name-part></tp:taxon-name></italic> adults in dorsal view. <bold>85</bold><italic><tp:taxon-name><tp:taxon-name-part taxon-name-part-type="genus" reg="Megacraspedus">M.</tp:taxon-name-part><tp:taxon-name-part taxon-name-part-type="species" reg="niphorrhoa">niphorrhoa</tp:taxon-name-part></tp:taxon-name></italic> (Meyrick, 1926) – male, Kazakhstan (<abbrev xmlns:xlink="http://www.w3.org/1999/xlink" content-type="institution" xlink:title="Research Collection Kari Nupponen, Espoo, Finland" id="ABBRID0E2JIO" xlink:type="simple">RCKN</abbrev>) <bold>86</bold><italic><tp:taxon-name><tp:taxon-name-part taxon-name-part-type="genus" reg="Megacraspedus">M.</tp:taxon-name-part><tp:taxon-name-part taxon-name-part-type="species" reg="niphorrhoa">niphorrhoa</tp:taxon-name-part></tp:taxon-name></italic> (Meyrick, 1926) – female, Russia (<named-content xmlns:xlink="http://www.w3.org/1999/xlink" content-type="dwc:institutional_code" xlink:type="simple">MZH</named-content>) <bold>87</bold><italic><tp:taxon-name><tp:taxon-name-part taxon-name-part-type="genus" reg="Megacraspedus">M.</tp:taxon-name-part><tp:taxon-name-part taxon-name-part-type="species" reg="albella">albella</tp:taxon-name-part></tp:taxon-name></italic> (Amsel, 1935) – male, Iran (<named-content xmlns:xlink="http://www.w3.org/1999/xlink" content-type="dwc:institutional_code" xlink:type="simple">NHMW</named-content>) <bold>88</bold><italic><tp:taxon-name><tp:taxon-name-part taxon-name-part-type="genus" reg="Megacraspedus">M.</tp:taxon-name-part><tp:taxon-name-part taxon-name-part-type="species" reg="albella">albella</tp:taxon-name-part></tp:taxon-name></italic> (Amsel, 1935) – female, Iran (<named-content xmlns:xlink="http://www.w3.org/1999/xlink" content-type="dwc:institutional_code" xlink:type="simple">NHMW</named-content>) <bold>89</bold><italic><tp:taxon-name><tp:taxon-name-part taxon-name-part-type="genus" reg="Megacraspedus">M.</tp:taxon-name-part><tp:taxon-name-part taxon-name-part-type="species" reg="fallax">fallax</tp:taxon-name-part></tp:taxon-name></italic> (Mann, 1867) – Holotype, male, Hungary (<named-content xmlns:xlink="http://www.w3.org/1999/xlink" content-type="dwc:institutional_code" xlink:type="simple">NHMW</named-content>) <bold>90</bold><italic><tp:taxon-name><tp:taxon-name-part taxon-name-part-type="genus" reg="Megacraspedus">M.</tp:taxon-name-part><tp:taxon-name-part taxon-name-part-type="species" reg="balneariellus">balneariellus</tp:taxon-name-part></tp:taxon-name></italic> (Chrétien, 1907) – male, France (<named-content xmlns:xlink="http://www.w3.org/1999/xlink" content-type="dwc:institutional_code" xlink:type="simple">ZMUC</named-content>).</p></caption><graphic xmlns:xlink="http://www.w3.org/1999/xlink" xlink:href="zookeys-800-001-g020.jpg" id="oo_245722.jpg" position="float" orientation="portrait" xlink:type="simple"/></fig><fig id="F62" position="float" orientation="portrait"><label>Figures 243–245.</label><caption><p><italic><tp:taxon-name><tp:taxon-name-part taxon-name-part-type="genus" reg="Megacraspedus">Megacraspedus</tp:taxon-name-part></tp:taxon-name></italic> male genitalia. <bold>243</bold><italic><tp:taxon-name><tp:taxon-name-part taxon-name-part-type="genus" reg="Megacraspedus">M.</tp:taxon-name-part><tp:taxon-name-part taxon-name-part-type="species" reg="argyroneurellus">argyroneurellus</tp:taxon-name-part></tp:taxon-name></italic> Staudinger, 1871 – Ukraine, GU 16/1427 P.H. (<abbrev xmlns:xlink="http://www.w3.org/1999/xlink" content-type="institution" xlink:title="Research Collection Aleksei Bidzilya, Kiev, Ukraine" id="ABBRID0EMDMO" xlink:type="simple">RCAB</abbrev>) <bold>244</bold><italic><tp:taxon-name><tp:taxon-name-part taxon-name-part-type="genus" reg="Megacraspedus">M.</tp:taxon-name-part><tp:taxon-name-part taxon-name-part-type="species" reg="argyroneurellus">argyroneurellus</tp:taxon-name-part></tp:taxon-name></italic> Staudinger, 1871 – Iran, gen. slide 16.658 (<named-content xmlns:xlink="http://www.w3.org/1999/xlink" content-type="dwc:institutional_code" xlink:type="simple">NHMW</named-content>) <bold>245</bold><italic><tp:taxon-name><tp:taxon-name-part taxon-name-part-type="genus" reg="Megacraspedus">M.</tp:taxon-name-part><tp:taxon-name-part taxon-name-part-type="species" reg="ibericus">ibericus</tp:taxon-name-part></tp:taxon-name></italic> sp. n. – Paratype, Spain, GU 16/1431 P.H. (<named-content xmlns:xlink="http://www.w3.org/1999/xlink" content-type="dwc:institutional_code" xlink:type="simple">TLMF</named-content>).</p></caption><graphic xmlns:xlink="http://www.w3.org/1999/xlink" xlink:href="zookeys-800-001-g062.jpg" id="oo_245767.jpg" position="float" orientation="portrait" xlink:type="simple"/></fig></tp:treatment-sec></tp:taxon-treatment>
