# Supplementary material for: Revision of the genus Megacraspedus Zeller, 1839, a challenging taxonomic tightrope of species delimitation (Lepidoptera, Gelechiidae)
Source: Zookeys. 2018 Nov 29;(800):1–278. doi: 10.3897/zookeys.800.26292 (PMC6284011; doi:10.3897/zookeys.800.26292)
Supplement: XML Treatment for Megacraspedus argyroneurellus [file zookeys.800.26292-treatment67.xml]

<!DOCTYPE tp:taxon-treatment
  PUBLIC "-//TaxonX//DTD Taxonomic Treatment Publishing DTD v0 20100105//EN" "tax-treatment-NSO.dtd">
<tp:taxon-treatment xmlns:tp="http://www.plazi.org/taxpub"><tp:treatment-meta><kwd-group><label>Taxon classification</label><kwd><named-content xmlns:xlink="http://www.w3.org/1999/xlink" content-type="kingdom">Animalia</named-content></kwd><kwd><named-content xmlns:xlink="http://www.w3.org/1999/xlink" content-type="order">Lepidoptera</named-content></kwd><kwd><named-content xmlns:xlink="http://www.w3.org/1999/xlink" content-type="family">Gelechiidae</named-content></kwd></kwd-group><mixed-citation publication-type="journal"><person-group><name><surname>Huemer</surname><given-names>Peter</given-names></name><name><surname>Karsholt</surname><given-names>Ole</given-names></name></person-group><article-title>Revision of the genus <italic><tp:taxon-name><tp:taxon-name-part taxon-name-part-type="genus" reg="Megacraspedus">Megacraspedus</tp:taxon-name-part></tp:taxon-name></italic> Zeller, 1839, a challenging taxonomic tightrope of species delimitation (<tp:taxon-name><tp:taxon-name-part taxon-name-part-type="order">Lepidoptera</tp:taxon-name-part></tp:taxon-name>, <tp:taxon-name><tp:taxon-name-part taxon-name-part-type="family">Gelechiidae</tp:taxon-name-part></tp:taxon-name>)</article-title><source>Zookeys</source><day>29</day><month>11</month><year>2018</year><volume>2018</volume><issue>800</issue><fpage>1</fpage><lpage>278</lpage><pub-id pub-id-type="doi">10.3897/zookeys.800.26292</pub-id></mixed-citation></tp:treatment-meta><tp:nomenclature><tp:taxon-name>
              <tp:taxon-name-part taxon-name-part-type="genus" reg="Megacraspedus">Megacraspedus</tp:taxon-name-part>
              <tp:taxon-name-part taxon-name-part-type="species" reg="argyroneurellus">argyroneurellus</tp:taxon-name-part>
            </tp:taxon-name><tp:taxon-authority>Staudinger, 1871</tp:taxon-authority><tp:nomenclature-citation-list><tp:nomenclature-citation><tp:taxon-name>
                  <tp:taxon-name-part taxon-name-part-type="genus" reg="Megacraspedus">Megacraspedus</tp:taxon-name-part>
                  <tp:taxon-name-part taxon-name-part-type="species" reg="argyroneurellus">argyroneurellus</tp:taxon-name-part>
                </tp:taxon-name><comment>Staudinger, 1871: 316.</comment></tp:nomenclature-citation></tp:nomenclature-citation-list></tp:nomenclature><tp:treatment-sec sec-type="material" id="SECID0EK3PM"><title>Examined material.</title><p><bold>Lectotype</bold> ♂, <bold>here designated</bold>, [Russia, Volgograd oblast] “Lecto-type” “Sarepta [Krasnoamreysk] Chr.[istoph]” “Origin.” “Lectotype ♂ <italic>Megacraspedus argyroneurellus</italic> Stdgr teste K. Sattler, 1986” “ex coll. Staudinger” (<named-content xmlns:xlink="http://www.w3.org/1999/xlink" content-type="dwc:institutional_code" xlink:type="simple">ZMHU</named-content>) [photographs examined]. <bold>Paralectotype</bold>, 1 ♀, “Para-lecto-type” “Origin.” “ex coll. Staudinger” (<named-content xmlns:xlink="http://www.w3.org/1999/xlink" content-type="dwc:institutional_code" xlink:type="simple">ZMHU</named-content>) [photographs examined]. <bold>Non-type material.</bold> Armenia. 1 ♂, 40 km E Eriwan [Yerevan], Geghard, 1700 m, 24–25.vii.1976, leg. F. Kasy &amp; E. Vartian; 1 ♂, same data, but 30–31.vii.1976 (<named-content xmlns:xlink="http://www.w3.org/1999/xlink" content-type="dwc:institutional_code" xlink:type="simple">NHMW</named-content>). Iran. 1 ♀, Alborz mts, Nesa [Nissa], 25.vii.[no year given], leg. F. Brandt (<named-content xmlns:xlink="http://www.w3.org/1999/xlink" content-type="dwc:institutional_code" xlink:type="simple">ZMUC</named-content>); 1 ♂, Elburs mts, Pelur, 2000 m, 27–28.vii.1936, leg. L. Schwingenschuss, genitalia slide Mus. Vind. 16.658; 1 ♀, same data, but 18–19.vii, coll. Wagner, genitalia slide Mus. Vind. 16.659 (<named-content xmlns:xlink="http://www.w3.org/1999/xlink" content-type="dwc:institutional_code" xlink:type="simple">NHMW</named-content>); 4 ♂, 1 ♀, Elburs mts, southern part, 50 km N Tehran, Shemshak, 2300 m, 1–22.vii.1970, leg. E. Vartian (<named-content xmlns:xlink="http://www.w3.org/1999/xlink" content-type="dwc:institutional_code" xlink:type="simple">SMNK</named-content>). Kyrgyzstan. 7 ♂, Zhetim-Bel Range, Eki-Naryn, 2800 m, 4.viii.2010, leg. A. Pototski (RZAP, <named-content xmlns:xlink="http://www.w3.org/1999/xlink" content-type="dwc:institutional_code" xlink:type="simple">ZMUC</named-content>); 1 ♂, Tien-Shan, Moldo-Too mts, Min-Kush, circuitus, 2350 m, 1.viii.2000, leg. E. Rutjan, genitalia prep. (in glycerin) (<abbrev xmlns:xlink="http://www.w3.org/1999/xlink" content-type="institution" xlink:title="Research Collection Aleksei Bidzilya, Kiev, Ukraine" id="ABBRID0ES5PM" xlink:type="simple">RCAB</abbrev>); 1 ♂, Tien-Shan mts, Eki-Naryn, 2500 m, 4.viii.2010, leg. K. Nupponen &amp; R. Haverinen (<abbrev xmlns:xlink="http://www.w3.org/1999/xlink" content-type="institution" xlink:title="Research Collection Kari Nupponen, Espoo, Finland" id="ABBRID0EX5PM" xlink:type="simple">RCKN</abbrev>). Romania. 1 ♂, Dobrogea, Podişul Casimcei, Cheiele Dobrogei, 16.vii.2010, leg. S. &amp; Z. Kovács (<abbrev xmlns:xlink="http://www.w3.org/1999/xlink" content-type="institution" xlink:title="Research Collection Sándor Kovács &amp; Zoltán Kovács, Miercurea Ciuc, Romania" id="ABBRID0E35PM" xlink:type="simple">RCKO</abbrev>). Russia. 1 ♂, Volgograd oblast, Butkul Salt Lake, 18.vi.1999, leg. V. Karalius &amp; J. Miatleuski (<abbrev xmlns:xlink="http://www.w3.org/1999/xlink" content-type="institution" xlink:title="Collection of Ecology-Centre, Kiel University, Germany" id="ABBRID0EB6PM" xlink:type="simple">ECKU</abbrev>); 1 ♂, S-Ural, Orenburg oblast, Orenburgskij zap., Burtinskil step, 12–17.vi.2007, leg. J. Kullberg &amp; M. Zalewski (<named-content xmlns:xlink="http://www.w3.org/1999/xlink" content-type="dwc:institutional_code" xlink:type="simple">MZH</named-content>); 2 ♂, S-Ural, Orenburg oblast, 20 km S Pokrovka village, Schibendy valley, 17.vii.1998, leg. K. Nupponen (<abbrev xmlns:xlink="http://www.w3.org/1999/xlink" content-type="institution" xlink:title="Research Collection Kari Nupponen, Espoo, Finland" id="ABBRID0EO6PM" xlink:type="simple">RCKN</abbrev>); 3 ♂, same data, but 1–2.vii.2003, leg. K. Nupponen (<abbrev xmlns:xlink="http://www.w3.org/1999/xlink" content-type="institution" xlink:title="Research Collection Kari Nupponen, Espoo, Finland" id="ABBRID0ET6PM" xlink:type="simple">RCKN</abbrev>, <named-content xmlns:xlink="http://www.w3.org/1999/xlink" content-type="dwc:institutional_code" xlink:type="simple">ZMUC</named-content>); 1 ♂, same data, but 7.vi.1998; 1 ♂, Orenburg oblast, near Burannoe vill., 20.vi.1999, leg. K. Nupponen (<abbrev xmlns:xlink="http://www.w3.org/1999/xlink" content-type="institution" xlink:title="Research Collection Kari Nupponen, Espoo, Finland" id="ABBRID0EBAAO" xlink:type="simple">RCKN</abbrev>); 2 ♂, Orenburg oblast, near Burannoe, 3.vii.2003, leg. K. Nupponen; 1 ♂, Orenburg oblast, 40 km W Orsk, near Guberlja village, 26.vi.2003, leg. K. Nupponen (all <named-content xmlns:xlink="http://www.w3.org/1999/xlink" content-type="dwc:institutional_code" xlink:type="simple">ZMUC</named-content>); 4 ♂, same data, but 12–13.vii.2015, leg. H. Roweck &amp; N. Savenkov; 4 ♂, same data, but 25–26.vi.2017 (all <abbrev xmlns:xlink="http://www.w3.org/1999/xlink" content-type="institution" xlink:title="Collection of Ecology-Centre, Kiel University, Germany" id="ABBRID0EOAAO" xlink:type="simple">ECKU</abbrev>); 4 ♂, Orenburg oblast, 6 km W Donskoje village, mount Verbljushka 24–28.vi.2009, leg. J. Šumpich (<named-content xmlns:xlink="http://www.w3.org/1999/xlink" content-type="dwc:institutional_code" xlink:type="simple">NMPC</named-content>, <named-content xmlns:xlink="http://www.w3.org/1999/xlink" content-type="dwc:institutional_code" xlink:type="simple">ZMUC</named-content>); 1 ♂, 2 ♀, same data, but 22–24.vii.2011 (<named-content xmlns:xlink="http://www.w3.org/1999/xlink" content-type="dwc:institutional_code" xlink:type="simple">NMPC</named-content>, <named-content xmlns:xlink="http://www.w3.org/1999/xlink" content-type="dwc:institutional_code" xlink:type="simple">TLMF</named-content>); 1 ♂, Orenburg oblast, 6 km W Donskoje village, mount Verbljushka, 19.vi.1999, leg. K. Nupponen (<abbrev xmlns:xlink="http://www.w3.org/1999/xlink" content-type="institution" xlink:title="Research Collection Kari Nupponen, Espoo, Finland" id="ABBRID0ETBAO" xlink:type="simple">RCKN</abbrev>); 2 ♂, same data, but 3 km W, 7–8.vii.2015, leg. H. Roweck &amp; N. Savenkov (<abbrev xmlns:xlink="http://www.w3.org/1999/xlink" content-type="institution" xlink:title="Collection of Ecology-Centre, Kiel University, Germany" id="ABBRID0EYBAO" xlink:type="simple">ECKU</abbrev>); 4 ♂, Orenburg distr., Akbulak, Pokrovka village, 9–11.vii.2015, leg. H. Roweck &amp; N. Savenkov; 5 ♂, same data, but 28–30.vi.2017 (all <abbrev xmlns:xlink="http://www.w3.org/1999/xlink" content-type="institution" xlink:title="Collection of Ecology-Centre, Kiel University, Germany" id="ABBRID0E4BAO" xlink:type="simple">ECKU</abbrev>). Turkey. 4 ♂, prov. Adana, 18 km N Saimbeyli, 1700 m, <!--PageBreak-->6.vii.1997, leg. K. Larsen ; 2 ♂, prov. Agri, Tahir Geçidi, 2550 m, 29.vii.1984, leg. G. Derra; 3 ♂, prov. Antalya, Beydağlari, 17 km E Göltaria, 1800 m, 8.viii.1997, leg. K. Larsen; 1 ♂, prov. Çorum, Çekerek, 1300 m, 17.vii.1989, leg. N. Esser &amp; M. Fibiger; 2 ♂, prov. Erzincan, 40 km SW Erzincan, Kemah, 1100 m, 2.viii.1997, leg. Larsen, genitalia in tube; 1 ♀, prov. Erzurum, Kizilirmak, Köprüköy, 750 m, 20–22.vi.1969, leg. F. Hahn; 1 ♂, prov. Kayseri, 25 km S Kayseri, Erciyes Daği, 2200 m, 29.vii.1989, leg. N. Esser &amp; M. Fibiger; 2 ♂, prov. Kayseri, İncesu, 1100 m, 28.vii.1996, leg. K. E. Stovgaard; 2 ♂, 2 ♀, prov. Kayseri, Ala Dağlar, Ulupinar, 1600 m, 30.vii.1998, leg. Larsen, genitalia in tube; 2 ♂, prov. Malatya, 20 km E. Elbistan, Nurhak Daği, 1900 m, 7.vii.1987, leg. M. Fibiger; 6 ♂, prov. Malatya, Gündüzbey, 1300 m, 26.vii.1998, leg. K. Larsen; 2 ♂, prov. Niğde, Aladağlar, Demirkazik, 2500 m, 24.vii.1994, leg. K. Larsen; 4 ♂, same data, but, 1600 m, 24–25.vii.1994; 1 ♂, same data, but 1700 m, 30.vii.1997; 2 ♂, prov. Niğde, Çiftlik, 1650 m, 24.vii.1996, leg. K. E. Stovgaard; 8 ♂, prov. Sivas, 5 km W Gürün, 1700 m, 5.vii.1987, leg. M. Fibiger, genitalia slide 6515 Hendriksen; 1 ♂, prov. Sivas, 10 km W Gürün, 1650 m, 27.vii.1989, leg. N. Esser &amp; M. Fibiger; 2 ♂, prov. Sivas, 10 km S Gürün, Gökpinar, 1500 m, 1.vii.1997, leg. Larsen; 4 ♂, same data, but 12 km S Gürün, 25.vii.1998, genitalia in tube; 1 ♂, same data, but 11.vii.2000 (all <named-content xmlns:xlink="http://www.w3.org/1999/xlink" content-type="dwc:institutional_code" xlink:type="simple">ZMUC</named-content>) 1 ♂, W Gürün, 1300 m, 22.vi.1969, leg. E. Arenberger, genitalia slide GU/16/1415 Huemer; 1 ♂, Tuz Gölü, N beach, 3.vii.1968, leg. E. Arenberger (all <abbrev xmlns:xlink="http://www.w3.org/1999/xlink" content-type="institution" xlink:title="Research Collection Ernst Arenberger, Vienna, Austria" id="ABBRID0EMCAO" xlink:type="simple">RCEA</abbrev>). Ukraine. Crimea, genitalia slide GU 16/1427 Huemer (<abbrev xmlns:xlink="http://www.w3.org/1999/xlink" content-type="institution" xlink:title="Research Collection Aleksei Bidzilya, Kiev, Ukraine" id="ABBRID0ERCAO" xlink:type="simple">RCAB</abbrev>).</p></tp:treatment-sec><tp:treatment-sec sec-type="redescription" id="SECID0EWCAO"><title>Redescription.</title><p>Adult. <italic>Male</italic> (Figs <xref ref-type="fig" rid="F26">121</xref>, <xref ref-type="fig" rid="F26">123–124</xref>). Wingspan 18–25 mm. Labial palpus long, segment 2 with long scale brush, light brown, whitish on lower and upper surface; segment 3 narrow, rather short, cream coloured. Antennal scape with one soft hair pecten; flagellum whitish brown at base, becoming ringed white and brown towards apex. Head yellowish white; thorax and tegula as forewing. Costal part of forewing yellow-brown, middle part brown, dorsal part light yellow; indistinct dark brown dots along termen; veins silvery white; fringes light grey. Hindwing white with cream-white fringes.</p><p><italic>Female</italic> (Figure <xref ref-type="fig" rid="F26">122</xref>). Wingspan 19–22 mm. Similar to male.</p><p><italic>Variation</italic>. The size of the brownish area in the middle of the forewing varies and can extend into the apical area or alternatively be largely reduced. Specimens from the south-eastern part of the distribution range have no brown area in the middle of the forewing (see <tp:taxon-name><tp:taxon-name-part taxon-name-part-type="genus" reg="Diagnostic"/><tp:taxon-name-part taxon-name-part-type="species" reg="remarks">remarks</tp:taxon-name-part></tp:taxon-name> below). The hair at the base of the antennal scape is easily broken.</p><p><italic>Male genitalia</italic> (Figs <xref ref-type="fig" rid="F62">243–244</xref>). Uncus sub-triangular, short, with sub-basal lateral flaps, moderately broad rod-like apex; gnathos hook massive, much longer and broader than uncus, distal part curved with shovel-shaped apex, pointed in lateral view; tegumen with medially converging sclerotised anterior ridges, anterior margin with moderately shallow emargination, medially additional U-shaped excavation; pedunculi weakly demarcated, large suboval; valva straight, basal part wider than distal part, extending slightly beyond apex of uncus, apically pointed, distal area covered with setae, without separated sacculus; posterior margin of vinculum with weakly developed oblique lateral humps, vincular sclerites broadly suboval; saccus with some variation, sub-triangular, with evenly tapered to moderately broad apex, ratio maximum width to length approximately 0.8, posterior margin arched, with shallow medial emargination, medial part without sclerotised ridge, lateral sclerites long, approximately 0.8 <!--PageBreak-->times length of maximum width of saccus; phallus moderately slender, almost straight, suboval coecum large, about three times width and half length of slender distal part, with weakly sclerotised ridge distally.</p><p><italic>Female genitalia</italic> (Figure <xref ref-type="fig" rid="F80">297</xref>). Papilla analis laterally compressed, extruding from tip of abdomen, strongly sclerotised, with fine longitudinal lines, large, approximately 1.6 mm long, ventral edge convex, dorsal margin straight, apically narrowing and pointed; apophysis posterior stout, rod-like, approximately 2.6 mm long, posterior quarter weakly widened, anterior end rounded; segment VIII approximately 0.8 mm long, strongly sclerotised except for ventromedial zone, posterioventral part with fine longitudinal lines; subgenital plate with broad sub-triangular sub-ostial sclerotisation, posteriorly extended into short, pointed sclerites, medial flaps delimiting ostium bursae, anterior margin with rod-like edge connected with apophysis anterioris, medially with broad and shallow sinusoid projection; apophysis anterioris rod-like, nearly length of segment VIII; colliculum small, sclerotised; ductus bursae gradually widening to weakly delimited suboval corpus bursae; entire length of ductus and corpus bursae approximately 3.1 mm; signum almost completely reduced, spiny plate.</p></tp:treatment-sec><tp:treatment-sec sec-type="diagnosis" id="SECID0ENEAO"><title>Diagnosis.</title><p><italic><tp:taxon-name><tp:taxon-name-part taxon-name-part-type="genus" reg="Megacraspedus">Megacraspedus</tp:taxon-name-part><tp:taxon-name-part taxon-name-part-type="species" reg="argyroneurellus">argyroneurellus</tp:taxon-name-part></tp:taxon-name></italic> is characterised by its large size, its long scale brush on segment 2 of the labial palps and by its yellowish forewings with silvery white veins and its white hindwings. It is similar to <italic><tp:taxon-name><tp:taxon-name-part taxon-name-part-type="genus" reg="Megacraspedus">M.</tp:taxon-name-part><tp:taxon-name-part taxon-name-part-type="species" reg="lagopellus">lagopellus</tp:taxon-name-part></tp:taxon-name></italic> (p 146), <italic><tp:taxon-name><tp:taxon-name-part taxon-name-part-type="genus" reg="Megacraspedus">M.</tp:taxon-name-part><tp:taxon-name-part taxon-name-part-type="species" reg="coleophorodes">coleophorodes</tp:taxon-name-part></tp:taxon-name></italic> (p 148), and <italic><tp:taxon-name><tp:taxon-name-part taxon-name-part-type="genus" reg="Megacraspedus">M.</tp:taxon-name-part><tp:taxon-name-part taxon-name-part-type="species" reg="feminensis">feminensis</tp:taxon-name-part></tp:taxon-name></italic> sp. n. (p 149). The male genitalia are similar to <italic><tp:taxon-name><tp:taxon-name-part taxon-name-part-type="genus" reg="Megacraspedus">M.</tp:taxon-name-part><tp:taxon-name-part taxon-name-part-type="species" reg="kirgizicus">kirgizicus</tp:taxon-name-part></tp:taxon-name></italic> sp. n. (Figs <xref ref-type="fig" rid="F61">241–242</xref>) but differ in several characters such as the broader apex of the uncus and the comparatively stout phallus. The female genitalia differ from other species of the <italic><tp:taxon-name><tp:taxon-name-part taxon-name-part-type="genus" reg="Megacraspedus">M.</tp:taxon-name-part><tp:taxon-name-part taxon-name-part-type="species" reg="lagopellus">lagopellus</tp:taxon-name-part></tp:taxon-name></italic> species group in several characters such as the distinct sub-ostial sclerotisations.</p></tp:treatment-sec><tp:treatment-sec sec-type="Molecular data" id="SECID0EZGAO"><title>Molecular data.</title><p>BIN BOLD:ACB3166 (n = 5). The intraspecific divergence of the barcode region is moderate with mean 1.2% and maximum divergence 2.2%. The distance to the nearest neighbour <italic><tp:taxon-name><tp:taxon-name-part taxon-name-part-type="genus" reg="Megacraspedus">M.</tp:taxon-name-part><tp:taxon-name-part taxon-name-part-type="species" reg="kirgizicus">kirgizicus</tp:taxon-name-part></tp:taxon-name></italic> sp. n. is 7.6% (p-dist).</p></tp:treatment-sec><tp:treatment-sec sec-type="distribution" id="SECID0EKHAO"><title>Distribution.</title><p>Armenia, Iran, Kyrgyzstan, Romania, Russia (S. Ural), Turkey. Also recorded from China (Xinjiang: Kuldja) (<xref ref-type="bibr" rid="B99">Rebel 1914</xref>: 277), but we have not been able to check if the record refers to this or the following species or more likely belongs to the similar <italic><tp:taxon-name><tp:taxon-name-part taxon-name-part-type="genus" reg="Megacraspedus">M.</tp:taxon-name-part><tp:taxon-name-part taxon-name-part-type="species" reg="coleophorodes">coleophorodes</tp:taxon-name-part></tp:taxon-name></italic> described from China. According to Piskunov (1990: 988) also in the Caucasus.</p></tp:treatment-sec><tp:treatment-sec sec-type="biology" id="SECID0E6HAO"><title>Biology.</title><p>Host plant and early stages are unknown. The adults have been collected from the second half of June to early August at altitudes ranging from lowland in Europe to 2550 m in Turkey.</p></tp:treatment-sec><tp:treatment-sec sec-type="remarks" id="SECID0EEIAO"><title>Remarks.</title><p><italic><tp:taxon-name><tp:taxon-name-part taxon-name-part-type="genus" reg="Megacraspedus">Megacraspedus</tp:taxon-name-part><tp:taxon-name-part taxon-name-part-type="species" reg="argyroneurellus">argyroneurellus</tp:taxon-name-part></tp:taxon-name></italic> was described from an unspecified number of specimens (probably more than one as the wingspan is given as “19–21 mm”) collected at Sarepta, now Krasnaormeysk, in south-western Russia by H. Christoph (Staudinger 1871). A lectotype, already labelled as such by K. Sattler, is here designated in order to fix the identity of the species and conserve stability of nomenclature. <xref ref-type="bibr" rid="B4">Anikin and Zolotuhin (2017</xref>: 469, pl. 35, fig. 6) figured the lectotype but did not designate it following <xref ref-type="bibr" rid="B51">ICZN (1999)</xref> Art. 74.7.3.</p><p>This species has a distinct geographical variation: Specimens from southern areas (Armenia, Turkey and Iran) are larger on average and have lighter, slightly broader forewings with no brown area in the middle of the forewing compared with specimens <!--PageBreak-->from the north (Romania, Russia and Kyrgyzstan). The male genitalia from Iran are similar to those of a specimen from Ukraine (apart from a differently shaped saccus). Unfortunately we have no DNA barcode data of specimens from the south-eastern part of the distribution area, and therefore we leave it open for future studies as to whether one or two species or subspecies are involved.</p></tp:treatment-sec><tp:treatment-sec><!--Section generated to contain objects referenced in tp:taxon-treatment.--><fig id="F26" position="float" orientation="portrait"><label>Figures 121–126.</label><caption><p><italic><tp:taxon-name><tp:taxon-name-part taxon-name-part-type="genus" reg="Megacraspedus">Megacraspedus</tp:taxon-name-part></tp:taxon-name></italic> adults in dorsal view. <bold>121</bold><italic><tp:taxon-name><tp:taxon-name-part taxon-name-part-type="genus" reg="Megacraspedus">M.</tp:taxon-name-part><tp:taxon-name-part taxon-name-part-type="species" reg="argyroneurellus">argyroneurellus</tp:taxon-name-part></tp:taxon-name></italic> Staudinger, 1871 – male, Russia (<named-content xmlns:xlink="http://www.w3.org/1999/xlink" content-type="dwc:institutional_code" xlink:type="simple">NMPC</named-content>) <bold>122</bold><italic><tp:taxon-name><tp:taxon-name-part taxon-name-part-type="genus" reg="Megacraspedus">M.</tp:taxon-name-part><tp:taxon-name-part taxon-name-part-type="species" reg="argyroneurellus">argyroneurellus</tp:taxon-name-part></tp:taxon-name></italic> Staudinger, 1871 – female, Russia (<named-content xmlns:xlink="http://www.w3.org/1999/xlink" content-type="dwc:institutional_code" xlink:type="simple">NMPC</named-content>) <bold>123</bold><italic><tp:taxon-name><tp:taxon-name-part taxon-name-part-type="genus" reg="Megacraspedus">M.</tp:taxon-name-part><tp:taxon-name-part taxon-name-part-type="species" reg="argyroneurellus">argyroneurellus</tp:taxon-name-part></tp:taxon-name></italic> Staudinger, 1871 – male, Turkey (<abbrev xmlns:xlink="http://www.w3.org/1999/xlink" content-type="institution" xlink:title="Research Collection Ernst Arenberger, Vienna, Austria" id="ABBRID0EWEJO" xlink:type="simple">RCEA</abbrev>) <bold>124</bold><italic><tp:taxon-name><tp:taxon-name-part taxon-name-part-type="genus" reg="Megacraspedus">M.</tp:taxon-name-part><tp:taxon-name-part taxon-name-part-type="species" reg="argyroneurellus">argyroneurellus</tp:taxon-name-part></tp:taxon-name></italic> Staudinger, 1871 – male, Turkey (<abbrev xmlns:xlink="http://www.w3.org/1999/xlink" content-type="institution" xlink:title="Research Collection Ernst Arenberger, Vienna, Austria" id="ABBRID0EIFJO" xlink:type="simple">RCEA</abbrev>) <bold>125</bold><italic><tp:taxon-name><tp:taxon-name-part taxon-name-part-type="genus" reg="Megacraspedus">M.</tp:taxon-name-part><tp:taxon-name-part taxon-name-part-type="species" reg="ibericus">ibericus</tp:taxon-name-part></tp:taxon-name></italic> sp. n. – Paratype, male, Spain (<named-content xmlns:xlink="http://www.w3.org/1999/xlink" content-type="dwc:institutional_code" xlink:type="simple">TLMF</named-content>) <bold>126</bold><italic><tp:taxon-name><tp:taxon-name-part taxon-name-part-type="genus" reg="Megacraspedus">M.</tp:taxon-name-part><tp:taxon-name-part taxon-name-part-type="species" reg="violacellum">violacellum</tp:taxon-name-part></tp:taxon-name></italic> (Chrétien, 1915) – male, Tunisia (<named-content xmlns:xlink="http://www.w3.org/1999/xlink" content-type="dwc:institutional_code" xlink:type="simple">TLMF</named-content>).</p></caption><graphic xmlns:xlink="http://www.w3.org/1999/xlink" xlink:href="zookeys-800-001-g026.jpg" id="oo_245728.jpg" position="float" orientation="portrait" xlink:type="simple"/></fig><fig id="F62" position="float" orientation="portrait"><label>Figures 243–245.</label><caption><p><italic><tp:taxon-name><tp:taxon-name-part taxon-name-part-type="genus" reg="Megacraspedus">Megacraspedus</tp:taxon-name-part></tp:taxon-name></italic> male genitalia. <bold>243</bold><italic><tp:taxon-name><tp:taxon-name-part taxon-name-part-type="genus" reg="Megacraspedus">M.</tp:taxon-name-part><tp:taxon-name-part taxon-name-part-type="species" reg="argyroneurellus">argyroneurellus</tp:taxon-name-part></tp:taxon-name></italic> Staudinger, 1871 – Ukraine, GU 16/1427 P.H. (<abbrev xmlns:xlink="http://www.w3.org/1999/xlink" content-type="institution" xlink:title="Research Collection Aleksei Bidzilya, Kiev, Ukraine" id="ABBRID0EMDMO" xlink:type="simple">RCAB</abbrev>) <bold>244</bold><italic><tp:taxon-name><tp:taxon-name-part taxon-name-part-type="genus" reg="Megacraspedus">M.</tp:taxon-name-part><tp:taxon-name-part taxon-name-part-type="species" reg="argyroneurellus">argyroneurellus</tp:taxon-name-part></tp:taxon-name></italic> Staudinger, 1871 – Iran, gen. slide 16.658 (<named-content xmlns:xlink="http://www.w3.org/1999/xlink" content-type="dwc:institutional_code" xlink:type="simple">NHMW</named-content>) <bold>245</bold><italic><tp:taxon-name><tp:taxon-name-part taxon-name-part-type="genus" reg="Megacraspedus">M.</tp:taxon-name-part><tp:taxon-name-part taxon-name-part-type="species" reg="ibericus">ibericus</tp:taxon-name-part></tp:taxon-name></italic> sp. n. – Paratype, Spain, GU 16/1431 P.H. (<named-content xmlns:xlink="http://www.w3.org/1999/xlink" content-type="dwc:institutional_code" xlink:type="simple">TLMF</named-content>).</p></caption><graphic xmlns:xlink="http://www.w3.org/1999/xlink" xlink:href="zookeys-800-001-g062.jpg" id="oo_245767.jpg" position="float" orientation="portrait" xlink:type="simple"/></fig><fig id="F80" position="float" orientation="portrait"><label>Figures 297–299.</label><caption><p><italic><tp:taxon-name><tp:taxon-name-part taxon-name-part-type="genus" reg="Megacraspedus">Megacraspedus</tp:taxon-name-part></tp:taxon-name></italic> female genitalia. <bold>297</bold><italic><tp:taxon-name><tp:taxon-name-part taxon-name-part-type="genus" reg="Megacraspedus">M.</tp:taxon-name-part><tp:taxon-name-part taxon-name-part-type="species" reg="argyroneurellus">argyroneurellus</tp:taxon-name-part></tp:taxon-name></italic> Staudinger, 1871 – Iran, gen. slide Mus. Vind. 16.659 (<named-content xmlns:xlink="http://www.w3.org/1999/xlink" content-type="dwc:institutional_code" xlink:type="simple">NHMW</named-content>) <bold>298</bold><italic><tp:taxon-name><tp:taxon-name-part taxon-name-part-type="genus" reg="Megacraspedus">M.</tp:taxon-name-part><tp:taxon-name-part taxon-name-part-type="species" reg="squalida">squalida</tp:taxon-name-part></tp:taxon-name></italic> Meyrick, 1926 – Spain, GU 16/1428 P.H. (<named-content xmlns:xlink="http://www.w3.org/1999/xlink" content-type="dwc:institutional_code" xlink:type="simple">NMPC</named-content>) <bold>299</bold><italic><tp:taxon-name><tp:taxon-name-part taxon-name-part-type="genus" reg="Megacraspedus">M.</tp:taxon-name-part><tp:taxon-name-part taxon-name-part-type="species" reg="korabicus">korabicus</tp:taxon-name-part></tp:taxon-name></italic> sp. n. – Paratype, Macedonia, GEL 1273 P.H. (<named-content xmlns:xlink="http://www.w3.org/1999/xlink" content-type="dwc:institutional_code" xlink:type="simple">TLMF</named-content>).</p></caption><graphic xmlns:xlink="http://www.w3.org/1999/xlink" xlink:href="zookeys-800-001-g080.jpg" id="oo_245785.jpg" position="float" orientation="portrait" xlink:type="simple"/></fig><fig id="F61" position="float" orientation="portrait"><label>Figures 240–242.</label><caption><p><italic><tp:taxon-name><tp:taxon-name-part taxon-name-part-type="genus" reg="Megacraspedus">Megacraspedus</tp:taxon-name-part></tp:taxon-name></italic> male genitalia. <bold>240</bold><italic><tp:taxon-name><tp:taxon-name-part taxon-name-part-type="genus" reg="Megacraspedus">M.</tp:taxon-name-part><tp:taxon-name-part taxon-name-part-type="species" reg="coleophorodes">coleophorodes</tp:taxon-name-part></tp:taxon-name></italic> (Li &amp; Zheng, 1995) – Paratype, gen. slide L94178 (<named-content xmlns:xlink="http://www.w3.org/1999/xlink" content-type="dwc:institutional_code" xlink:type="simple">NKU</named-content>) <bold>241</bold><italic><tp:taxon-name><tp:taxon-name-part taxon-name-part-type="genus" reg="Megacraspedus">M.</tp:taxon-name-part><tp:taxon-name-part taxon-name-part-type="species" reg="kirgizicus">kirgizicus</tp:taxon-name-part></tp:taxon-name></italic> sp. n. – Holotype, Kyrgyzstan, GU 16/1406 P.H. (<named-content xmlns:xlink="http://www.w3.org/1999/xlink" content-type="dwc:institutional_code" xlink:type="simple">LMK</named-content>) <bold>242</bold><italic><tp:taxon-name><tp:taxon-name-part taxon-name-part-type="genus" reg="Megacraspedus">M.</tp:taxon-name-part><tp:taxon-name-part taxon-name-part-type="species" reg="kirgizicus">kirgizicus</tp:taxon-name-part></tp:taxon-name></italic> sp. n. – Paratype, Kyrgyzstan, GU 17/1491 P.H. (<abbrev xmlns:xlink="http://www.w3.org/1999/xlink" content-type="institution" xlink:title="Research Collection Kari Nupponen, Espoo, Finland" id="ABBRID0ELCMO" xlink:type="simple">RCKN</abbrev>).</p></caption><graphic xmlns:xlink="http://www.w3.org/1999/xlink" xlink:href="zookeys-800-001-g061.jpg" id="oo_245766.jpg" position="float" orientation="portrait" xlink:type="simple"/></fig></tp:treatment-sec><ref-list><ref id="B99"><mixed-citation xmlns:xlink="http://www.w3.org/1999/xlink" xlink:type="simple"><person-group><name name-style="western"><surname>Rebel</surname><given-names>H</given-names></name></person-group> (<year>1914</year>) <article-title>Über eine Mikrolepidopterenausbeute aus dem westlischen Tian-Shan-Gebiet.</article-title><source>Deutsche entomologische Zeitschrift, Iris</source><volume>28</volume>: <fpage>271</fpage>–<lpage>278</lpage>. [pl. 4]</mixed-citation></ref><ref id="B4"><mixed-citation xmlns:xlink="http://www.w3.org/1999/xlink" xlink:type="simple"><person-group><name name-style="western"><surname>Anikin</surname><given-names>VV</given-names></name><name name-style="western"><surname>Zolotuhin</surname><given-names>VV</given-names></name></person-group> (<year>2017</year>) <article-title>Types of Microlepidoptera described form the Volgo–Ural Region Pp. 457–481.</article-title> In: <person-group><name name-style="western"><surname>Anikin</surname><given-names>VV</given-names></name><name name-style="western"><surname>Sachkov</surname><given-names>SA</given-names></name><name name-style="western"><surname>Zolotuhin</surname><given-names>VV</given-names></name></person-group> (<role>Eds</role>) <issue-title>Fauna lepidopterologica Volgo-Uralensis: from P. Pallas to present days.</issue-title><source>Proceedings of the Museum Witt Munich, Munich, Vilnius</source><volume>7</volume>: <fpage>1</fpage>–<lpage>693</lpage>. [64 pls]</mixed-citation></ref><ref id="B51"><mixed-citation xmlns:xlink="http://www.w3.org/1999/xlink" xlink:type="simple"><institution xlink:type="simple">ICZN</institution> (<year>1999</year>) <source>International Code of Zoological Nomenclature. Fourth edition.</source><publisher-name>The International Trust for Zoological Nomenclature</publisher-name>, <publisher-loc>London</publisher-loc>, <size units="page">306 pp</size>.</mixed-citation></ref></ref-list></tp:taxon-treatment>
