# Supplementary material for: Revision of the genus Megacraspedus Zeller, 1839, a challenging taxonomic tightrope of species delimitation (Lepidoptera, Gelechiidae)
Source: Zookeys. 2018 Nov 29;(800):1–278. doi: 10.3897/zookeys.800.26292 (PMC6284011; doi:10.3897/zookeys.800.26292)
Supplement: XML Treatment for Megacraspedus violacellum [file zookeys.800.26292-treatment69.xml]

<!DOCTYPE tp:taxon-treatment
  PUBLIC "-//TaxonX//DTD Taxonomic Treatment Publishing DTD v0 20100105//EN" "tax-treatment-NSO.dtd">
<tp:taxon-treatment xmlns:tp="http://www.plazi.org/taxpub"><tp:treatment-meta><kwd-group><label>Taxon classification</label><kwd><named-content xmlns:xlink="http://www.w3.org/1999/xlink" content-type="kingdom">Animalia</named-content></kwd><kwd><named-content xmlns:xlink="http://www.w3.org/1999/xlink" content-type="order">Lepidoptera</named-content></kwd><kwd><named-content xmlns:xlink="http://www.w3.org/1999/xlink" content-type="family">Gelechiidae</named-content></kwd></kwd-group><mixed-citation publication-type="journal"><person-group><name><surname>Huemer</surname><given-names>Peter</given-names></name><name><surname>Karsholt</surname><given-names>Ole</given-names></name></person-group><article-title>Revision of the genus <italic><tp:taxon-name><tp:taxon-name-part taxon-name-part-type="genus" reg="Megacraspedus">Megacraspedus</tp:taxon-name-part></tp:taxon-name></italic> Zeller, 1839, a challenging taxonomic tightrope of species delimitation (<tp:taxon-name><tp:taxon-name-part taxon-name-part-type="order">Lepidoptera</tp:taxon-name-part></tp:taxon-name>, <tp:taxon-name><tp:taxon-name-part taxon-name-part-type="family">Gelechiidae</tp:taxon-name-part></tp:taxon-name>)</article-title><source>Zookeys</source><day>29</day><month>11</month><year>2018</year><volume>2018</volume><issue>800</issue><fpage>1</fpage><lpage>278</lpage><pub-id pub-id-type="doi">10.3897/zookeys.800.26292</pub-id></mixed-citation></tp:treatment-meta><tp:nomenclature><tp:taxon-name>
              <tp:taxon-name-part taxon-name-part-type="genus" reg="Megacraspedus">Megacraspedus</tp:taxon-name-part>
              <tp:taxon-name-part taxon-name-part-type="species" reg="violacellum">violacellum</tp:taxon-name-part>
            </tp:taxon-name><tp:taxon-authority>(Chrétien, 1915)</tp:taxon-authority><tp:nomenclature-citation-list><tp:nomenclature-citation><tp:taxon-name>
                  <tp:taxon-name-part taxon-name-part-type="genus" reg="Toxoceras">Toxoceras</tp:taxon-name-part>
                  <tp:taxon-name-part taxon-name-part-type="species" reg="violacellum">violacellum</tp:taxon-name-part>
                </tp:taxon-name><comment>Chrétien, 1915: 330.</comment></tp:nomenclature-citation><tp:nomenclature-citation><tp:taxon-name>
                  <tp:taxon-name-part taxon-name-part-type="genus" reg="Cauloecista">Cauloecista</tp:taxon-name-part>
                  <tp:taxon-name-part taxon-name-part-type="species" reg="chretienella">chretienella</tp:taxon-name-part>
                </tp:taxon-name><comment>Dumont, 1928: 34, figs 5A, B, syn. n.</comment></tp:nomenclature-citation><tp:nomenclature-citation><!--PageBreak--><tp:taxon-name>
                  <tp:taxon-name-part taxon-name-part-type="genus" reg="Cauloecista">Cauloecista</tp:taxon-name-part>
                  <tp:taxon-name-part taxon-name-part-type="species" reg="halfella">halfella</tp:taxon-name-part>
                </tp:taxon-name><comment>
                   Dumont, 1928: 36, figs 5C, D, syn. n. </comment></tp:nomenclature-citation><tp:nomenclature-citation><tp:taxon-name>
                  <tp:taxon-name-part taxon-name-part-type="genus" reg="Mesophleps">Mesophleps</tp:taxon-name-part>
                  <tp:taxon-name-part taxon-name-part-type="species" reg="arnaldi">arnaldi</tp:taxon-name-part>
                </tp:taxon-name><comment>Turati &amp; Krüger, 1936: 76, pl. 11, fig. 27, syn. n.</comment></tp:nomenclature-citation></tp:nomenclature-citation-list></tp:nomenclature><tp:treatment-sec sec-type="material" id="SECID0EDUAO"><title>Examined material.</title><p><bold>Lectotype</bold> ♂, <italic><tp:taxon-name><tp:taxon-name-part taxon-name-part-type="genus" reg="Toxoceras">Toxoceras</tp:taxon-name-part><tp:taxon-name-part taxon-name-part-type="species" reg="violacellum">violacellum</tp:taxon-name-part></tp:taxon-name></italic>, <bold>here designated</bold>, “<italic>Toxoceras violacellum</italic>” “Gafsa 29.II.08” “TYPE” “Genitalia ♂ P. Viette Prèp. No. 2673” (<named-content xmlns:xlink="http://www.w3.org/1999/xlink" content-type="dwc:institutional_code" xlink:type="simple">MNHN</named-content>) [photographs examined]. <bold>Lectotype</bold> ♂, <italic><tp:taxon-name><tp:taxon-name-part taxon-name-part-type="genus" reg="Cauloecista">Cauloecista</tp:taxon-name-part><tp:taxon-name-part taxon-name-part-type="species" reg="chretienella">chretienella</tp:taxon-name-part></tp:taxon-name></italic>, designated by <xref ref-type="bibr" rid="B119">Viette (1951</xref>: 57), “Holo-TYPE” “<italic>Cauloecista chretienella</italic>” “MUSEUM PARIS TUNISIE METLAOUI C. DUMONT 1921” “Imago 1.X.21” “type” “<italic>Cauloecista halfella</italic> Dum. Lepidoptera, vol. 3 1920, p. 34” genitalia slide PGCGN 8015 (<named-content xmlns:xlink="http://www.w3.org/1999/xlink" content-type="dwc:institutional_code" xlink:type="simple">MNHN</named-content>) [photographs examined]. <bold>Lectotype</bold> ♀, <italic><tp:taxon-name><tp:taxon-name-part taxon-name-part-type="genus" reg="Cauloecista">Cauloecista</tp:taxon-name-part><tp:taxon-name-part taxon-name-part-type="species" reg="halfella">halfella</tp:taxon-name-part></tp:taxon-name></italic>, designated by <xref ref-type="bibr" rid="B119">Viette (1951</xref>: 57), “TYPE” “<italic>Cauloecista halfella</italic> Type” “MUSEUM PARIS TUNISIE METLAOUI C. DUMONT 1921” “18.9.21 ex halfa” “<italic>Cauloecista halfella</italic> Dum. Lepidoptera, vol. 3 1920, p. 36” (<named-content xmlns:xlink="http://www.w3.org/1999/xlink" content-type="dwc:institutional_code" xlink:type="simple">MNHN</named-content>) [photographs examined].</p><p><bold>Lectotype</bold> ♂, <italic><tp:taxon-name><tp:taxon-name-part taxon-name-part-type="genus" reg="Mesophleps">Mesophleps</tp:taxon-name-part><tp:taxon-name-part taxon-name-part-type="species" reg="arnaldi">arnaldi</tp:taxon-name-part></tp:taxon-name></italic> (without abdomen), designated by <xref ref-type="bibr" rid="B73">Li and Sattler (2012</xref>: 56), [Libya], “Zuetina” “20.ix.1934” “Krüger” (<named-content xmlns:xlink="http://www.w3.org/1999/xlink" content-type="dwc:institutional_code" xlink:type="simple">BMNH</named-content>). <bold>Non-type material.</bold> Tunisia. 7 ♂, prov. Beja, 7 km W Nefza, W lake Sidi el Barrak, 30 m, 4.x.2007, leg. B. Schacht (<named-content xmlns:xlink="http://www.w3.org/1999/xlink" content-type="dwc:institutional_code" xlink:type="simple">TLMF</named-content>, <named-content xmlns:xlink="http://www.w3.org/1999/xlink" content-type="dwc:institutional_code" xlink:type="simple">ZMUC</named-content>, <named-content xmlns:xlink="http://www.w3.org/1999/xlink" content-type="dwc:institutional_code" xlink:type="simple">ZSM</named-content>); 1 ♂, prov. Kebili, 10–20 km W Zaafrae, 10 m, 30.ix.–1.x.2007, leg. B. Schacht, genitalia slide GEL 1269 Huemer (<named-content xmlns:xlink="http://www.w3.org/1999/xlink" content-type="dwc:institutional_code" xlink:type="simple">TLMF</named-content>).</p></tp:treatment-sec><tp:treatment-sec sec-type="redescription" id="SECID0EZYAO"><title>Redescription.</title><p>Adult. <italic>Male</italic> (Figure <xref ref-type="fig" rid="F26">126</xref>). Wingspan 21–23 mm. Segment 2 of labial palpus with scale brush about half the length of segment 3, blackish brown on outer surface, white with black-tipped scales on inner surface, whitish on upper and lower surface; segment 3 same length as segment 2, creamcoloured. Antennal scape without pecten; flagellum dark brown, indistinctly ringed lighter. Head light grey-brown; thorax and tegula as forewing. Forewing light grey-brown; brown streaks through fold and in middle of wing until before apex; a narrow white line in middle of costa; a black dot in fold at 2/5 and one at end of cell; veins in costal and apical parts of wing finely dusted with whitish scales; fringes grey. Hindwing grey with concolorous fringes.</p><p><italic>Female</italic> [based on original description and figure of lectotype] (Figure <xref ref-type="fig" rid="F27">127</xref>). Wingspan 18–20 mm. Forewing well developed, broadest at one-third, apical third tapered, more mottled with dark brown and black than in the male. Hindwing reduced to a short stump, transparent, grey, without scales. Otherwise similar to male.</p><p><italic>Variation</italic>. The forewings vary from lighter to darker greyish brown, and there can be one or two additional small dots in the middle of the forewings. The specimen from Sbeidla is slightly more broad-winged and has the dorsal part of the forewing yellowish brown.</p><p><italic>Male genitalia</italic> (Figure <xref ref-type="fig" rid="F63">246</xref>). Uncus sub-rectangular, slightly longer than broad, apical margin evenly rounded; gnathos hook moderately slender, apically pointed, slightly longer than uncus, weakly curved at about two-fifths; tegumen with broad and moderately deep anterior emargination, additional weak emargination medially, with short sclerotised sublateral ridges merged near middle of tegumen; pedunculi small, sub-triangular; valva massive, extending nearly to apex of uncus, basally widened, distal part broad, with longitudinal sclerotised ridge, apex converged, rounded; saccular area densely covered with setae, without separated sacculus; posterior margin of vinculum with deep emargination, weakly curved lateral hump, vincular sclerites broadly sub-<!--PageBreak-->triangular with posteriomedial ridge; saccus massive, stout, broadly suboval, tapered distal part, apically rounded, ratio maximum width to length about 1, posterior margin distinctly emarginated, with sinusoid mediolateral humps, medial part smooth, without sclerotised ridge, lateral sclerites approximately 0.6 times maximum width of saccus; phallus massive, with weakly inflated coecum, distal three-quarters stout, medially with area of numerous spinules, dorsomedially convex with broad tooth-like projection, apically rounded.</p><p><italic>Female genitalia</italic>. Undescribed. Unfortunately we did not obtain permission to examine the genitalia of the only available female.</p></tp:treatment-sec><tp:treatment-sec sec-type="diagnosis" id="SECID0E6ZAO"><title>Diagnosis.</title><p><italic><tp:taxon-name><tp:taxon-name-part taxon-name-part-type="genus" reg="Megacraspedus">Megacraspedus</tp:taxon-name-part><tp:taxon-name-part taxon-name-part-type="species" reg="violacellum">violacellum</tp:taxon-name-part></tp:taxon-name></italic> is characterised by its large size and its light grey-brown forewings with two brown streaks and two black dots. It resembles <italic><tp:taxon-name><tp:taxon-name-part taxon-name-part-type="genus" reg="Megacraspedus">M.</tp:taxon-name-part><tp:taxon-name-part taxon-name-part-type="species" reg="squalida">squalida</tp:taxon-name-part></tp:taxon-name></italic> (Figs <xref ref-type="fig" rid="F27">128–129</xref>) and <italic><tp:taxon-name><tp:taxon-name-part taxon-name-part-type="genus" reg="Megacraspedus">M.</tp:taxon-name-part><tp:taxon-name-part taxon-name-part-type="species" reg="peyerimhoffi">peyerimhoffi</tp:taxon-name-part></tp:taxon-name></italic> (Figs <xref ref-type="fig" rid="F30">145–146</xref>), but these species are without brown streaks in the forewings, having only obsolete black dots. The male genitalia are similar overall to <italic><tp:taxon-name><tp:taxon-name-part taxon-name-part-type="genus" reg="Megacraspedus">M.</tp:taxon-name-part><tp:taxon-name-part taxon-name-part-type="species" reg="armatophallus">armatophallus</tp:taxon-name-part></tp:taxon-name></italic> sp. n. (Figure <xref ref-type="fig" rid="F69">266</xref>) but unmistakable in <italic><tp:taxon-name><tp:taxon-name-part taxon-name-part-type="genus" reg="Megacraspedus">Megacraspedus</tp:taxon-name-part></tp:taxon-name></italic> in the unique shape and sclerotisations of the phallus.</p></tp:treatment-sec><tp:treatment-sec sec-type="Molecular data" id="SECID0EE3AO"><title>Molecular data.</title><p>BIN BOLD:ADI7610 (n = 1). The distance to the nearest neighbour <italic><tp:taxon-name><tp:taxon-name-part taxon-name-part-type="genus" reg="Megacraspedus">M.</tp:taxon-name-part><tp:taxon-name-part taxon-name-part-type="species" reg="ibericus">ibericus</tp:taxon-name-part></tp:taxon-name></italic> sp. n. is 7.45% (p-dist).</p></tp:treatment-sec><tp:treatment-sec sec-type="distribution" id="SECID0EV3AO"><title>Distribution.</title><p>Libya, Tunisia.</p></tp:treatment-sec><tp:treatment-sec sec-type="biology" id="SECID0E13AO"><title>Biology.</title><p>The larva and pupa are described in details by <xref ref-type="bibr" rid="B25">Dumont (1928</xref>: 35–36). The larva feeds within a stem of <italic><tp:taxon-name><tp:taxon-name-part taxon-name-part-type="genus" reg="Macrochloa">Macrochloa</tp:taxon-name-part><tp:taxon-name-part taxon-name-part-type="species" reg="tenacissima">tenacissima</tp:taxon-name-part></tp:taxon-name></italic> (Loefl. ex L.) (<tp:taxon-name><tp:taxon-name-part taxon-name-part-type="family">Poaceae</tp:taxon-name-part></tp:taxon-name>) until March. Then it builds a semi-rigid chamber, composed of extremely fine, pure white silk, in which it lives a and grows slowly until the end of August/beginning of September when it pupates. Larvae collected in Tunisia were reared in Paris during the second half of September. The adults have been collected from the middle of September to early October. The label data “II”, referring to February, on a type specimen is probably the date the larva was collected.</p></tp:treatment-sec><tp:treatment-sec sec-type="remarks" id="SECID0EU4AO"><title>Remarks.</title><p><italic><tp:taxon-name><tp:taxon-name-part taxon-name-part-type="genus" reg="Toxoceras">Toxoceras</tp:taxon-name-part><tp:taxon-name-part taxon-name-part-type="species" reg="violacellum">violacellum</tp:taxon-name-part></tp:taxon-name></italic> was described from an unstated number of specimens collected at Gafsa, Tunisia in November (<xref ref-type="bibr" rid="B18">Chrétien 1915</xref>: 330). We have been able to examine photographs of a syntype, labelled as type, from <named-content xmlns:xlink="http://www.w3.org/1999/xlink" content-type="dwc:institutional_code" xlink:type="simple">MNHN</named-content> including the genitalia slide. This specimen is here designated as the lectotype in order to fix the identity of the species and conserve stability of nomenclature.</p><p><italic><tp:taxon-name><tp:taxon-name-part taxon-name-part-type="genus" reg="Cauloecista">Cauloecista</tp:taxon-name-part><tp:taxon-name-part taxon-name-part-type="species" reg="chretienella">chretienella</tp:taxon-name-part></tp:taxon-name></italic> was described from an unstated number of specimens (“♂♂, ♀♀”) bred from larvae collected by Al-Mitlawi [“Metlaoui”], central Tunisia (<xref ref-type="bibr" rid="B25">Dumont 1928</xref>). A lectotype was designated by <xref ref-type="bibr" rid="B119">Viette (1951</xref>: 57). We have been able to examine photographs of this male specimen, incorrectly labelled as holotype, from <named-content xmlns:xlink="http://www.w3.org/1999/xlink" content-type="dwc:institutional_code" xlink:type="simple">MNHN</named-content>. It fully corresponds with <italic><tp:taxon-name><tp:taxon-name-part taxon-name-part-type="genus" reg="Megacraspedus">M.</tp:taxon-name-part><tp:taxon-name-part taxon-name-part-type="species" reg="violacellum">violacellum</tp:taxon-name-part></tp:taxon-name></italic> both externally and in genitalia and we therefore consider <italic><tp:taxon-name><tp:taxon-name-part taxon-name-part-type="genus" reg="Megacraspedus">M.</tp:taxon-name-part><tp:taxon-name-part taxon-name-part-type="species" reg="chretienella">chretienella</tp:taxon-name-part></tp:taxon-name></italic> to be a junior synonym of <italic><tp:taxon-name><tp:taxon-name-part taxon-name-part-type="genus" reg="Megacraspedus">M.</tp:taxon-name-part><tp:taxon-name-part taxon-name-part-type="species" reg="violacellum">violacellum</tp:taxon-name-part></tp:taxon-name></italic> (syn. n.). However, the female labelled allotype belongs to <italic><tp:taxon-name><tp:taxon-name-part taxon-name-part-type="genus" reg="Megacraspedus">M.</tp:taxon-name-part><tp:taxon-name-part taxon-name-part-type="species" reg="squalida">squalida</tp:taxon-name-part></tp:taxon-name></italic>.</p><p><italic><tp:taxon-name><tp:taxon-name-part taxon-name-part-type="genus" reg="Cauloecista">Cauloecista</tp:taxon-name-part><tp:taxon-name-part taxon-name-part-type="species" reg="halfella">halfella</tp:taxon-name-part></tp:taxon-name></italic> was described from two females bred from larvae collected by Al-Mitlawi [“Metlaoui”], in central Tunisia (<xref ref-type="bibr" rid="B25">Dumont 1928</xref>). A lectotype was designated by <xref ref-type="bibr" rid="B119">Viette (1951</xref>: 57). We have been able to examine photographs of it which correspond with males of <italic><tp:taxon-name><tp:taxon-name-part taxon-name-part-type="genus" reg="Megacraspedus">M.</tp:taxon-name-part><tp:taxon-name-part taxon-name-part-type="species" reg="violacellum">violacellum</tp:taxon-name-part></tp:taxon-name></italic> in wing markings and colour. Furthermore type-material of <italic><tp:taxon-name><tp:taxon-name-part taxon-name-part-type="genus" reg="Cauloecista">Cauloecista</tp:taxon-name-part><tp:taxon-name-part taxon-name-part-type="species" reg="chretienella">chretienella</tp:taxon-name-part></tp:taxon-name></italic> (=<italic><tp:taxon-name><tp:taxon-name-part taxon-name-part-type="genus" reg="Megacraspedus">M.</tp:taxon-name-part><tp:taxon-name-part taxon-name-part-type="species" reg="violacellum">violacellum</tp:taxon-name-part></tp:taxon-name></italic>) and <italic><tp:taxon-name><tp:taxon-name-part taxon-name-part-type="genus" reg="Cauloecista">C.</tp:taxon-name-part><tp:taxon-name-part taxon-name-part-type="species" reg="halfella">halfella</tp:taxon-name-part></tp:taxon-name></italic> was described from the same locality and bred from the same host plants without any <tp:taxon-name><tp:taxon-name-part taxon-name-part-type="genus" reg="Diagnostic"/><tp:taxon-name-part taxon-name-part-type="species" reg="remarks">remarks</tp:taxon-name-part></tp:taxon-name> as <!--PageBreak-->to differences in the biology. We therefore consider <italic><tp:taxon-name><tp:taxon-name-part taxon-name-part-type="genus" reg="Megacraspedus">M.</tp:taxon-name-part><tp:taxon-name-part taxon-name-part-type="species" reg="halfella">halfella</tp:taxon-name-part></tp:taxon-name></italic> to be a further junior synonym of <italic><tp:taxon-name><tp:taxon-name-part taxon-name-part-type="genus" reg="Megacraspedus">M.</tp:taxon-name-part><tp:taxon-name-part taxon-name-part-type="species" reg="violacellum">violacellum</tp:taxon-name-part></tp:taxon-name></italic> (syn. n.).</p><p><italic><tp:taxon-name><tp:taxon-name-part taxon-name-part-type="genus" reg="Mesophleps">Mesophleps</tp:taxon-name-part><tp:taxon-name-part taxon-name-part-type="species" reg="arnaldi">arnaldi</tp:taxon-name-part></tp:taxon-name></italic> was described from two specimens collected by G. Krüger at Az Zuwaytīnah (‘<tp:taxon-name>Zuetina</tp:taxon-name>’), Libya (<xref ref-type="bibr" rid="B117">Turati and Krüger 1936</xref>: 76). A lectotype was published by <xref ref-type="bibr" rid="B73">Li and Sattler (2012</xref>: 56), who also transferred <italic><tp:taxon-name><tp:taxon-name-part taxon-name-part-type="genus" reg="Mesophleps"/><tp:taxon-name-part taxon-name-part-type="species" reg="arnaldi">arnaldi</tp:taxon-name-part></tp:taxon-name></italic> from <italic><tp:taxon-name><tp:taxon-name-part taxon-name-part-type="genus" reg="Mesophleps">Mesophleps</tp:taxon-name-part></tp:taxon-name></italic> to <italic><tp:taxon-name><tp:taxon-name-part taxon-name-part-type="genus" reg="Megacraspedus">Megacraspedus</tp:taxon-name-part></tp:taxon-name></italic>. These authors also suggested the synonymy of <italic><tp:taxon-name><tp:taxon-name-part taxon-name-part-type="genus" reg="Mesophleps">M.</tp:taxon-name-part><tp:taxon-name-part taxon-name-part-type="species" reg="arnaldi">arnaldi</tp:taxon-name-part></tp:taxon-name></italic> with <italic><tp:taxon-name><tp:taxon-name-part taxon-name-part-type="genus" reg="Megacraspedus">M.</tp:taxon-name-part><tp:taxon-name-part taxon-name-part-type="species" reg="violacellum">violacellum</tp:taxon-name-part></tp:taxon-name></italic> without, however, formally synonymising them. We examined the lectotype of <italic><tp:taxon-name><tp:taxon-name-part taxon-name-part-type="genus" reg="Mesophleps">M.</tp:taxon-name-part><tp:taxon-name-part taxon-name-part-type="species" reg="arnaldi">arnaldi</tp:taxon-name-part></tp:taxon-name></italic> and consider it to be a junior synonym of <italic><tp:taxon-name><tp:taxon-name-part taxon-name-part-type="genus" reg="Megacraspedus">M.</tp:taxon-name-part><tp:taxon-name-part taxon-name-part-type="species" reg="violacellum">violacellum</tp:taxon-name-part></tp:taxon-name></italic> (syn. n.).</p><p>A single male specimen from Sbeidla, Tunisia, coll. C. S. Larsen (<named-content xmlns:xlink="http://www.w3.org/1999/xlink" content-type="dwc:institutional_code" xlink:type="simple">ZMUC</named-content>) was dissected by D Povolný. However, whereas the adult matches a faded <italic><tp:taxon-name><tp:taxon-name-part taxon-name-part-type="genus" reg="Megacraspedus">M.</tp:taxon-name-part><tp:taxon-name-part taxon-name-part-type="species" reg="violacellum">violacellum</tp:taxon-name-part></tp:taxon-name></italic> the (remounted) genitalia correspond with <italic><tp:taxon-name><tp:taxon-name-part taxon-name-part-type="genus" reg="Megacraspedus">M.</tp:taxon-name-part><tp:taxon-name-part taxon-name-part-type="species" reg="glaberipalpus">glaberipalpus</tp:taxon-name-part></tp:taxon-name></italic> sp. n. which belongs to a different species group. We believe that a mix up of slides has probably happened during preparation or labelling.</p></tp:treatment-sec><tp:treatment-sec><!--Section generated to contain objects referenced in tp:taxon-treatment.--><fig id="F26" position="float" orientation="portrait"><label>Figures 121–126.</label><caption><p><italic><tp:taxon-name><tp:taxon-name-part taxon-name-part-type="genus" reg="Megacraspedus">Megacraspedus</tp:taxon-name-part></tp:taxon-name></italic> adults in dorsal view. <bold>121</bold><italic><tp:taxon-name><tp:taxon-name-part taxon-name-part-type="genus" reg="Megacraspedus">M.</tp:taxon-name-part><tp:taxon-name-part taxon-name-part-type="species" reg="argyroneurellus">argyroneurellus</tp:taxon-name-part></tp:taxon-name></italic> Staudinger, 1871 – male, Russia (<named-content xmlns:xlink="http://www.w3.org/1999/xlink" content-type="dwc:institutional_code" xlink:type="simple">NMPC</named-content>) <bold>122</bold><italic><tp:taxon-name><tp:taxon-name-part taxon-name-part-type="genus" reg="Megacraspedus">M.</tp:taxon-name-part><tp:taxon-name-part taxon-name-part-type="species" reg="argyroneurellus">argyroneurellus</tp:taxon-name-part></tp:taxon-name></italic> Staudinger, 1871 – female, Russia (<named-content xmlns:xlink="http://www.w3.org/1999/xlink" content-type="dwc:institutional_code" xlink:type="simple">NMPC</named-content>) <bold>123</bold><italic><tp:taxon-name><tp:taxon-name-part taxon-name-part-type="genus" reg="Megacraspedus">M.</tp:taxon-name-part><tp:taxon-name-part taxon-name-part-type="species" reg="argyroneurellus">argyroneurellus</tp:taxon-name-part></tp:taxon-name></italic> Staudinger, 1871 – male, Turkey (<abbrev xmlns:xlink="http://www.w3.org/1999/xlink" content-type="institution" xlink:title="Research Collection Ernst Arenberger, Vienna, Austria" id="ABBRID0EWEJO" xlink:type="simple">RCEA</abbrev>) <bold>124</bold><italic><tp:taxon-name><tp:taxon-name-part taxon-name-part-type="genus" reg="Megacraspedus">M.</tp:taxon-name-part><tp:taxon-name-part taxon-name-part-type="species" reg="argyroneurellus">argyroneurellus</tp:taxon-name-part></tp:taxon-name></italic> Staudinger, 1871 – male, Turkey (<abbrev xmlns:xlink="http://www.w3.org/1999/xlink" content-type="institution" xlink:title="Research Collection Ernst Arenberger, Vienna, Austria" id="ABBRID0EIFJO" xlink:type="simple">RCEA</abbrev>) <bold>125</bold><italic><tp:taxon-name><tp:taxon-name-part taxon-name-part-type="genus" reg="Megacraspedus">M.</tp:taxon-name-part><tp:taxon-name-part taxon-name-part-type="species" reg="ibericus">ibericus</tp:taxon-name-part></tp:taxon-name></italic> sp. n. – Paratype, male, Spain (<named-content xmlns:xlink="http://www.w3.org/1999/xlink" content-type="dwc:institutional_code" xlink:type="simple">TLMF</named-content>) <bold>126</bold><italic><tp:taxon-name><tp:taxon-name-part taxon-name-part-type="genus" reg="Megacraspedus">M.</tp:taxon-name-part><tp:taxon-name-part taxon-name-part-type="species" reg="violacellum">violacellum</tp:taxon-name-part></tp:taxon-name></italic> (Chrétien, 1915) – male, Tunisia (<named-content xmlns:xlink="http://www.w3.org/1999/xlink" content-type="dwc:institutional_code" xlink:type="simple">TLMF</named-content>).</p></caption><graphic xmlns:xlink="http://www.w3.org/1999/xlink" xlink:href="zookeys-800-001-g026.jpg" id="oo_245728.jpg" position="float" orientation="portrait" xlink:type="simple"/></fig><fig id="F27" position="float" orientation="portrait"><label>Figures 127–132.</label><caption><p><italic><tp:taxon-name><tp:taxon-name-part taxon-name-part-type="genus" reg="Megacraspedus">Megacraspedus</tp:taxon-name-part></tp:taxon-name></italic> adults in dorsal view. <bold>127</bold><italic><tp:taxon-name><tp:taxon-name-part taxon-name-part-type="genus" reg="Megacraspedus">M.</tp:taxon-name-part><tp:taxon-name-part taxon-name-part-type="species" reg="violacellum">violacellum</tp:taxon-name-part></tp:taxon-name></italic> (Chrétien, 1915) – Lectotype, female (<italic><tp:taxon-name><tp:taxon-name-part taxon-name-part-type="genus" reg="Cauloecista"/><tp:taxon-name-part taxon-name-part-type="species" reg="halfella">halfella</tp:taxon-name-part></tp:taxon-name></italic>), Tunisia (<named-content xmlns:xlink="http://www.w3.org/1999/xlink" content-type="dwc:institutional_code" xlink:type="simple">MNHN</named-content>) <bold>128</bold><italic><tp:taxon-name><tp:taxon-name-part taxon-name-part-type="genus" reg="Megacraspedus">M.</tp:taxon-name-part><tp:taxon-name-part taxon-name-part-type="species" reg="squalida">squalida</tp:taxon-name-part></tp:taxon-name></italic> Meyrick, 1926 – male, Spain (<named-content xmlns:xlink="http://www.w3.org/1999/xlink" content-type="dwc:institutional_code" xlink:type="simple">NMPC</named-content>) <bold>129</bold><italic><tp:taxon-name><tp:taxon-name-part taxon-name-part-type="genus" reg="Megacraspedus">M.</tp:taxon-name-part><tp:taxon-name-part taxon-name-part-type="species" reg="squalida">squalida</tp:taxon-name-part></tp:taxon-name></italic> Meyrick, 1926 – female, Spain (<named-content xmlns:xlink="http://www.w3.org/1999/xlink" content-type="dwc:institutional_code" xlink:type="simple">NMPC</named-content>) <bold>130</bold><italic><tp:taxon-name><tp:taxon-name-part taxon-name-part-type="genus" reg="Megacraspedus">M.</tp:taxon-name-part><tp:taxon-name-part taxon-name-part-type="species" reg="pentheres">pentheres</tp:taxon-name-part></tp:taxon-name></italic> Walsingham, 1920 – male, France (<named-content xmlns:xlink="http://www.w3.org/1999/xlink" content-type="dwc:institutional_code" xlink:type="simple">TLMF</named-content>) <bold>131</bold><italic><tp:taxon-name><tp:taxon-name-part taxon-name-part-type="genus" reg="Megacraspedus">M.</tp:taxon-name-part><tp:taxon-name-part taxon-name-part-type="species" reg="steineri">steineri</tp:taxon-name-part></tp:taxon-name></italic> sp. n. – Holotype, male, Morocco (<named-content xmlns:xlink="http://www.w3.org/1999/xlink" content-type="dwc:institutional_code" xlink:type="simple">ZMUC</named-content>) <bold>132</bold><italic><tp:taxon-name><tp:taxon-name-part taxon-name-part-type="genus" reg="Megacraspedus">M.</tp:taxon-name-part><tp:taxon-name-part taxon-name-part-type="species" reg="gibeauxi">gibeauxi</tp:taxon-name-part></tp:taxon-name></italic> sp. n. – Holotype, male, Tunisia (<named-content xmlns:xlink="http://www.w3.org/1999/xlink" content-type="dwc:institutional_code" xlink:type="simple">ZMUC</named-content>).</p></caption><graphic xmlns:xlink="http://www.w3.org/1999/xlink" xlink:href="zookeys-800-001-g027.jpg" id="oo_245729.jpg" position="float" orientation="portrait" xlink:type="simple"/></fig><fig id="F63" position="float" orientation="portrait"><label>Figures 246–248.</label><caption><p><italic><tp:taxon-name><tp:taxon-name-part taxon-name-part-type="genus" reg="Megacraspedus">Megacraspedus</tp:taxon-name-part></tp:taxon-name></italic> male genitalia. <bold>246</bold><italic><tp:taxon-name><tp:taxon-name-part taxon-name-part-type="genus" reg="Megacraspedus">M.</tp:taxon-name-part><tp:taxon-name-part taxon-name-part-type="species" reg="violacellum">violacellum</tp:taxon-name-part></tp:taxon-name></italic> (Chrétien, 1915) – Tunisia, GEL 1269 P.H. (<named-content xmlns:xlink="http://www.w3.org/1999/xlink" content-type="dwc:institutional_code" xlink:type="simple">TLMF</named-content>) <bold>247</bold><italic><tp:taxon-name><tp:taxon-name-part taxon-name-part-type="genus" reg="Megacraspedus">M.</tp:taxon-name-part><tp:taxon-name-part taxon-name-part-type="species" reg="squalida">squalida</tp:taxon-name-part></tp:taxon-name></italic> Meyrick, 1926 – Spain, GEL 1193 P.H. (<named-content xmlns:xlink="http://www.w3.org/1999/xlink" content-type="dwc:institutional_code" xlink:type="simple">TLMF</named-content>) <bold>248</bold><italic><tp:taxon-name><tp:taxon-name-part taxon-name-part-type="genus" reg="Megacraspedus">M.</tp:taxon-name-part><tp:taxon-name-part taxon-name-part-type="species" reg="pentheres">pentheres</tp:taxon-name-part></tp:taxon-name></italic> Walsingham, 1920 – Paratype, France, gen. slide 33662 (<named-content xmlns:xlink="http://www.w3.org/1999/xlink" content-type="dwc:institutional_code" xlink:type="simple">BMNH</named-content>).</p></caption><graphic xmlns:xlink="http://www.w3.org/1999/xlink" xlink:href="zookeys-800-001-g063.jpg" id="oo_245768.jpg" position="float" orientation="portrait" xlink:type="simple"/></fig><fig id="F30" position="float" orientation="portrait"><label>Figures 145–150.</label><caption><p><italic><tp:taxon-name><tp:taxon-name-part taxon-name-part-type="genus" reg="Megacraspedus">Megacraspedus</tp:taxon-name-part></tp:taxon-name></italic> adults in dorsal view. <bold>145</bold><italic><tp:taxon-name><tp:taxon-name-part taxon-name-part-type="genus" reg="Megacraspedus">M.</tp:taxon-name-part><tp:taxon-name-part taxon-name-part-type="species" reg="peyerimhoffi">peyerimhoffi</tp:taxon-name-part></tp:taxon-name></italic> Le Cerf, 1925 – male, Spain (<named-content xmlns:xlink="http://www.w3.org/1999/xlink" content-type="dwc:institutional_code" xlink:type="simple">NMPC</named-content>) <bold>146</bold><italic><tp:taxon-name><tp:taxon-name-part taxon-name-part-type="genus" reg="Megacraspedus">M.</tp:taxon-name-part><tp:taxon-name-part taxon-name-part-type="species" reg="peyerimhoffi">peyerimhoffi</tp:taxon-name-part></tp:taxon-name></italic> Le Cerf, 1925 – female, Spain (<named-content xmlns:xlink="http://www.w3.org/1999/xlink" content-type="dwc:institutional_code" xlink:type="simple">NMPC</named-content>) <bold>147</bold><italic><tp:taxon-name><tp:taxon-name-part taxon-name-part-type="genus" reg="Megacraspedus">M.</tp:taxon-name-part><tp:taxon-name-part taxon-name-part-type="species" reg="peslieri">peslieri</tp:taxon-name-part></tp:taxon-name></italic> sp. n. – Holotype, male, France (<named-content xmlns:xlink="http://www.w3.org/1999/xlink" content-type="dwc:institutional_code" xlink:type="simple">TLMF</named-content>) <bold>148</bold><italic><tp:taxon-name><tp:taxon-name-part taxon-name-part-type="genus" reg="Megacraspedus">M.</tp:taxon-name-part><tp:taxon-name-part taxon-name-part-type="species" reg="grisea">grisea</tp:taxon-name-part></tp:taxon-name></italic> (Filipjev, 1931) – Syntype, male, China (<named-content xmlns:xlink="http://www.w3.org/1999/xlink" content-type="dwc:institutional_code" xlink:type="simple">BMNH</named-content>) <bold>149</bold><italic><tp:taxon-name><tp:taxon-name-part taxon-name-part-type="genus" reg="Megacraspedus">M.</tp:taxon-name-part><tp:taxon-name-part taxon-name-part-type="species" reg="pacificus">pacificus</tp:taxon-name-part></tp:taxon-name></italic> sp. n. – Holotype, male, Afghanistan (<named-content xmlns:xlink="http://www.w3.org/1999/xlink" content-type="dwc:institutional_code" xlink:type="simple">NHMW</named-content>) <bold>150</bold><italic><tp:taxon-name><tp:taxon-name-part taxon-name-part-type="genus" reg="Megacraspedus">M.</tp:taxon-name-part><tp:taxon-name-part taxon-name-part-type="species" reg="pacificus">pacificus</tp:taxon-name-part></tp:taxon-name></italic> sp. n. – Paratype, female, Afghanistan (<named-content xmlns:xlink="http://www.w3.org/1999/xlink" content-type="dwc:institutional_code" xlink:type="simple">NHMW</named-content>).</p></caption><graphic xmlns:xlink="http://www.w3.org/1999/xlink" xlink:href="zookeys-800-001-g030.jpg" id="oo_245732.jpg" position="float" orientation="portrait" xlink:type="simple"/></fig><fig id="F69" position="float" orientation="portrait"><label>Figures 264–266.</label><caption><p><italic><tp:taxon-name><tp:taxon-name-part taxon-name-part-type="genus" reg="Megacraspedus">Megacraspedus</tp:taxon-name-part></tp:taxon-name></italic> male genitalia. <bold>264</bold><italic><tp:taxon-name><tp:taxon-name-part taxon-name-part-type="genus" reg="Megacraspedus">M.</tp:taxon-name-part><tp:taxon-name-part taxon-name-part-type="species" reg="grisea">grisea</tp:taxon-name-part></tp:taxon-name></italic> (Filipjev, 1931) – Syntype, China, gen. slide 33663 (<named-content xmlns:xlink="http://www.w3.org/1999/xlink" content-type="dwc:institutional_code" xlink:type="simple">BMNH</named-content>) <bold>265</bold><italic><tp:taxon-name><tp:taxon-name-part taxon-name-part-type="genus" reg="Megacraspedus">M.</tp:taxon-name-part><tp:taxon-name-part taxon-name-part-type="species" reg="pacificus">pacificus</tp:taxon-name-part></tp:taxon-name></italic> sp. n. – Holotype, Afghanistan, gen. slide 16.661 (<named-content xmlns:xlink="http://www.w3.org/1999/xlink" content-type="dwc:institutional_code" xlink:type="simple">NHMW</named-content>) <bold>266</bold><italic><tp:taxon-name><tp:taxon-name-part taxon-name-part-type="genus" reg="Megacraspedus">M.</tp:taxon-name-part><tp:taxon-name-part taxon-name-part-type="species" reg="armatophallus">armatophallus</tp:taxon-name-part></tp:taxon-name></italic> sp. n. – Holotype, Afghanistan, GU 17/1497 P.H. (<named-content xmlns:xlink="http://www.w3.org/1999/xlink" content-type="dwc:institutional_code" xlink:type="simple">SMNK</named-content>).</p></caption><graphic xmlns:xlink="http://www.w3.org/1999/xlink" xlink:href="zookeys-800-001-g069.jpg" id="oo_245774.jpg" position="float" orientation="portrait" xlink:type="simple"/></fig></tp:treatment-sec><ref-list><ref id="B119"><mixed-citation xmlns:xlink="http://www.w3.org/1999/xlink" xlink:type="simple"><person-group><name name-style="western"><surname>Viette</surname><given-names>P</given-names></name></person-group> (<year>1951</year>) <article-title>Les Microlepidoptères de C. Dumont.</article-title><source>Revue Française de Lepidopterologie</source><volume>13</volume>: <fpage>56</fpage>–<lpage>59</lpage>.</mixed-citation></ref><ref id="B73"><mixed-citation xmlns:xlink="http://www.w3.org/1999/xlink" xlink:type="simple"><person-group><name name-style="western"><surname>Li</surname><given-names>H</given-names></name><name name-style="western"><surname>Sattler</surname><given-names>K</given-names></name></person-group> (<year>2012</year>) <article-title>A taxonomic revision of the genus <italic><tp:taxon-name><tp:taxon-name-part taxon-name-part-type="genus">Mesophleps</tp:taxon-name-part></tp:taxon-name></italic> Hübner, 1825 (<tp:taxon-name><tp:taxon-name-part taxon-name-part-type="order">Lepidoptera</tp:taxon-name-part></tp:taxon-name>: <tp:taxon-name><tp:taxon-name-part taxon-name-part-type="family">Gelechiidae</tp:taxon-name-part></tp:taxon-name>).</article-title><source>Zootaxa</source><volume>3373</volume>: <fpage>1</fpage>–<lpage>82</lpage>.</mixed-citation></ref><ref id="B25"><mixed-citation xmlns:xlink="http://www.w3.org/1999/xlink" xlink:type="simple"><person-group><name name-style="western"><surname>Dumont</surname><given-names>C</given-names></name></person-group> (<year>1928</year>) Note sur les Lépidoptères de Barbarie. Encyclopedie Entomologique, ser. B III, vol. 3, 17–37.</mixed-citation></ref><ref id="B18"><mixed-citation xmlns:xlink="http://www.w3.org/1999/xlink" xlink:type="simple"><person-group><name name-style="western"><surname>Chrétien</surname><given-names>P</given-names></name></person-group> (<year>1915</year>) <article-title>Contribution à la connaissance des Lépidoptères du Nord de l´Afrique.</article-title><source>Annales de la Société entomologique de France</source><volume>84</volume>: <fpage>289</fpage>–<lpage>374</lpage>.</mixed-citation></ref><ref id="B117"><mixed-citation xmlns:xlink="http://www.w3.org/1999/xlink" xlink:type="simple"><person-group><name name-style="western"><surname>Turati</surname><given-names>E</given-names></name><name name-style="western"><surname>Krüger</surname><given-names>G</given-names></name></person-group> (<year>1936</year>) <article-title>Contributi alla fauna cirenaica. Novità di Lepidotterologia.</article-title><source>Memorie della Società Entomologica Italiana</source><volume>15</volume>: <fpage>55</fpage>–<lpage>77</lpage>. [pl. 11, fig. 27]</mixed-citation></ref></ref-list></tp:taxon-treatment>
