# Supplementary material for: Revision of the genus Megacraspedus Zeller, 1839, a challenging taxonomic tightrope of species delimitation (Lepidoptera, Gelechiidae)
Source: Zookeys. 2018 Nov 29;(800):1–278. doi: 10.3897/zookeys.800.26292 (PMC6284011; doi:10.3897/zookeys.800.26292)
Supplement: XML Treatment for Megacraspedus squalida [file zookeys.800.26292-treatment70.xml]

<!DOCTYPE tp:taxon-treatment
  PUBLIC "-//TaxonX//DTD Taxonomic Treatment Publishing DTD v0 20100105//EN" "tax-treatment-NSO.dtd">
<tp:taxon-treatment xmlns:tp="http://www.plazi.org/taxpub"><tp:treatment-meta><kwd-group><label>Taxon classification</label><kwd><named-content xmlns:xlink="http://www.w3.org/1999/xlink" content-type="kingdom">Animalia</named-content></kwd><kwd><named-content xmlns:xlink="http://www.w3.org/1999/xlink" content-type="order">Lepidoptera</named-content></kwd><kwd><named-content xmlns:xlink="http://www.w3.org/1999/xlink" content-type="family">Gelechiidae</named-content></kwd></kwd-group><mixed-citation publication-type="journal"><person-group><name><surname>Huemer</surname><given-names>Peter</given-names></name><name><surname>Karsholt</surname><given-names>Ole</given-names></name></person-group><article-title>Revision of the genus <italic><tp:taxon-name><tp:taxon-name-part taxon-name-part-type="genus" reg="Megacraspedus">Megacraspedus</tp:taxon-name-part></tp:taxon-name></italic> Zeller, 1839, a challenging taxonomic tightrope of species delimitation (<tp:taxon-name><tp:taxon-name-part taxon-name-part-type="order">Lepidoptera</tp:taxon-name-part></tp:taxon-name>, <tp:taxon-name><tp:taxon-name-part taxon-name-part-type="family">Gelechiidae</tp:taxon-name-part></tp:taxon-name>)</article-title><source>Zookeys</source><day>29</day><month>11</month><year>2018</year><volume>2018</volume><issue>800</issue><fpage>1</fpage><lpage>278</lpage><pub-id pub-id-type="doi">10.3897/zookeys.800.26292</pub-id></mixed-citation></tp:treatment-meta><tp:nomenclature><tp:taxon-name>
              <tp:taxon-name-part taxon-name-part-type="genus" reg="Megacraspedus">Megacraspedus</tp:taxon-name-part>
              <tp:taxon-name-part taxon-name-part-type="species" reg="squalida">squalida</tp:taxon-name-part>
            </tp:taxon-name><tp:taxon-authority>Meyrick, 1926</tp:taxon-authority><tp:nomenclature-citation-list><tp:nomenclature-citation><tp:taxon-name>
                  <tp:taxon-name-part taxon-name-part-type="genus" reg="Megacraspedus">Megacraspedus</tp:taxon-name-part>
                  <tp:taxon-name-part taxon-name-part-type="species" reg="squalida">squalida</tp:taxon-name-part>
                </tp:taxon-name><comment>Meyrick, 1926: 272.</comment></tp:nomenclature-citation><tp:nomenclature-citation><tp:taxon-name>
                  <tp:taxon-name-part taxon-name-part-type="genus" reg="Megacraspedus">Megacraspedus</tp:taxon-name-part>
                  <tp:taxon-name-part taxon-name-part-type="species" reg="escalerellus">escalerellus</tp:taxon-name-part>
                </tp:taxon-name><comment>Schmidt, 1941: 38, pl. 2, fig. 5, syn. n.</comment></tp:nomenclature-citation></tp:nomenclature-citation-list></tp:nomenclature><tp:treatment-sec sec-type="material" id="SECID0EWLBO"><title>Examined material.</title><p><bold>Holotype</bold> ♂, <italic><tp:taxon-name><tp:taxon-name-part taxon-name-part-type="genus" reg="Megacraspedus">Megacraspedus</tp:taxon-name-part><tp:taxon-name-part taxon-name-part-type="species" reg="escalerellus">escalerellus</tp:taxon-name-part></tp:taxon-name></italic>, [Spain] “Spain Montarco Madrid ix.1920 F. Escalera” “Genitalia slide Mus. Madrid 53788” (<named-content xmlns:xlink="http://www.w3.org/1999/xlink" content-type="dwc:institutional_code" xlink:type="simple">MNCN</named-content>). <bold>Non-type material.</bold> Spain. 1 ♂, 1 ♀, prov. Alicante, Alcoj, Font Roja, W El Menejador, 1300 m, 4.ix.2005, leg. P. Huemer, genitalia slide GEL 1193 ♂ Huemer (<named-content xmlns:xlink="http://www.w3.org/1999/xlink" content-type="dwc:institutional_code" xlink:type="simple">TLMF</named-content>); 1 ♂, prov. Alicante, Sierra de Orcheta, Finestrat env., 28.ix.2005, leg. J. Šumpich; 2 ♂, 1 ♀, prov. Almería, Tabernas env., Rambla de Tabernas, 18–19.x.2009, leg. J. Šumpich, genitalia slide GU 16/1428 ♀ Huemer (all <named-content xmlns:xlink="http://www.w3.org/1999/xlink" content-type="dwc:institutional_code" xlink:type="simple">NMPC</named-content>); 1 ♂, prov. Almería, Tabernas, ’Mini Hollywood’, 230 m, 14–15.x.1992, leg. M. Fibiger; 1 ♂, 2 ♀, prov. Almería, 5 km N Carboneras, 10 m, 16.x.1992, leg. M. Fibiger, genitalia slide 6488 Hendriksen; 1 ♀, Almería, 7 km of Cabo de Gata, 0 m, 22.x.2003, leg. J. Viehmann; 8 ♂, prov. Almería, El Pozo del Esparto, 20 m, 1.xi.2005, leg. B. Skule &amp; P. Skou; 5 ♂, prov. Almería, Sierra Alhamilla, 9 km above Turrillas, Colativi, 1000–1350 m, 1.ix.2001, leg. C. Hviid &amp; B. Skule; 1 ♂, prov. Almería 6 km S Serón, at A 1178, 1300 m, 16.ix.2009, leg. P. Skou; 1 ♀, prov. Almería, 3 km SW Pulpi, 300 m, 5.x.2015, leg. J. Viehmann (all <named-content xmlns:xlink="http://www.w3.org/1999/xlink" content-type="dwc:institutional_code" xlink:type="simple">ZMUC</named-content>); 1 ♂, prov. Almería, Rambla Tabernas, 100 m, 8.ix.2007, leg. J. Viehmann; 1 ♀, same data, but 6.x.2016; 1 ♀, same data, but 24.x.2016; 1 ♀, prov. Almería, Sierra de los Filabres, Gergal, 1800 m, 9.ix.2007, leg. J. Viehmann (all <abbrev xmlns:xlink="http://www.w3.org/1999/xlink" content-type="institution" xlink:title="Research Collection Willibald Schmitz, Bonn, Germany" id="ABBRID0ELNBO" xlink:type="simple">RCWS</abbrev>); 1 ♂, prov. Granada, Sierra Nevada, Camino de Valeta, 2250 m, 8.ix.1985, leg. E. Traugott-Olsen; 1 ♂, prov. Granada, Camino Baza-Benamaurel, 13.x.1988, leg. E. Traugott-Olsen; 2 ♂, prov. Granada, Sierra del Chaparral, 10 km W Lenteji, 900 m, 26.viii–15.ix.2005, leg. G. Jeppesen; 1 ♂, 1 ♀, same data, but 30.viii.–4.ix.2009; 10 ♂, 1 ♀, prov. Granada, Sierra de Los Guájares, 1160–1220 m, 26.viii–15.ix.2005, leg. G. Jeppesen; 2 ♂, prov. Granada, Moscaril, 500 m, 28.viii–9.ix.2004, leg. G. Jeppesen; 1 ♂, same data, but 26.viii–15.ix.2005, leg. G. Jeppesen; 1 ♂, prov. Granada, 22 km above Otivar, Granja Escula, Huerto Alegre, 1250 m, 30.viii.2001, leg. B. Skule (all <named-content xmlns:xlink="http://www.w3.org/1999/xlink" content-type="dwc:institutional_code" xlink:type="simple">ZMUC</named-content>); 1 ♂, prov. Lleida, Castelldans, Les Garrigues, 353 m, 29.x.2010, leg. P. De-Gregorio &amp; M. Bravo (<abbrev xmlns:xlink="http://www.w3.org/1999/xlink" content-type="institution" xlink:title="Research Collection Emili Requena Miret, Gurb, Spain" id="ABBRID0EYNBO" xlink:type="simple">RCER</abbrev>); 1 ♂, prov. Ma<!--PageBreak-->drid, Camporeal, 640 m, 19.ix.1979, leg. A. Vives, genitalia slide 1226 Vives; 1 ♂, prov. Madrid, Perales de Tarjuna, 2.x.1995, leg. J. Wolschrijn; 1 ♂, prov. Málaga, Marbella, Casa y Campo, 100 m, 11.ix.1976, leg. E. Traugott-Olsen, genitalia slide 5437 Traugott-Olsen; 1 ♂, prov. Málaga, Sierra de Marbella, El Mirador, 700 m, 4.ix.1977, leg. E. Traugott-Olsen; 1 ♂, prov. Málaga, Camino de Rhonda, Urb. Madronal, Loma del Colmenas, 500 m, 3.ix.1988, leg. E. Traugott-Olsen; 3 ♂, prov. Málaga, 2 km W Sedella, La Rahige, 650 m, 18.ix.2009, leg. P. Skou (all <named-content xmlns:xlink="http://www.w3.org/1999/xlink" content-type="dwc:institutional_code" xlink:type="simple">ZMUC</named-content>); 1 ♀, prov. Valencia, Santa Pola, Playa del Pinet, 5 m, 5.ix.2005, leg. P. Huemer (<named-content xmlns:xlink="http://www.w3.org/1999/xlink" content-type="dwc:institutional_code" xlink:type="simple">TLMF</named-content>). Tunisia. 1 ♂, prov. Kasserine, 20 km SW Kasserine, S NP Jebel Chambi, 900 m, 2.-3.x.2007, leg. B. Schacht, genitalia slide 5373 Stübner (<named-content xmlns:xlink="http://www.w3.org/1999/xlink" content-type="dwc:institutional_code" xlink:type="simple">ZSM</named-content>); 5 ♂, 2 ♀, prov. Beja, 7 km W Nefza, W lake Sidi el Barrak, 30 m, 4.x.2007, leg. B. Schacht (<named-content xmlns:xlink="http://www.w3.org/1999/xlink" content-type="dwc:institutional_code" xlink:type="simple">TLMF</named-content>, <named-content xmlns:xlink="http://www.w3.org/1999/xlink" content-type="dwc:institutional_code" xlink:type="simple">ZSM</named-content>); 2 ♂, prov. Nabeul, Umg. Soliman, Boj-Cedria, 0–20 m, 5.x.2007, leg. B. Schacht, genitalia slide 5371 Stübner (<named-content xmlns:xlink="http://www.w3.org/1999/xlink" content-type="dwc:institutional_code" xlink:type="simple">ZSM</named-content>).</p></tp:treatment-sec><tp:treatment-sec sec-type="redescription" id="SECID0EPPBO"><title>Redescription.</title><p>Adult. <italic>Male</italic> (Figure <xref ref-type="fig" rid="F27">128</xref>). Wingspan 16–21 mm. Labial palpus comparatively strong; segment 2 with broad scale brush, dark brown on outer surface, white mottled with brown on inner and lower surface, white on upper surface; segment 3 white, slightly mottled with dark brown. Antennae thickened, black. Head light grey, dark brown towards eye; thorax and tegula as forewing. Forewing grey mottled with black, especially near base; veins and middle of costa indistinctly whitish; indistinct black dots in fold and at end of cell; fringes grey. Hindwing grey with light grey fringes.</p><p><italic>Female</italic> (Figure <xref ref-type="fig" rid="F27">129</xref>). Wingspan 17–22 mm. Antennae thickened, ringed lighter and darker brown. Forewings slightly broader than in male, with more distinct lighter veins. Otherwise similar to male.</p><p><italic>Variation</italic>. There is only slight variation. The black dots in fold and at end of the cell are not always visible.</p><p><italic>Male genitalia</italic> (Figure <xref ref-type="fig" rid="F63">247</xref>). Uncus broad, distally weakly expanded, about same length as width, maximum width at about three-quarters length, apex strongly arched; gnathos hook about length of uncus, moderately slender, evenly curved, with apical point; anterior margin of tegumen with broadly convex excavation, pedunculi moderately large, rounded; valva broad and stout, exceeding base of gnathos, distal part tapered, apex rounded, saccular area hump like, with several long and stiff setae; flap-like sclerite with long, strongly sclerotised, curved thorn-like process near proximal base of valva; posterior margin of vinculum without distinct medial emargination; saccus broadly U-shaped, shorter than valva, posterior margin nearly straight, without medial emargination, medial part with short sclerotised ridge in posterior quarter, lateral sclerites about two-thirds length of maximum width of saccus; phallus with small coecum, distal three-quarter slender, rod-like, with distinct sclerotised tooth in middle of phallus on dorsal surface.</p><p><italic>Female genitalia</italic> (Figure <xref ref-type="fig" rid="F80">298</xref>). Papilla analis moderately sclerotised, large, approximately 1.4 mm long, narrowing towards rounded apex, ventral edge convex, dorsal margin nearly straight; apophysis posterior rod-like, approximately 1.8 mm long, psoteriorly weakly widened at about one-fifth, anterior end weakly inflated; segment VIII approximately 0.6 mm long, smoothly sclerotised except from membranous anterioventral zone, oblique anteriordorsal edge strongly sclerotised ridge; subgenital plate reduced to lateral sclerotised zones, ostium bursae membranous, without delimiting sclerotisations; apophysis anterior rod-like, slightly longer than segment VIII; collicu<!--PageBreak-->lum small, sclerotised; ductus bursae gradually widening to weakly delimited suboval corpus bursae; entire length of ductus and corpus bursae approximately 3.1 mm; signum moderately small, suboval, spiny plate.</p></tp:treatment-sec><tp:treatment-sec sec-type="diagnosis" id="SECID0EZQBO"><title>Diagnosis.</title><p><italic><tp:taxon-name><tp:taxon-name-part taxon-name-part-type="genus" reg="Megacraspedus">Megacraspedus</tp:taxon-name-part><tp:taxon-name-part taxon-name-part-type="species" reg="squalida">squalida</tp:taxon-name-part></tp:taxon-name></italic> is characterised by its relatively large size and its blackish grey forewings with indistinctly lighter veins. The males, moreover, are recognizable by the thickened, black antennae. The species is somewhat similar to <italic><tp:taxon-name><tp:taxon-name-part taxon-name-part-type="genus" reg="Megacraspedus">M.</tp:taxon-name-part><tp:taxon-name-part taxon-name-part-type="species" reg="peyerimhoffi">peyerimhoffi</tp:taxon-name-part></tp:taxon-name></italic> (p 181) and <italic><tp:taxon-name><tp:taxon-name-part taxon-name-part-type="genus" reg="Megacraspedus">M.</tp:taxon-name-part><tp:taxon-name-part taxon-name-part-type="species" reg="violacellum">violacellum</tp:taxon-name-part></tp:taxon-name></italic> (p 157). The flap-like sclerite with thorn-like process in the male genitalia is unique in <italic><tp:taxon-name><tp:taxon-name-part taxon-name-part-type="genus" reg="Megacraspedus">Megacraspedus</tp:taxon-name-part></tp:taxon-name></italic>. The female genitalia are unique in <italic><tp:taxon-name><tp:taxon-name-part taxon-name-part-type="genus" reg="Megacraspedus">Megacraspedus</tp:taxon-name-part></tp:taxon-name></italic> with several diagnostic features such as the membranous area of the ostium bursae.</p></tp:treatment-sec><tp:treatment-sec sec-type="Molecular data" id="SECID0EOSBO"><title>Molecular data.</title><p>BIN BOLD:ACM0982 (n = 6). The intraspecific divergence of the barcode region is low with mean 0.5% and maximum divergence of 1%. The distance to the nearest neighbour <italic><tp:taxon-name><tp:taxon-name-part taxon-name-part-type="genus" reg="Megacraspedus">M.</tp:taxon-name-part><tp:taxon-name-part taxon-name-part-type="species" reg="skulei">skulei</tp:taxon-name-part></tp:taxon-name></italic> sp. n. is 9.3% (p-dist).</p></tp:treatment-sec><tp:treatment-sec sec-type="distribution" id="SECID0E6SBO"><title>Distribution.</title><p>Spain, Tunisia.</p></tp:treatment-sec><tp:treatment-sec sec-type="biology" id="SECID0EETBO"><title>Biology.</title><p>The larva feeds within a stem of <italic><tp:taxon-name><tp:taxon-name-part taxon-name-part-type="genus" reg="Macrochloa">Macrochloa</tp:taxon-name-part><tp:taxon-name-part taxon-name-part-type="species" reg="tenacissima">tenacissima</tp:taxon-name-part></tp:taxon-name></italic> (Loefl. ex L.) (<tp:taxon-name><tp:taxon-name-part taxon-name-part-type="family">Poaceae</tp:taxon-name-part></tp:taxon-name>) (<xref ref-type="bibr" rid="B25">Dumont 1928</xref>), see Remarks. The adults have been collected from late August to the middle of October at altitudes from sea level to 2250 m.</p></tp:treatment-sec><tp:treatment-sec sec-type="remarks" id="SECID0E5TBO"><title>Remarks.</title><p><italic><tp:taxon-name><tp:taxon-name-part taxon-name-part-type="genus" reg="Megacraspedus">Megacraspedus</tp:taxon-name-part><tp:taxon-name-part taxon-name-part-type="species" reg="squalida">squalida</tp:taxon-name-part></tp:taxon-name></italic> was described from one female collected by Ribbe in the Sierra Nevada, Spain (Meyrick 1926). The holotype and its genitalia were figured by <xref ref-type="bibr" rid="B22">Clarke (1969</xref>: 229, fig 3a, b). <italic><tp:taxon-name><tp:taxon-name-part taxon-name-part-type="genus" reg="Megacraspedus">Megacraspedus</tp:taxon-name-part><tp:taxon-name-part taxon-name-part-type="species" reg="escalerellus">escalerellus</tp:taxon-name-part></tp:taxon-name></italic> was described from one specimen collected in Montarco, province of Madrid, Spain on 20<sup>th</sup> September 1920 (<xref ref-type="bibr" rid="B108">Schmidt 1941</xref>). The holotype fully corresponds with <italic><tp:taxon-name><tp:taxon-name-part taxon-name-part-type="genus" reg="Megacraspedus">M.</tp:taxon-name-part><tp:taxon-name-part taxon-name-part-type="species" reg="squalida">squalida</tp:taxon-name-part></tp:taxon-name></italic> and we thus consider <italic><tp:taxon-name><tp:taxon-name-part taxon-name-part-type="genus" reg="Megacraspedus">M.</tp:taxon-name-part><tp:taxon-name-part taxon-name-part-type="species" reg="escalerellus">escalerellus</tp:taxon-name-part></tp:taxon-name></italic> to be a junior synonym of the former (syn. n.).</p><p>The ‘allotype’ of <italic><tp:taxon-name><tp:taxon-name-part taxon-name-part-type="genus" reg="Cauloecista">Cauloecista</tp:taxon-name-part><tp:taxon-name-part taxon-name-part-type="species" reg="chretienella">chretienella</tp:taxon-name-part></tp:taxon-name></italic> Dumont, 1928 has proved to belong to <italic><tp:taxon-name><tp:taxon-name-part taxon-name-part-type="genus" reg="Megacraspedus">M.</tp:taxon-name-part><tp:taxon-name-part taxon-name-part-type="species" reg="squalida">squalida</tp:taxon-name-part></tp:taxon-name></italic> (see <tp:taxon-name><tp:taxon-name-part taxon-name-part-type="genus" reg="Diagnostic"/><tp:taxon-name-part taxon-name-part-type="species" reg="remarks">remarks</tp:taxon-name-part></tp:taxon-name> on <italic><tp:taxon-name><tp:taxon-name-part taxon-name-part-type="genus" reg="Megacraspedus">M.</tp:taxon-name-part><tp:taxon-name-part taxon-name-part-type="species" reg="violacellum">violacellum</tp:taxon-name-part></tp:taxon-name></italic>). It was bred from <italic><tp:taxon-name><tp:taxon-name-part taxon-name-part-type="genus" reg="Macrochloa">Macrochloa</tp:taxon-name-part><tp:taxon-name-part taxon-name-part-type="species" reg="tenacissima">tenacissima</tp:taxon-name-part></tp:taxon-name></italic> (Loefl. ex L.) (<xref ref-type="bibr" rid="B25">Dumont 1928</xref>).</p></tp:treatment-sec><tp:treatment-sec><!--Section generated to contain objects referenced in tp:taxon-treatment.--><fig id="F27" position="float" orientation="portrait"><label>Figures 127–132.</label><caption><p><italic><tp:taxon-name><tp:taxon-name-part taxon-name-part-type="genus" reg="Megacraspedus">Megacraspedus</tp:taxon-name-part></tp:taxon-name></italic> adults in dorsal view. <bold>127</bold><italic><tp:taxon-name><tp:taxon-name-part taxon-name-part-type="genus" reg="Megacraspedus">M.</tp:taxon-name-part><tp:taxon-name-part taxon-name-part-type="species" reg="violacellum">violacellum</tp:taxon-name-part></tp:taxon-name></italic> (Chrétien, 1915) – Lectotype, female (<italic><tp:taxon-name><tp:taxon-name-part taxon-name-part-type="genus" reg="Cauloecista"/><tp:taxon-name-part taxon-name-part-type="species" reg="halfella">halfella</tp:taxon-name-part></tp:taxon-name></italic>), Tunisia (<named-content xmlns:xlink="http://www.w3.org/1999/xlink" content-type="dwc:institutional_code" xlink:type="simple">MNHN</named-content>) <bold>128</bold><italic><tp:taxon-name><tp:taxon-name-part taxon-name-part-type="genus" reg="Megacraspedus">M.</tp:taxon-name-part><tp:taxon-name-part taxon-name-part-type="species" reg="squalida">squalida</tp:taxon-name-part></tp:taxon-name></italic> Meyrick, 1926 – male, Spain (<named-content xmlns:xlink="http://www.w3.org/1999/xlink" content-type="dwc:institutional_code" xlink:type="simple">NMPC</named-content>) <bold>129</bold><italic><tp:taxon-name><tp:taxon-name-part taxon-name-part-type="genus" reg="Megacraspedus">M.</tp:taxon-name-part><tp:taxon-name-part taxon-name-part-type="species" reg="squalida">squalida</tp:taxon-name-part></tp:taxon-name></italic> Meyrick, 1926 – female, Spain (<named-content xmlns:xlink="http://www.w3.org/1999/xlink" content-type="dwc:institutional_code" xlink:type="simple">NMPC</named-content>) <bold>130</bold><italic><tp:taxon-name><tp:taxon-name-part taxon-name-part-type="genus" reg="Megacraspedus">M.</tp:taxon-name-part><tp:taxon-name-part taxon-name-part-type="species" reg="pentheres">pentheres</tp:taxon-name-part></tp:taxon-name></italic> Walsingham, 1920 – male, France (<named-content xmlns:xlink="http://www.w3.org/1999/xlink" content-type="dwc:institutional_code" xlink:type="simple">TLMF</named-content>) <bold>131</bold><italic><tp:taxon-name><tp:taxon-name-part taxon-name-part-type="genus" reg="Megacraspedus">M.</tp:taxon-name-part><tp:taxon-name-part taxon-name-part-type="species" reg="steineri">steineri</tp:taxon-name-part></tp:taxon-name></italic> sp. n. – Holotype, male, Morocco (<named-content xmlns:xlink="http://www.w3.org/1999/xlink" content-type="dwc:institutional_code" xlink:type="simple">ZMUC</named-content>) <bold>132</bold><italic><tp:taxon-name><tp:taxon-name-part taxon-name-part-type="genus" reg="Megacraspedus">M.</tp:taxon-name-part><tp:taxon-name-part taxon-name-part-type="species" reg="gibeauxi">gibeauxi</tp:taxon-name-part></tp:taxon-name></italic> sp. n. – Holotype, male, Tunisia (<named-content xmlns:xlink="http://www.w3.org/1999/xlink" content-type="dwc:institutional_code" xlink:type="simple">ZMUC</named-content>).</p></caption><graphic xmlns:xlink="http://www.w3.org/1999/xlink" xlink:href="zookeys-800-001-g027.jpg" id="oo_245729.jpg" position="float" orientation="portrait" xlink:type="simple"/></fig><fig id="F63" position="float" orientation="portrait"><label>Figures 246–248.</label><caption><p><italic><tp:taxon-name><tp:taxon-name-part taxon-name-part-type="genus" reg="Megacraspedus">Megacraspedus</tp:taxon-name-part></tp:taxon-name></italic> male genitalia. <bold>246</bold><italic><tp:taxon-name><tp:taxon-name-part taxon-name-part-type="genus" reg="Megacraspedus">M.</tp:taxon-name-part><tp:taxon-name-part taxon-name-part-type="species" reg="violacellum">violacellum</tp:taxon-name-part></tp:taxon-name></italic> (Chrétien, 1915) – Tunisia, GEL 1269 P.H. (<named-content xmlns:xlink="http://www.w3.org/1999/xlink" content-type="dwc:institutional_code" xlink:type="simple">TLMF</named-content>) <bold>247</bold><italic><tp:taxon-name><tp:taxon-name-part taxon-name-part-type="genus" reg="Megacraspedus">M.</tp:taxon-name-part><tp:taxon-name-part taxon-name-part-type="species" reg="squalida">squalida</tp:taxon-name-part></tp:taxon-name></italic> Meyrick, 1926 – Spain, GEL 1193 P.H. (<named-content xmlns:xlink="http://www.w3.org/1999/xlink" content-type="dwc:institutional_code" xlink:type="simple">TLMF</named-content>) <bold>248</bold><italic><tp:taxon-name><tp:taxon-name-part taxon-name-part-type="genus" reg="Megacraspedus">M.</tp:taxon-name-part><tp:taxon-name-part taxon-name-part-type="species" reg="pentheres">pentheres</tp:taxon-name-part></tp:taxon-name></italic> Walsingham, 1920 – Paratype, France, gen. slide 33662 (<named-content xmlns:xlink="http://www.w3.org/1999/xlink" content-type="dwc:institutional_code" xlink:type="simple">BMNH</named-content>).</p></caption><graphic xmlns:xlink="http://www.w3.org/1999/xlink" xlink:href="zookeys-800-001-g063.jpg" id="oo_245768.jpg" position="float" orientation="portrait" xlink:type="simple"/></fig><fig id="F80" position="float" orientation="portrait"><label>Figures 297–299.</label><caption><p><italic><tp:taxon-name><tp:taxon-name-part taxon-name-part-type="genus" reg="Megacraspedus">Megacraspedus</tp:taxon-name-part></tp:taxon-name></italic> female genitalia. <bold>297</bold><italic><tp:taxon-name><tp:taxon-name-part taxon-name-part-type="genus" reg="Megacraspedus">M.</tp:taxon-name-part><tp:taxon-name-part taxon-name-part-type="species" reg="argyroneurellus">argyroneurellus</tp:taxon-name-part></tp:taxon-name></italic> Staudinger, 1871 – Iran, gen. slide Mus. Vind. 16.659 (<named-content xmlns:xlink="http://www.w3.org/1999/xlink" content-type="dwc:institutional_code" xlink:type="simple">NHMW</named-content>) <bold>298</bold><italic><tp:taxon-name><tp:taxon-name-part taxon-name-part-type="genus" reg="Megacraspedus">M.</tp:taxon-name-part><tp:taxon-name-part taxon-name-part-type="species" reg="squalida">squalida</tp:taxon-name-part></tp:taxon-name></italic> Meyrick, 1926 – Spain, GU 16/1428 P.H. (<named-content xmlns:xlink="http://www.w3.org/1999/xlink" content-type="dwc:institutional_code" xlink:type="simple">NMPC</named-content>) <bold>299</bold><italic><tp:taxon-name><tp:taxon-name-part taxon-name-part-type="genus" reg="Megacraspedus">M.</tp:taxon-name-part><tp:taxon-name-part taxon-name-part-type="species" reg="korabicus">korabicus</tp:taxon-name-part></tp:taxon-name></italic> sp. n. – Paratype, Macedonia, GEL 1273 P.H. (<named-content xmlns:xlink="http://www.w3.org/1999/xlink" content-type="dwc:institutional_code" xlink:type="simple">TLMF</named-content>).</p></caption><graphic xmlns:xlink="http://www.w3.org/1999/xlink" xlink:href="zookeys-800-001-g080.jpg" id="oo_245785.jpg" position="float" orientation="portrait" xlink:type="simple"/></fig></tp:treatment-sec><ref-list><ref id="B25"><mixed-citation xmlns:xlink="http://www.w3.org/1999/xlink" xlink:type="simple"><person-group><name name-style="western"><surname>Dumont</surname><given-names>C</given-names></name></person-group> (<year>1928</year>) Note sur les Lépidoptères de Barbarie. Encyclopedie Entomologique, ser. B III, vol. 3, 17–37.</mixed-citation></ref><ref id="B22"><mixed-citation xmlns:xlink="http://www.w3.org/1999/xlink" xlink:type="simple"><person-group><name name-style="western"><surname>Clarke</surname><given-names>JFG</given-names></name></person-group> (<year>1969</year>) <source>Catalogue of the type specimens of Microlepidoptera in the British Museum (Natural History) described by Edward Meyrick, vol.</source><publisher-name>7</publisher-name>, <publisher-loc>London</publisher-loc>, <size units="page">531 pp</size>. [265 pls.]</mixed-citation></ref><ref id="B108"><mixed-citation xmlns:xlink="http://www.w3.org/1999/xlink" xlink:type="simple"><person-group><name name-style="western"><surname>Schmidt</surname><given-names>A</given-names></name></person-group> (<year>1941</year>) <article-title>Neue spanische Microlepidopteren (part 2).</article-title><source>Boletin de la Real Sociedad española de Historia natural</source><volume>38</volume>(<issue>1940</issue>): <fpage>37</fpage>–<lpage>39</lpage>. [pl. 2]</mixed-citation></ref></ref-list></tp:taxon-treatment>
