# Supplementary material for: Revision of the genus Megacraspedus Zeller, 1839, a challenging taxonomic tightrope of species delimitation (Lepidoptera, Gelechiidae)
Source: Zookeys. 2018 Nov 29;(800):1–278. doi: 10.3897/zookeys.800.26292 (PMC6284011; doi:10.3897/zookeys.800.26292)
Supplement: XML Treatment for Megacraspedus steineri [file zookeys.800.26292-treatment72.xml]

<!DOCTYPE tp:taxon-treatment
  PUBLIC "-//TaxonX//DTD Taxonomic Treatment Publishing DTD v0 20100105//EN" "tax-treatment-NSO.dtd">
<tp:taxon-treatment xmlns:tp="http://www.plazi.org/taxpub"><tp:treatment-meta><kwd-group><label>Taxon classification</label><kwd><named-content xmlns:xlink="http://www.w3.org/1999/xlink" content-type="kingdom">Animalia</named-content></kwd><kwd><named-content xmlns:xlink="http://www.w3.org/1999/xlink" content-type="order">Lepidoptera</named-content></kwd><kwd><named-content xmlns:xlink="http://www.w3.org/1999/xlink" content-type="family">Gelechiidae</named-content></kwd></kwd-group><mixed-citation publication-type="journal"><person-group><name><surname>Huemer</surname><given-names>Peter</given-names></name><name><surname>Karsholt</surname><given-names>Ole</given-names></name></person-group><article-title>Revision of the genus <italic><tp:taxon-name><tp:taxon-name-part taxon-name-part-type="genus" reg="Megacraspedus">Megacraspedus</tp:taxon-name-part></tp:taxon-name></italic> Zeller, 1839, a challenging taxonomic tightrope of species delimitation (<tp:taxon-name><tp:taxon-name-part taxon-name-part-type="order">Lepidoptera</tp:taxon-name-part></tp:taxon-name>, <tp:taxon-name><tp:taxon-name-part taxon-name-part-type="family">Gelechiidae</tp:taxon-name-part></tp:taxon-name>)</article-title><source>Zookeys</source><day>29</day><month>11</month><year>2018</year><volume>2018</volume><issue>800</issue><fpage>1</fpage><lpage>278</lpage><pub-id pub-id-type="doi">10.3897/zookeys.800.26292</pub-id></mixed-citation></tp:treatment-meta><tp:nomenclature><tp:taxon-name>
              <tp:taxon-name-part taxon-name-part-type="genus" reg="Megacraspedus">Megacraspedus</tp:taxon-name-part>
              <tp:taxon-name-part taxon-name-part-type="species" reg="steineri">steineri</tp:taxon-name-part>
              <object-id xmlns:xlink="http://www.w3.org/1999/xlink" content-type="zoobank" xlink:type="simple">http://zoobank.org/4F730A8A-D63F-4CB8-93B8-53EE677A4FAF</object-id>
            </tp:taxon-name><tp:taxon-status xmlns:xlink="http://www.w3.org/1999/xlink" xlink:type="simple">sp. n.</tp:taxon-status></tp:nomenclature><tp:treatment-sec sec-type="material" id="SECID0E2DCO"><title>Examined material.</title><p><bold>Holotype</bold> ♂, “Maroc, Haut Atlas Toubkal Massif Oukaïmeden area piste Oukaïmeden-Tizi-n-Eddi <named-content xmlns:xlink="http://www.w3.org/1999/xlink" content-type="dwc:verbatimCoordinates" xlink:type="simple"><named-content content-type="geo-json" specific-use="{&#34;type&#34;:&#34;Point&#34;,&#34;coordinates&#34;:[-7.833333,31.166667]}" id="NCID0EGECO" xlink:type="simple">31°10'N, 7°50'W</named-content></named-content> 3.viii.2008, 2815 m A. Steiner leg.” “GU 16/1421 ♂ Huemer” “DNA Barcode <named-content xmlns:xlink="http://www.w3.org/1999/xlink" content-type="dwc:institutional_code" xlink:type="simple">TLMF</named-content> Lep 19846” (<named-content xmlns:xlink="http://www.w3.org/1999/xlink" content-type="dwc:institutional_code" xlink:type="simple">ZMUC</named-content>).</p></tp:treatment-sec><tp:treatment-sec sec-type="description" id="SECID0E1ECO"><title>Description.</title><p>Adult. <italic>Male</italic> (Figure <xref ref-type="fig" rid="F27">131</xref>). Wingspan 13 mm. Segment 2 of labial palpus with long scale brush, blackish brown, white on upper surface; segment 3 shorter than scale brush of segment 2, white with black tip. Antennal scape with pecten of a few hairs; flagellum indistinctly ringed with lighter and darker brown. Head cream-white; thorax and tegula as forewing. Forewing light yellow mottled with some blackish brown scales; black spots in fold and at 1/2 and 3/4 in middle of wing; fringes yellowish grey. Hindwing grey with grey fringes.</p><p><italic>Female</italic>. Unknown.</p><p><italic>Variation</italic>. Unknown.</p><p><italic>Male genitalia</italic> (Figure <xref ref-type="fig" rid="F64">249</xref>). Uncus moderately small, basally constricted, suboval, about same length as width, apex broadly rounded; gnathos hook stout, about length of uncus, evenly curved, lateromedially widened, apically pointed; tegumen with me<!--PageBreak-->dially confluent sclerotised anterior ridges, anterior margin with broad and moderately shallow emargination, additional small shallow excavation medially; pedunculi small; valva long, extending to about tip of uncus, broader at base, distal part slender, apically weakly curved with rounded apex; sacculus well developed, short, slender digitate; posterior margin of vinculum with shallow medial emargination, weakly rounded lateral humps, vincular sclerites elongated, slender; saccus broadly sub-triangular, with broadly V-shaped outer edge, evenly tapered to pointed apex, moderately short, ratio maximum width to length about 1, posterior margin broadly arched, with broad and shallow medial emargination, medial part with sclerotised ridge, extended beyond middle of saccus, lateral sclerites short, approximately 0.6 times length of maximum width of saccus; phallus with bulbous coecum, distal two-thirds stout, weakly curved, with sclerotised dorsal and ventral ridge.</p><p><italic>Female genitalia</italic>. Unknown.</p></tp:treatment-sec><tp:treatment-sec sec-type="diagnosis" id="SECID0E3FCO"><title>Diagnosis.</title><p><italic><tp:taxon-name><tp:taxon-name-part taxon-name-part-type="genus" reg="Megacraspedus">Megacraspedus</tp:taxon-name-part><tp:taxon-name-part taxon-name-part-type="species" reg="steineri">steineri</tp:taxon-name-part></tp:taxon-name></italic> sp. n. is characterised by its light yellow forewing with three black spots. It has moreover a long scale brush at segment 2 of the labial palpi. The species is most similar to <italic><tp:taxon-name><tp:taxon-name-part taxon-name-part-type="genus" reg="Megacraspedus">M.</tp:taxon-name-part><tp:taxon-name-part taxon-name-part-type="species" reg="glaberipalpus">glaberipalpus</tp:taxon-name-part></tp:taxon-name></italic> sp. n. (p 128). The male genitalia are very similar to some other species of the <italic><tp:taxon-name><tp:taxon-name-part taxon-name-part-type="genus" reg="Megacraspedus">M.</tp:taxon-name-part><tp:taxon-name-part taxon-name-part-type="species" reg="pentheres">pentheres</tp:taxon-name-part></tp:taxon-name></italic> species group with only small differences e.g., such as the medial ridge of the saccus or the absence of spines on the phallus.</p></tp:treatment-sec><tp:treatment-sec sec-type="Molecular data" id="SECID0EDHCO"><title>Molecular data.</title><p>Not available, barcoding failed.</p></tp:treatment-sec><tp:treatment-sec sec-type="distribution" id="SECID0EIHCO"><title>Distribution.</title><p>Morocco (High Atlas).</p></tp:treatment-sec><tp:treatment-sec sec-type="biology" id="SECID0ENHCO"><title>Biology.</title><p>Host plant and early stages are unknown. The holotype was collected in early August at an altitude of ca. 2800 m.</p></tp:treatment-sec><tp:treatment-sec sec-type="etymology" id="SECID0ESHCO"><title>Etymology.</title><p>The species name (a noun in the genitive case) is dedicated to Axel Steiner, Germany, who collected the holotype.</p></tp:treatment-sec><tp:treatment-sec sec-type="remarks" id="SECID0EXHCO"><title>Remarks</title><p>. Despite the limited diagnostic genitalia characters and the absence of molecular data, the separate species status is supported by the colour and pattern of the forewing.</p></tp:treatment-sec><tp:treatment-sec><!--Section generated to contain objects referenced in tp:taxon-treatment.--><fig id="F27" position="float" orientation="portrait"><label>Figures 127–132.</label><caption><p><italic><tp:taxon-name><tp:taxon-name-part taxon-name-part-type="genus" reg="Megacraspedus">Megacraspedus</tp:taxon-name-part></tp:taxon-name></italic> adults in dorsal view. <bold>127</bold><italic><tp:taxon-name><tp:taxon-name-part taxon-name-part-type="genus" reg="Megacraspedus">M.</tp:taxon-name-part><tp:taxon-name-part taxon-name-part-type="species" reg="violacellum">violacellum</tp:taxon-name-part></tp:taxon-name></italic> (Chrétien, 1915) – Lectotype, female (<italic><tp:taxon-name><tp:taxon-name-part taxon-name-part-type="genus" reg="Cauloecista"/><tp:taxon-name-part taxon-name-part-type="species" reg="halfella">halfella</tp:taxon-name-part></tp:taxon-name></italic>), Tunisia (<named-content xmlns:xlink="http://www.w3.org/1999/xlink" content-type="dwc:institutional_code" xlink:type="simple">MNHN</named-content>) <bold>128</bold><italic><tp:taxon-name><tp:taxon-name-part taxon-name-part-type="genus" reg="Megacraspedus">M.</tp:taxon-name-part><tp:taxon-name-part taxon-name-part-type="species" reg="squalida">squalida</tp:taxon-name-part></tp:taxon-name></italic> Meyrick, 1926 – male, Spain (<named-content xmlns:xlink="http://www.w3.org/1999/xlink" content-type="dwc:institutional_code" xlink:type="simple">NMPC</named-content>) <bold>129</bold><italic><tp:taxon-name><tp:taxon-name-part taxon-name-part-type="genus" reg="Megacraspedus">M.</tp:taxon-name-part><tp:taxon-name-part taxon-name-part-type="species" reg="squalida">squalida</tp:taxon-name-part></tp:taxon-name></italic> Meyrick, 1926 – female, Spain (<named-content xmlns:xlink="http://www.w3.org/1999/xlink" content-type="dwc:institutional_code" xlink:type="simple">NMPC</named-content>) <bold>130</bold><italic><tp:taxon-name><tp:taxon-name-part taxon-name-part-type="genus" reg="Megacraspedus">M.</tp:taxon-name-part><tp:taxon-name-part taxon-name-part-type="species" reg="pentheres">pentheres</tp:taxon-name-part></tp:taxon-name></italic> Walsingham, 1920 – male, France (<named-content xmlns:xlink="http://www.w3.org/1999/xlink" content-type="dwc:institutional_code" xlink:type="simple">TLMF</named-content>) <bold>131</bold><italic><tp:taxon-name><tp:taxon-name-part taxon-name-part-type="genus" reg="Megacraspedus">M.</tp:taxon-name-part><tp:taxon-name-part taxon-name-part-type="species" reg="steineri">steineri</tp:taxon-name-part></tp:taxon-name></italic> sp. n. – Holotype, male, Morocco (<named-content xmlns:xlink="http://www.w3.org/1999/xlink" content-type="dwc:institutional_code" xlink:type="simple">ZMUC</named-content>) <bold>132</bold><italic><tp:taxon-name><tp:taxon-name-part taxon-name-part-type="genus" reg="Megacraspedus">M.</tp:taxon-name-part><tp:taxon-name-part taxon-name-part-type="species" reg="gibeauxi">gibeauxi</tp:taxon-name-part></tp:taxon-name></italic> sp. n. – Holotype, male, Tunisia (<named-content xmlns:xlink="http://www.w3.org/1999/xlink" content-type="dwc:institutional_code" xlink:type="simple">ZMUC</named-content>).</p></caption><graphic xmlns:xlink="http://www.w3.org/1999/xlink" xlink:href="zookeys-800-001-g027.jpg" id="oo_245729.jpg" position="float" orientation="portrait" xlink:type="simple"/></fig><fig id="F64" position="float" orientation="portrait"><label>Figures 249–251.</label><caption><p><italic><tp:taxon-name><tp:taxon-name-part taxon-name-part-type="genus" reg="Megacraspedus">Megacraspedus</tp:taxon-name-part></tp:taxon-name></italic> male genitalia. <bold>249</bold><italic><tp:taxon-name><tp:taxon-name-part taxon-name-part-type="genus" reg="Megacraspedus">M.</tp:taxon-name-part><tp:taxon-name-part taxon-name-part-type="species" reg="steineri">steineri</tp:taxon-name-part></tp:taxon-name></italic> sp. n. – Holotype, Morocco, GU 16/1421 P.H. (<named-content xmlns:xlink="http://www.w3.org/1999/xlink" content-type="dwc:institutional_code" xlink:type="simple">ZMUC</named-content>) <bold>250</bold><italic><tp:taxon-name><tp:taxon-name-part taxon-name-part-type="genus" reg="Megacraspedus">M.</tp:taxon-name-part><tp:taxon-name-part taxon-name-part-type="species" reg="gibeauxi">gibeauxi</tp:taxon-name-part></tp:taxon-name></italic> sp. n. – Holotype, Tunesia, GU 16/1442 P.H. (<named-content xmlns:xlink="http://www.w3.org/1999/xlink" content-type="dwc:institutional_code" xlink:type="simple">ZMUC</named-content>) <bold>251</bold><italic><tp:taxon-name><tp:taxon-name-part taxon-name-part-type="genus" reg="Megacraspedus">M.</tp:taxon-name-part><tp:taxon-name-part taxon-name-part-type="species" reg="multipunctellus">multipunctellus</tp:taxon-name-part></tp:taxon-name></italic> sp. n. – Holotype, Turkey, GU 16/1455 P.H. (<abbrev xmlns:xlink="http://www.w3.org/1999/xlink" content-type="institution" xlink:title="Collection of Ecology-Centre, Kiel University, Germany" id="ABBRID0EPJMO" xlink:type="simple">ECKU</abbrev>).</p></caption><graphic xmlns:xlink="http://www.w3.org/1999/xlink" xlink:href="zookeys-800-001-g064.jpg" id="oo_245769.jpg" position="float" orientation="portrait" xlink:type="simple"/></fig></tp:treatment-sec></tp:taxon-treatment>
