# Supplementary material for: Revision of the genus Megacraspedus Zeller, 1839, a challenging taxonomic tightrope of species delimitation (Lepidoptera, Gelechiidae)
Source: Zookeys. 2018 Nov 29;(800):1–278. doi: 10.3897/zookeys.800.26292 (PMC6284011; doi:10.3897/zookeys.800.26292)
Supplement: XML Treatment for Megacraspedus teriolensis [file zookeys.800.26292-treatment75.xml]

<!DOCTYPE tp:taxon-treatment
  PUBLIC "-//TaxonX//DTD Taxonomic Treatment Publishing DTD v0 20100105//EN" "tax-treatment-NSO.dtd">
<tp:taxon-treatment xmlns:tp="http://www.plazi.org/taxpub"><tp:treatment-meta><kwd-group><label>Taxon classification</label><kwd><named-content xmlns:xlink="http://www.w3.org/1999/xlink" content-type="kingdom">Animalia</named-content></kwd><kwd><named-content xmlns:xlink="http://www.w3.org/1999/xlink" content-type="order">Lepidoptera</named-content></kwd><kwd><named-content xmlns:xlink="http://www.w3.org/1999/xlink" content-type="family">Gelechiidae</named-content></kwd></kwd-group><mixed-citation publication-type="journal"><person-group><name><surname>Huemer</surname><given-names>Peter</given-names></name><name><surname>Karsholt</surname><given-names>Ole</given-names></name></person-group><article-title>Revision of the genus <italic><tp:taxon-name><tp:taxon-name-part taxon-name-part-type="genus" reg="Megacraspedus">Megacraspedus</tp:taxon-name-part></tp:taxon-name></italic> Zeller, 1839, a challenging taxonomic tightrope of species delimitation (<tp:taxon-name><tp:taxon-name-part taxon-name-part-type="order">Lepidoptera</tp:taxon-name-part></tp:taxon-name>, <tp:taxon-name><tp:taxon-name-part taxon-name-part-type="family">Gelechiidae</tp:taxon-name-part></tp:taxon-name>)</article-title><source>Zookeys</source><day>29</day><month>11</month><year>2018</year><volume>2018</volume><issue>800</issue><fpage>1</fpage><lpage>278</lpage><pub-id pub-id-type="doi">10.3897/zookeys.800.26292</pub-id></mixed-citation></tp:treatment-meta><tp:nomenclature><tp:taxon-name>
              <tp:taxon-name-part taxon-name-part-type="genus" reg="Megacraspedus">Megacraspedus</tp:taxon-name-part>
              <tp:taxon-name-part taxon-name-part-type="species" reg="teriolensis">teriolensis</tp:taxon-name-part>
              <object-id xmlns:xlink="http://www.w3.org/1999/xlink" content-type="zoobank" xlink:type="simple">http://zoobank.org/D59DCC27-04A8-4729-BC8F-0CF8EAA0A2D4</object-id>
            </tp:taxon-name><tp:taxon-status xmlns:xlink="http://www.w3.org/1999/xlink" xlink:type="simple">sp. n.</tp:taxon-status></tp:nomenclature><tp:treatment-sec sec-type="material" id="SECID0EEUCO"><title>Examined material.</title><p><bold>Holotype</bold> ♂, [Italy, Provinz Bozen-Südtirol] “ITALIA sept., Südtirol Montiggl, Kl. Priol 600 m, 30.8.1995 leg. Huemer” “BC <named-content xmlns:xlink="http://www.w3.org/1999/xlink" content-type="dwc:institutional_code" xlink:type="simple">TLMF</named-content> Lep 05198” “P. Huemer GEL 1191 ♂” (<named-content xmlns:xlink="http://www.w3.org/1999/xlink" content-type="dwc:institutional_code" xlink:type="simple">TLMF</named-content>). <bold>Paratypes.</bold> Croatia. 1 ♂, Krk, Misučaynica, 13.viii.1977, leg. G. Baldizzone (<named-content xmlns:xlink="http://www.w3.org/1999/xlink" content-type="dwc:institutional_code" xlink:type="simple">ZMUC</named-content>); 1 ♂, Zaostrog, 6.ix.2002, leg. Z. Tokár, genitalia slide 7957 Z. Tokár; 4 ♂, Gospič, 15.ix.2007, leg. Z. Tokár, genitalia slide 12182 Z. Tokár; 2 ♂, Bilišane, 13.ix.2007, leg. Z. Tokár; 1 ♂, 5 km SE Pirovac, 24.vi.2006, leg. Z. Tokár (all <abbrev xmlns:xlink="http://www.w3.org/1999/xlink" content-type="institution" xlink:title="Research Collection Zdenko Tokár, Šal’a, Slovakia" id="ABBRID0EGVCO" xlink:type="simple">RCZT</abbrev>); 5 ♂, South Velebit, 26.viii.2011, leg. I. Richter; 1 ♂, same data, but 2.ix.2011 (<named-content xmlns:xlink="http://www.w3.org/1999/xlink" content-type="dwc:institutional_code" xlink:type="simple">NMPC</named-content>, RCIR); 2 ♂, Kekezi, 1.ix.2011, leg. I. Richter (RCIR, <named-content xmlns:xlink="http://www.w3.org/1999/xlink" content-type="dwc:institutional_code" xlink:type="simple">ZMUC</named-content>); 1 ♂, Pag, Novalja-Potočnia, 26–30.viii.2001, leg. J. Šumpich; 1 ♂, same data, but 2.ix.2009 (<named-content xmlns:xlink="http://www.w3.org/1999/xlink" content-type="dwc:institutional_code" xlink:type="simple">NMPC</named-content>). Greece. 1 ♂, Parnassos, 1900 m, 4.viii.2005, leg. Viehmann (<abbrev xmlns:xlink="http://www.w3.org/1999/xlink" content-type="institution" xlink:title="Research Collection Willibald Schmitz, Bonn, Germany" id="ABBRID0EDWCO" xlink:type="simple">RCWS</abbrev>); 3 ♂, Epirus, Parga, 0 m, 12.viii.2005, leg. Viehmann, genitalia slide 5330 Karsholt (<abbrev xmlns:xlink="http://www.w3.org/1999/xlink" content-type="institution" xlink:title="Research Collection Willibald Schmitz, Bonn, Germany" id="ABBRID0EIWCO" xlink:type="simple">RCWS</abbrev>, <named-content xmlns:xlink="http://www.w3.org/1999/xlink" content-type="dwc:institutional_code" xlink:type="simple">ZMUC</named-content>); 4 ♂, Ioánina, above Monodendri, Vicos Gorge, 1300 m, 25.vii.2008, leg. P. Skou, genitalia slide 16/1469 P. Huemer (<named-content xmlns:xlink="http://www.w3.org/1999/xlink" content-type="dwc:institutional_code" xlink:type="simple">ZMUC</named-content>); 1 ♂, Peloponnesos, 15 km NW Kalavrita, 900 m, 26.ix.2005, leg. W. Schmitz, genitalia slide 5331 Karsholt (<abbrev xmlns:xlink="http://www.w3.org/1999/xlink" content-type="institution" xlink:title="Research Collection Willibald Schmitz, Bonn, Germany" id="ABBRID0E4WCO" xlink:type="simple">RCWS</abbrev>). Italy. 13 ♂, Südtirol, Vintschgau, Laas, 900 m, 18.viii.2011, leg. J. Skyva; 8 ♂, same data, but 31.viii.2008; 4 ♂, same data, but 600 m, 3.viii.2003, leg. J. Šumpich; 1 ♂, same data, but 10.viii.2004 (all <named-content xmlns:xlink="http://www.w3.org/1999/xlink" content-type="dwc:institutional_code" xlink:type="simple">NMPC</named-content>); 1 ♂, Südtirol, Vintschgau, Naturns, 500 m, 23.vii.1983, leg. B. Skule &amp; P. Skou (<named-content xmlns:xlink="http://www.w3.org/1999/xlink" content-type="dwc:institutional_code" xlink:type="simple">ZMUC</named-content>); 3 ♂, same data, but 1–5.x.1983 (<named-content xmlns:xlink="http://www.w3.org/1999/xlink" content-type="dwc:institutional_code" xlink:type="simple">ZMUC</named-content>); 1 ♂, same data, but 17.viii.1996, leg. P. Skou, genitalia slide 2437 Hendriksen (<named-content xmlns:xlink="http://www.w3.org/1999/xlink" content-type="dwc:institutional_code" xlink:type="simple">ZMUC</named-content>); 1 ♂, prov. Pordenone, 7 km SSW Vivaro, Magredi S, 110 m, 11.ix.2009, leg. P. Huemer, genitalia slide GEL 1221 Huemer (<named-content xmlns:xlink="http://www.w3.org/1999/xlink" content-type="dwc:institutional_code" xlink:type="simple">TLMF</named-content>) 1 ♂, prov. Verona, M. <tp:taxon-name>Lessini</tp:taxon-name>, Marano, San Rocco, 500 m, 31.viii.1974, leg. P. Triberti; 1 ♂, prov. Verona, M. <tp:taxon-name>Lessini</tp:taxon-name>, Trezzolano, 400 m, 1.ix.1978, leg. P. Triberti; 1 ♂, prov. Verona, M. <tp:taxon-name>Lessini</tp:taxon-name>, Monte, 400 m, 9.viii.1985, leg. P. Triberti; 1 ♂, prov. Verona, M. <tp:taxon-name>Lessini</tp:taxon-name>, M. Tosato, 500 m, 30.viii.1990, leg. P. Triberti (<abbrev xmlns:xlink="http://www.w3.org/1999/xlink" content-type="institution" xlink:title="Research Collection Paolo Triberti, Verona, Italy" id="ABBRID0EWYCO" xlink:type="simple">RCPT</abbrev>, <named-content xmlns:xlink="http://www.w3.org/1999/xlink" content-type="dwc:institutional_code" xlink:type="simple">ZMUC</named-content>). Slovenia. 1 ♂, Petrinjski kras, Crnotice-Praproce, 420 m, 2.ix.2011, leg. H. Habeler; 2 ♂, Karst, Presnica, 400 m, 9.ix.2002, leg. H. Deutsch (all <named-content xmlns:xlink="http://www.w3.org/1999/xlink" content-type="dwc:institutional_code" xlink:type="simple">TLMF</named-content>); 2 ♂, Nova Gorica, Sabotin, 450 m, 26.viii.2006, leg. J. Skyva; 2 ♂, Podgorje, Debeli Hrib, 24.viii.2006, leg. J. Skyva; 10 ♂, same data, but 19.viii.2007, leg. J. Skyva; 11 ♂, same data, but 22.viii.2008, leg. J. Skyva; 6 ♂, same data, but 25.viii.2011, leg. J. Skyva (all <named-content xmlns:xlink="http://www.w3.org/1999/xlink" content-type="dwc:institutional_code" xlink:type="simple">NMPC</named-content>); 9 ♂, Podgorje, Crnotice, 450 m, 22.viii.2008, leg. J. Liška (<named-content xmlns:xlink="http://www.w3.org/1999/xlink" content-type="dwc:institutional_code" xlink:type="simple">NMPC</named-content>).</p></tp:treatment-sec><tp:treatment-sec sec-type="description" id="SECID0E2ZCO"><title>Description.</title><p>Adult. <italic>Male</italic> (Figs <xref ref-type="fig" rid="F28">134–135</xref>). Wingspan 10–13 mm. Segment 2 of labial palpus with scale brush as long as segment 3, blackish brown on outer surface, white mottled with brown on inner surface, white on lower and upper surface; segment 3 white. Antennal scape with pecten of 1–2 fine hairs; flagellum light brown <!--PageBreak-->ringed with black. Head cream-white, thorax and tegula light yellow, the latter with brown base. Forewing light grey-brown from white light brown-tipped scales; a yellow streak in fold and some yellow along dorsum; two elongate black dots in fold and two black dots in middle of wing and at end of cell; some black scales along termen; fringes grey. Hindwing grey with concolorous fringes.</p><p><italic>Female</italic>. Unknown.</p><p><italic>Variation</italic>. The forewing colour varies from yellowish (especially in the dorsal half) to light grey- brown with yellow only in the fold and along dorsum. Two examined specimens from Croatia have the forewing blackish brown with clear yellow longitudial streaks.</p><p><italic>Male genitalia</italic> (Figs <xref ref-type="fig" rid="F65">252–253</xref>). Uncus moderately small, basally constricted, irregularly rounded, slightly shorter than broad, sub-basally widened with weak lateral bulge, distally tapered to broadly rounded apex; gnathos hook massive, stout, slightly exceeding length of uncus, weakly curved, lateromedially widened, apically pointed; tegumen smooth, with weakly developed merged ridges anteromedially, anterior margin with broad and moderately shallow emargination, additional small and shallow excavation medially; pedunculi moderately small with transverse ridge; valva long, extending slightly beyond tip of uncus, broader at base, distal part slender, apically weakly curved with rounded apex; sacculus well developed, short, slender digitate; posterior margin of vinculum with shallow medial emargination, weakly developed lateral humps, vincular sclerites irregularly oblong with broad base; saccus broad, with weakly convex outer edge, distally tapered to pointed apex, moderately short, ratio maximum width to length about 1, posterior margin broadly arched, nearly sinusoid, with broad and shallow medial emargination, medial part smooth, with indistinct short sclerotised ridge, lateral sclerites short, approximately 0.6 times length of maximum width of saccus; phallus gradually tapered, with weakly defined bulbous coecum, distal two-thirds stout, straight, with broadly sclerotised zone dorsally and slender sclerotised ventral ridge, subapically with indistinct tooth.</p><p><italic>Female genitalia</italic>. Unknown.</p></tp:treatment-sec><tp:treatment-sec sec-type="diagnosis" id="SECID0E41CO"><title>Diagnosis.</title><p><italic><tp:taxon-name><tp:taxon-name-part taxon-name-part-type="genus" reg="Megacraspedus">Megacraspedus</tp:taxon-name-part><tp:taxon-name-part taxon-name-part-type="species" reg="teriolensis">teriolensis</tp:taxon-name-part></tp:taxon-name></italic> sp. n. is characterised by its light grey-brown forewings with four black dots, and a yellow streak in the fold. It is very similar to <italic><tp:taxon-name><tp:taxon-name-part taxon-name-part-type="genus" reg="Megacraspedus">M.</tp:taxon-name-part><tp:taxon-name-part taxon-name-part-type="species" reg="quadristictus">quadristictus</tp:taxon-name-part></tp:taxon-name></italic> (p 172). The male genitalia are very similar to several other species of the <italic><tp:taxon-name><tp:taxon-name-part taxon-name-part-type="genus" reg="Megacraspedus">M.</tp:taxon-name-part><tp:taxon-name-part taxon-name-part-type="species" reg="pentheres">pentheres</tp:taxon-name-part></tp:taxon-name></italic> species group but differ in the particularly stout and well sclerotised uncus and other subtle characters. From the most similar <italic><tp:taxon-name><tp:taxon-name-part taxon-name-part-type="genus" reg="Megacraspedus">M.</tp:taxon-name-part><tp:taxon-name-part taxon-name-part-type="species" reg="quadristictus">quadristictus</tp:taxon-name-part></tp:taxon-name></italic> (Figs <xref ref-type="fig" rid="F66">255–256</xref>) they are separated by the more slender shape of the saccus. See also <italic><tp:taxon-name><tp:taxon-name-part taxon-name-part-type="genus" reg="Megacraspedus">M.</tp:taxon-name-part><tp:taxon-name-part taxon-name-part-type="species" reg="korabicus">korabicus</tp:taxon-name-part></tp:taxon-name></italic> sp. n. (p 170).</p></tp:treatment-sec><tp:treatment-sec sec-type="Molecular data" id="SECID0E53CO"><title>Molecular data.</title><p>BIN BOLD:ABW5890 (n = 6), BOLD:ADF1918 (n = 1). Genetically variable species. The intraspecific divergence of the barcode region is large and reflected by 2 BINs with 5.4% divergence, based on a single specimen from Greece compared with a larger cluster from Croatia to Italy. Within the latter cluster average divergence is considerable with mean 1.6% and maximum divergence of 2.4%. The minimum distance to the nearest neighbour <italic><tp:taxon-name><tp:taxon-name-part taxon-name-part-type="genus" reg="Megacraspedus">M.</tp:taxon-name-part><tp:taxon-name-part taxon-name-part-type="species" reg="quadristictus">quadristictus</tp:taxon-name-part></tp:taxon-name></italic> is 9.7% (p-dist).</p></tp:treatment-sec><tp:treatment-sec sec-type="distribution" id="SECID0EP4CO"><title>Distribution.</title><p>Croatia, Greece, Italy, Slovenia.</p><!--PageBreak--></tp:treatment-sec><tp:treatment-sec sec-type="biology" id="SECID0EV4CO"><title>Biology.</title><p>Host plant and early stages are unknown. The adults have been collected from early August to early September at altitudes from sea level to ca. 1300 m.</p></tp:treatment-sec><tp:treatment-sec sec-type="etymology" id="SECID0E14CO"><title>Etymology.</title><p>This species is named after the most northern place of its occurrence: present day South Tyrol (Italy). The name is an adjective.</p></tp:treatment-sec><tp:treatment-sec sec-type="remarks" id="SECID0E64CO"><title>Remarks.</title><p>The considerable barcode split in two clusters is not reflected by the morphology. In particular the length of the sacculus shows some variation, e.g., dissected specimens of both clusters have a long sacculus, whereas it is short in one specimen from Greece. The separation of <italic><tp:taxon-name><tp:taxon-name-part taxon-name-part-type="genus" reg="Megacraspedus">M.</tp:taxon-name-part><tp:taxon-name-part taxon-name-part-type="species" reg="teriolensis">teriolensis</tp:taxon-name-part></tp:taxon-name></italic> sp. n., <italic><tp:taxon-name><tp:taxon-name-part taxon-name-part-type="genus" reg="Megacraspedus">M.</tp:taxon-name-part><tp:taxon-name-part taxon-name-part-type="species" reg="korabicus">korabicus</tp:taxon-name-part></tp:taxon-name></italic> sp. n., and <italic><tp:taxon-name><tp:taxon-name-part taxon-name-part-type="genus" reg="Megacraspedus">M.</tp:taxon-name-part><tp:taxon-name-part taxon-name-part-type="species" reg="quadristictus">quadristictus</tp:taxon-name-part></tp:taxon-name></italic> is almost entirely based on differences in the barcode, because morphological differences are minute.</p></tp:treatment-sec><tp:treatment-sec><!--Section generated to contain objects referenced in tp:taxon-treatment.--><fig id="F28" position="float" orientation="portrait"><label>Figures 133–138.</label><caption><p><italic><tp:taxon-name><tp:taxon-name-part taxon-name-part-type="genus" reg="Megacraspedus">Megacraspedus</tp:taxon-name-part></tp:taxon-name></italic> adults in dorsal view. <bold>133</bold><italic><tp:taxon-name><tp:taxon-name-part taxon-name-part-type="genus" reg="Megacraspedus">M.</tp:taxon-name-part><tp:taxon-name-part taxon-name-part-type="species" reg="multipunctellus">multipunctellus</tp:taxon-name-part></tp:taxon-name></italic> sp. n. – Holotype, male, Turkey (<abbrev xmlns:xlink="http://www.w3.org/1999/xlink" content-type="institution" xlink:title="Collection of Ecology-Centre, Kiel University, Germany" id="ABBRID0EKMJO" xlink:type="simple">ECKU</abbrev>) <bold>134</bold><italic><tp:taxon-name><tp:taxon-name-part taxon-name-part-type="genus" reg="Megacraspedus">M.</tp:taxon-name-part><tp:taxon-name-part taxon-name-part-type="species" reg="teriolensis">teriolensis</tp:taxon-name-part></tp:taxon-name></italic> sp. n. – Paratype, male, Croatia (<abbrev xmlns:xlink="http://www.w3.org/1999/xlink" content-type="institution" xlink:title="Research Collection Zdenko Tokár, Šal’a, Slovakia" id="ABBRID0E3MJO" xlink:type="simple">RCZT</abbrev>) <bold>135</bold><italic><tp:taxon-name><tp:taxon-name-part taxon-name-part-type="genus" reg="Megacraspedus">M.</tp:taxon-name-part><tp:taxon-name-part taxon-name-part-type="species" reg="teriolensis">teriolensis</tp:taxon-name-part></tp:taxon-name></italic> sp. n. – Paratype, male, Slovenia (<named-content xmlns:xlink="http://www.w3.org/1999/xlink" content-type="dwc:institutional_code" xlink:type="simple">NMPC</named-content>) <bold>136</bold><italic><tp:taxon-name><tp:taxon-name-part taxon-name-part-type="genus" reg="Megacraspedus">M.</tp:taxon-name-part><tp:taxon-name-part taxon-name-part-type="species" reg="korabicus">korabicus</tp:taxon-name-part></tp:taxon-name></italic> sp. n. – Holotype, male, Macedonia (<named-content xmlns:xlink="http://www.w3.org/1999/xlink" content-type="dwc:institutional_code" xlink:type="simple">TLMF</named-content>) <bold>137</bold><italic><tp:taxon-name><tp:taxon-name-part taxon-name-part-type="genus" reg="Megacraspedus">M.</tp:taxon-name-part><tp:taxon-name-part taxon-name-part-type="species" reg="korabicus">korabicus</tp:taxon-name-part></tp:taxon-name></italic> sp. n. – Paratype, female, Macedonia (<named-content xmlns:xlink="http://www.w3.org/1999/xlink" content-type="dwc:institutional_code" xlink:type="simple">TLMF</named-content>) <bold>138</bold><italic><tp:taxon-name><tp:taxon-name-part taxon-name-part-type="genus" reg="Megacraspedus">M.</tp:taxon-name-part><tp:taxon-name-part taxon-name-part-type="species" reg="quadristictus">quadristictus</tp:taxon-name-part></tp:taxon-name></italic> Lhomme, 1946 – male, France (<named-content xmlns:xlink="http://www.w3.org/1999/xlink" content-type="dwc:institutional_code" xlink:type="simple">TLMF</named-content>).</p></caption><graphic xmlns:xlink="http://www.w3.org/1999/xlink" xlink:href="zookeys-800-001-g028.jpg" id="oo_245730.jpg" position="float" orientation="portrait" xlink:type="simple"/></fig><fig id="F65" position="float" orientation="portrait"><label>Figures 252–254.</label><caption><p><italic><tp:taxon-name><tp:taxon-name-part taxon-name-part-type="genus" reg="Megacraspedus">Megacraspedus</tp:taxon-name-part></tp:taxon-name></italic> male genitalia. <bold>252</bold><italic><tp:taxon-name><tp:taxon-name-part taxon-name-part-type="genus" reg="Megacraspedus">M.</tp:taxon-name-part><tp:taxon-name-part taxon-name-part-type="species" reg="teriolensis">teriolensis</tp:taxon-name-part></tp:taxon-name></italic> sp. n. – Paratype, Italy, GEL 1191 P.H. (<named-content xmlns:xlink="http://www.w3.org/1999/xlink" content-type="dwc:institutional_code" xlink:type="simple">TLMF</named-content>) <bold>253</bold><italic><tp:taxon-name><tp:taxon-name-part taxon-name-part-type="genus" reg="Megacraspedus">M.</tp:taxon-name-part><tp:taxon-name-part taxon-name-part-type="species" reg="teriolensis">teriolensis</tp:taxon-name-part></tp:taxon-name></italic> sp. n. – Paratype, Italy, GEL 1221 P.H. (<named-content xmlns:xlink="http://www.w3.org/1999/xlink" content-type="dwc:institutional_code" xlink:type="simple">TLMF</named-content>) <bold>254</bold><italic><tp:taxon-name><tp:taxon-name-part taxon-name-part-type="genus" reg="Megacraspedus">M.</tp:taxon-name-part><tp:taxon-name-part taxon-name-part-type="species" reg="korabicus">korabicus</tp:taxon-name-part></tp:taxon-name></italic> sp. n. – Holotype, Macedonia, GEL 1183 P.H. (<named-content xmlns:xlink="http://www.w3.org/1999/xlink" content-type="dwc:institutional_code" xlink:type="simple">TLMF</named-content>).</p></caption><graphic xmlns:xlink="http://www.w3.org/1999/xlink" xlink:href="zookeys-800-001-g065.jpg" id="oo_245770.jpg" position="float" orientation="portrait" xlink:type="simple"/></fig><fig id="F66" position="float" orientation="portrait"><label>Figures 255–257.</label><caption><p><italic><tp:taxon-name><tp:taxon-name-part taxon-name-part-type="genus" reg="Megacraspedus">Megacraspedus</tp:taxon-name-part></tp:taxon-name></italic> male genitalia. <bold>255</bold><italic><tp:taxon-name><tp:taxon-name-part taxon-name-part-type="genus" reg="Megacraspedus">M.</tp:taxon-name-part><tp:taxon-name-part taxon-name-part-type="species" reg="quadristictus">quadristictus</tp:taxon-name-part></tp:taxon-name></italic> Lhomme, 1946 – France, GEL 1204 P.H. (<named-content xmlns:xlink="http://www.w3.org/1999/xlink" content-type="dwc:institutional_code" xlink:type="simple">TLMF</named-content>) <bold>256</bold><italic><tp:taxon-name><tp:taxon-name-part taxon-name-part-type="genus" reg="Megacraspedus">M.</tp:taxon-name-part><tp:taxon-name-part taxon-name-part-type="species" reg="quadristictus">quadristictus</tp:taxon-name-part></tp:taxon-name></italic> Lhomme, 1946 – France, GEL 1207 P.H. (<named-content xmlns:xlink="http://www.w3.org/1999/xlink" content-type="dwc:institutional_code" xlink:type="simple">TLMF</named-content>) <bold>257</bold><italic><tp:taxon-name><tp:taxon-name-part taxon-name-part-type="genus" reg="Megacraspedus">M.</tp:taxon-name-part><tp:taxon-name-part taxon-name-part-type="species" reg="eburnellus">eburnellus</tp:taxon-name-part></tp:taxon-name></italic> Huemer &amp; Karsholt, 2001 – Paratype, Italy, GEL 1007 P.H. (<named-content xmlns:xlink="http://www.w3.org/1999/xlink" content-type="dwc:institutional_code" xlink:type="simple">TLMF</named-content>).</p></caption><graphic xmlns:xlink="http://www.w3.org/1999/xlink" xlink:href="zookeys-800-001-g066.jpg" id="oo_245771.jpg" position="float" orientation="portrait" xlink:type="simple"/></fig></tp:treatment-sec></tp:taxon-treatment>
