# Supplementary material for: Revision of the genus Megacraspedus Zeller, 1839, a challenging taxonomic tightrope of species delimitation (Lepidoptera, Gelechiidae)
Source: Zookeys. 2018 Nov 29;(800):1–278. doi: 10.3897/zookeys.800.26292 (PMC6284011; doi:10.3897/zookeys.800.26292)
Supplement: XML Treatment for Megacraspedus korabicus [file zookeys.800.26292-treatment76.xml]

<!DOCTYPE tp:taxon-treatment
  PUBLIC "-//TaxonX//DTD Taxonomic Treatment Publishing DTD v0 20100105//EN" "tax-treatment-NSO.dtd">
<tp:taxon-treatment xmlns:tp="http://www.plazi.org/taxpub"><tp:treatment-meta><kwd-group><label>Taxon classification</label><kwd><named-content xmlns:xlink="http://www.w3.org/1999/xlink" content-type="kingdom">Animalia</named-content></kwd><kwd><named-content xmlns:xlink="http://www.w3.org/1999/xlink" content-type="order">Lepidoptera</named-content></kwd><kwd><named-content xmlns:xlink="http://www.w3.org/1999/xlink" content-type="family">Gelechiidae</named-content></kwd></kwd-group><mixed-citation publication-type="journal"><person-group><name><surname>Huemer</surname><given-names>Peter</given-names></name><name><surname>Karsholt</surname><given-names>Ole</given-names></name></person-group><article-title>Revision of the genus <italic><tp:taxon-name><tp:taxon-name-part taxon-name-part-type="genus" reg="Megacraspedus">Megacraspedus</tp:taxon-name-part></tp:taxon-name></italic> Zeller, 1839, a challenging taxonomic tightrope of species delimitation (<tp:taxon-name><tp:taxon-name-part taxon-name-part-type="order">Lepidoptera</tp:taxon-name-part></tp:taxon-name>, <tp:taxon-name><tp:taxon-name-part taxon-name-part-type="family">Gelechiidae</tp:taxon-name-part></tp:taxon-name>)</article-title><source>Zookeys</source><day>29</day><month>11</month><year>2018</year><volume>2018</volume><issue>800</issue><fpage>1</fpage><lpage>278</lpage><pub-id pub-id-type="doi">10.3897/zookeys.800.26292</pub-id></mixed-citation></tp:treatment-meta><tp:nomenclature><tp:taxon-name>
              <tp:taxon-name-part taxon-name-part-type="genus" reg="Megacraspedus">Megacraspedus</tp:taxon-name-part>
              <tp:taxon-name-part taxon-name-part-type="species" reg="korabicus">korabicus</tp:taxon-name-part>
              <object-id xmlns:xlink="http://www.w3.org/1999/xlink" content-type="zoobank" xlink:type="simple">http://zoobank.org/114E82C7-B8F7-49A4-927D-FBDF4BFCDB13</object-id>
            </tp:taxon-name><tp:taxon-status xmlns:xlink="http://www.w3.org/1999/xlink" xlink:type="simple">sp. n.</tp:taxon-status></tp:nomenclature><tp:treatment-sec sec-type="material" id="SECID0ENADO"><title>Examined material.</title><p><bold>Holotype</bold> ♂, “Macedonia NP [National Park] nMavrovo Korab [mountain], Korabska jezero, Kobilino pole, 2080–2180 m <named-content xmlns:xlink="http://www.w3.org/1999/xlink" content-type="dwc:verbatimCoordinates" xlink:type="simple"><named-content content-type="geo-json" specific-use="{&#34;type&#34;:&#34;Point&#34;,&#34;coordinates&#34;:[20.581944,41.778333]}" id="NCID0EYADO" xlink:type="simple">20°34'55"E, 41°46'42"N</named-content></named-content> 28.7.–1.8.2011 leg. Huemer &amp; Tarmann” “<italic><tp:taxon-name><tp:taxon-name-part taxon-name-part-type="genus" reg="Megacraspedus">Megacraspedus</tp:taxon-name-part><tp:taxon-name-part taxon-name-part-type="species" reg="binotella">binotella</tp:taxon-name-part></tp:taxon-name></italic> det. P. Huemer, 2011” “P. Huemer GEL 1183 ♂” “BC <named-content xmlns:xlink="http://www.w3.org/1999/xlink" content-type="dwc:institutional_code" xlink:type="simple">TLMF</named-content> Lep 05179” (<named-content xmlns:xlink="http://www.w3.org/1999/xlink" content-type="dwc:institutional_code" xlink:type="simple">TLMF</named-content>). <bold>Paratypes.</bold> Macedonia. 1 ♀, same data as holotype (<named-content xmlns:xlink="http://www.w3.org/1999/xlink" content-type="dwc:institutional_code" xlink:type="simple">TLMF</named-content>), but genitalia slide GEL 1273 ♀ P. Huemer; 2 ♂, Galičia, 3.viii.2015, leg. I. Richter (<named-content xmlns:xlink="http://www.w3.org/1999/xlink" content-type="dwc:institutional_code" xlink:type="simple">NMPC</named-content>).</p></tp:treatment-sec><tp:treatment-sec sec-type="description" id="SECID0EKCDO"><title>Description.</title><p>Adult. <italic>Male</italic> (Figure <xref ref-type="fig" rid="F28">136</xref>). Wingspan 13–15 mm. Segment 2 of labial palpus with scale brush about as long as segment 3, black on outer surface, white mottled with black on inner surface, white on lower and upper surface; segment 3 whitish. Antennal scape with pecten of one fine hair; flagellum grey-brown, indistinctly ringed lighter. Head, thorax and tegula cream-white. Forewing cream coloured mottled with yellow and some dark brown, darkest at costal third; two elongate black dots in fold and two black dots in middle of wing and at end of cell; some black scales along termen; fringes grey. Hindwing dark grey with light grey fringes.</p><p><italic>Female</italic> (Figure <xref ref-type="fig" rid="F28">137</xref>). Wingspan 8 mm. Overall lighter than male. Forewing with apical half tapered, cream-white: a small black dot in fold, one in middle of wing, and one more distinct black dot at end of cell; fringe concolorous with forewing. Hindwing slightly reduced, about three-quarters length of the forewing, but more slender, emarginated before apex and tapered towards tip, whitish.</p><p><italic>Variation</italic>. The yellowish dorsal part of the forewing can be more or less mottled with greyish scales. The hairs on the antennal scape are easily broken. Worn specimens become lighter.</p><p><italic>Male genitalia</italic> (Figure <xref ref-type="fig" rid="F65">254</xref>). Uncus moderately small, basally constricted, suboval, slightly shorter than broad, sub-basally widened, distinctly tapered to weakly rounded apex; gnathos hook moderately slender, slightly exceeding length of uncus, weakly curved, apically pointed; tegumen smooth, with weakly developed merged ridges anteromedially, anterior margin with broad and moderately shallow emargination, additional small and shallow excavation medially; pedunculi moderately small; valva long, <!--PageBreak-->extending to about tip of uncus, broader at base, distal part slender, with rounded apex; sacculus developed, short, slender digitate; posterior margin of vinculum with shallow medial emargination, weakly developed lateral humps, vincular sclerites irregularly oblong with broad base; saccus broad, with weakly convex outer edge, distally tapered to pointed apex, moderately short, ratio maximum width to length about 1, posterior margin broadly arched, nearly sinusoid, with broad and shallow medial emargination, medial part smooth, without sclerotised ridge, lateral sclerites short, approximately 0.6 times length of maximum width of saccus; phallus gradually tapered, with weakly defined bulbous coecum, distal two-thirds stout, straight, with broadly sclerotised zone dorsally and slender sclerotised ventral ridge, subapically with indistinct tooth.</p><p><italic>Female genitalia</italic> (Figure <xref ref-type="fig" rid="F80">299</xref>). Papilla analis large, approximately 0.7 mm long, apex broadly rounded; apophysis posterior rod-like, about 1 mm long, posteriorly bordered by large, longitudinal sclerotised field, posteriorly weakly widened and bent at about one-fifth, apex weakly inflated and rounded; segment VIII approximately 0.4 mm long, posteriolaterally sclerotised, medially membranous; subgenital plate with sub-triangular, anteriorly band-like, curved subostial sclerotisation, with broad and shallow projection anteriorly, posteriorly extended into short, pointed sub-medial sclerites, delimiting oblong ostium bursae; apophysis anterior rod-like, slightly longer than segment VIII; colliculum short, weakly sclerotised; ductus bursae slender, approximately 1.4 mm long; corpus bursae approximately 1.1 mm long, broadly suboval, clearly delimited from ductus bursae; signum small, irregularly shaped, weakly spinous plate in posterior part of corpus bursae.</p></tp:treatment-sec><tp:treatment-sec sec-type="diagnosis" id="SECID0EUDDO"><title>Diagnosis.</title><p><italic><tp:taxon-name><tp:taxon-name-part taxon-name-part-type="genus" reg="Megacraspedus">Megacraspedus</tp:taxon-name-part><tp:taxon-name-part taxon-name-part-type="species" reg="korabicus">korabicus</tp:taxon-name-part></tp:taxon-name></italic> sp. n. is characterised by cream coloured forewing with four black dots. It is very similar to <italic><tp:taxon-name><tp:taxon-name-part taxon-name-part-type="genus" reg="Megacraspedus">M.</tp:taxon-name-part><tp:taxon-name-part taxon-name-part-type="species" reg="quadristictus">quadristictus</tp:taxon-name-part></tp:taxon-name></italic> (Figs <xref ref-type="fig" rid="F28">138</xref>–<xref ref-type="fig" rid="F29">139</xref>) and <italic><tp:taxon-name><tp:taxon-name-part taxon-name-part-type="genus" reg="Megacraspedus">M.</tp:taxon-name-part><tp:taxon-name-part taxon-name-part-type="species" reg="teriolensis">teriolensis</tp:taxon-name-part></tp:taxon-name></italic> sp. n. (Figs <xref ref-type="fig" rid="F28">134–135</xref>), from which it can be separated by the lighter forewings, also in the costal part. The single known female is very small, having cream-white forewings with indistinct black dots and hindwings similar in shape to those of <italic><tp:taxon-name><tp:taxon-name-part taxon-name-part-type="genus" reg="Megacraspedus">M.</tp:taxon-name-part><tp:taxon-name-part taxon-name-part-type="species" reg="quadristictus">quadristictus</tp:taxon-name-part></tp:taxon-name></italic>. The male genitalia are very similar to several other species of the <italic><tp:taxon-name><tp:taxon-name-part taxon-name-part-type="genus" reg="Megacraspedus">M.</tp:taxon-name-part><tp:taxon-name-part taxon-name-part-type="species" reg="pentheres">pentheres</tp:taxon-name-part></tp:taxon-name></italic> species group, particularly <italic><tp:taxon-name><tp:taxon-name-part taxon-name-part-type="genus" reg="Megacraspedus">M.</tp:taxon-name-part><tp:taxon-name-part taxon-name-part-type="species" reg="teriolensis">teriolensis</tp:taxon-name-part></tp:taxon-name></italic> sp. n. (Figs <xref ref-type="fig" rid="F65">252–253</xref>) and <italic><tp:taxon-name><tp:taxon-name-part taxon-name-part-type="genus" reg="Megacraspedus">M.</tp:taxon-name-part><tp:taxon-name-part taxon-name-part-type="species" reg="quadristictus">quadristictus</tp:taxon-name-part></tp:taxon-name></italic> (Figs <xref ref-type="fig" rid="F66">255–256</xref>), having only subtle differences such as the shape of the uncus and the moderately slender gnathos hook. The female genitalia are particularly similar to <italic><tp:taxon-name><tp:taxon-name-part taxon-name-part-type="genus" reg="Megacraspedus">M.</tp:taxon-name-part><tp:taxon-name-part taxon-name-part-type="species" reg="quadristictus">quadristictus</tp:taxon-name-part></tp:taxon-name></italic> (Figure <xref ref-type="fig" rid="F81">300</xref>) but differ e.g., by the more slender sub-medial sclerites of segment VIII and the much smaller and less spiny signum.</p></tp:treatment-sec><tp:treatment-sec sec-type="Molecular data" id="SECID0EKHDO"><title>Molecular data.</title><p>BIN BOLD:ABA2917 (n = 3). The intraspecific divergence of the barcode region is low with mean 0.2% and maximum divergence of 0.3%. The distance to the nearest neighbour <italic><tp:taxon-name><tp:taxon-name-part taxon-name-part-type="genus" reg="Megacraspedus">M.</tp:taxon-name-part><tp:taxon-name-part taxon-name-part-type="species" reg="quadristictus">quadristictus</tp:taxon-name-part></tp:taxon-name></italic> is 10.1% (p-dist).</p></tp:treatment-sec><tp:treatment-sec sec-type="distribution" id="SECID0E2HDO"><title>Distribution.</title><p>Macedonia.</p></tp:treatment-sec><tp:treatment-sec sec-type="biology" id="SECID0EAIDO"><title>Biology.</title><p>Host plant and early stages are unknown. The few adults known to date were collected from the end of July to early August in alpine grassland at an altitude from 1500 to 2100 m.</p></tp:treatment-sec><tp:treatment-sec sec-type="etymology" id="SECID0EFIDO"><title>Etymology.</title><p>This species is named after its place of occurrence: the Korab mountain range on the border between Albania and Macedonia. The name is a masculine adjective.</p><!--PageBreak--></tp:treatment-sec><tp:treatment-sec><!--Section generated to contain objects referenced in tp:taxon-treatment.--><fig id="F28" position="float" orientation="portrait"><label>Figures 133–138.</label><caption><p><italic><tp:taxon-name><tp:taxon-name-part taxon-name-part-type="genus" reg="Megacraspedus">Megacraspedus</tp:taxon-name-part></tp:taxon-name></italic> adults in dorsal view. <bold>133</bold><italic><tp:taxon-name><tp:taxon-name-part taxon-name-part-type="genus" reg="Megacraspedus">M.</tp:taxon-name-part><tp:taxon-name-part taxon-name-part-type="species" reg="multipunctellus">multipunctellus</tp:taxon-name-part></tp:taxon-name></italic> sp. n. – Holotype, male, Turkey (<abbrev xmlns:xlink="http://www.w3.org/1999/xlink" content-type="institution" xlink:title="Collection of Ecology-Centre, Kiel University, Germany" id="ABBRID0EKMJO" xlink:type="simple">ECKU</abbrev>) <bold>134</bold><italic><tp:taxon-name><tp:taxon-name-part taxon-name-part-type="genus" reg="Megacraspedus">M.</tp:taxon-name-part><tp:taxon-name-part taxon-name-part-type="species" reg="teriolensis">teriolensis</tp:taxon-name-part></tp:taxon-name></italic> sp. n. – Paratype, male, Croatia (<abbrev xmlns:xlink="http://www.w3.org/1999/xlink" content-type="institution" xlink:title="Research Collection Zdenko Tokár, Šal’a, Slovakia" id="ABBRID0E3MJO" xlink:type="simple">RCZT</abbrev>) <bold>135</bold><italic><tp:taxon-name><tp:taxon-name-part taxon-name-part-type="genus" reg="Megacraspedus">M.</tp:taxon-name-part><tp:taxon-name-part taxon-name-part-type="species" reg="teriolensis">teriolensis</tp:taxon-name-part></tp:taxon-name></italic> sp. n. – Paratype, male, Slovenia (<named-content xmlns:xlink="http://www.w3.org/1999/xlink" content-type="dwc:institutional_code" xlink:type="simple">NMPC</named-content>) <bold>136</bold><italic><tp:taxon-name><tp:taxon-name-part taxon-name-part-type="genus" reg="Megacraspedus">M.</tp:taxon-name-part><tp:taxon-name-part taxon-name-part-type="species" reg="korabicus">korabicus</tp:taxon-name-part></tp:taxon-name></italic> sp. n. – Holotype, male, Macedonia (<named-content xmlns:xlink="http://www.w3.org/1999/xlink" content-type="dwc:institutional_code" xlink:type="simple">TLMF</named-content>) <bold>137</bold><italic><tp:taxon-name><tp:taxon-name-part taxon-name-part-type="genus" reg="Megacraspedus">M.</tp:taxon-name-part><tp:taxon-name-part taxon-name-part-type="species" reg="korabicus">korabicus</tp:taxon-name-part></tp:taxon-name></italic> sp. n. – Paratype, female, Macedonia (<named-content xmlns:xlink="http://www.w3.org/1999/xlink" content-type="dwc:institutional_code" xlink:type="simple">TLMF</named-content>) <bold>138</bold><italic><tp:taxon-name><tp:taxon-name-part taxon-name-part-type="genus" reg="Megacraspedus">M.</tp:taxon-name-part><tp:taxon-name-part taxon-name-part-type="species" reg="quadristictus">quadristictus</tp:taxon-name-part></tp:taxon-name></italic> Lhomme, 1946 – male, France (<named-content xmlns:xlink="http://www.w3.org/1999/xlink" content-type="dwc:institutional_code" xlink:type="simple">TLMF</named-content>).</p></caption><graphic xmlns:xlink="http://www.w3.org/1999/xlink" xlink:href="zookeys-800-001-g028.jpg" id="oo_245730.jpg" position="float" orientation="portrait" xlink:type="simple"/></fig><fig id="F65" position="float" orientation="portrait"><label>Figures 252–254.</label><caption><p><italic><tp:taxon-name><tp:taxon-name-part taxon-name-part-type="genus" reg="Megacraspedus">Megacraspedus</tp:taxon-name-part></tp:taxon-name></italic> male genitalia. <bold>252</bold><italic><tp:taxon-name><tp:taxon-name-part taxon-name-part-type="genus" reg="Megacraspedus">M.</tp:taxon-name-part><tp:taxon-name-part taxon-name-part-type="species" reg="teriolensis">teriolensis</tp:taxon-name-part></tp:taxon-name></italic> sp. n. – Paratype, Italy, GEL 1191 P.H. (<named-content xmlns:xlink="http://www.w3.org/1999/xlink" content-type="dwc:institutional_code" xlink:type="simple">TLMF</named-content>) <bold>253</bold><italic><tp:taxon-name><tp:taxon-name-part taxon-name-part-type="genus" reg="Megacraspedus">M.</tp:taxon-name-part><tp:taxon-name-part taxon-name-part-type="species" reg="teriolensis">teriolensis</tp:taxon-name-part></tp:taxon-name></italic> sp. n. – Paratype, Italy, GEL 1221 P.H. (<named-content xmlns:xlink="http://www.w3.org/1999/xlink" content-type="dwc:institutional_code" xlink:type="simple">TLMF</named-content>) <bold>254</bold><italic><tp:taxon-name><tp:taxon-name-part taxon-name-part-type="genus" reg="Megacraspedus">M.</tp:taxon-name-part><tp:taxon-name-part taxon-name-part-type="species" reg="korabicus">korabicus</tp:taxon-name-part></tp:taxon-name></italic> sp. n. – Holotype, Macedonia, GEL 1183 P.H. (<named-content xmlns:xlink="http://www.w3.org/1999/xlink" content-type="dwc:institutional_code" xlink:type="simple">TLMF</named-content>).</p></caption><graphic xmlns:xlink="http://www.w3.org/1999/xlink" xlink:href="zookeys-800-001-g065.jpg" id="oo_245770.jpg" position="float" orientation="portrait" xlink:type="simple"/></fig><fig id="F80" position="float" orientation="portrait"><label>Figures 297–299.</label><caption><p><italic><tp:taxon-name><tp:taxon-name-part taxon-name-part-type="genus" reg="Megacraspedus">Megacraspedus</tp:taxon-name-part></tp:taxon-name></italic> female genitalia. <bold>297</bold><italic><tp:taxon-name><tp:taxon-name-part taxon-name-part-type="genus" reg="Megacraspedus">M.</tp:taxon-name-part><tp:taxon-name-part taxon-name-part-type="species" reg="argyroneurellus">argyroneurellus</tp:taxon-name-part></tp:taxon-name></italic> Staudinger, 1871 – Iran, gen. slide Mus. Vind. 16.659 (<named-content xmlns:xlink="http://www.w3.org/1999/xlink" content-type="dwc:institutional_code" xlink:type="simple">NHMW</named-content>) <bold>298</bold><italic><tp:taxon-name><tp:taxon-name-part taxon-name-part-type="genus" reg="Megacraspedus">M.</tp:taxon-name-part><tp:taxon-name-part taxon-name-part-type="species" reg="squalida">squalida</tp:taxon-name-part></tp:taxon-name></italic> Meyrick, 1926 – Spain, GU 16/1428 P.H. (<named-content xmlns:xlink="http://www.w3.org/1999/xlink" content-type="dwc:institutional_code" xlink:type="simple">NMPC</named-content>) <bold>299</bold><italic><tp:taxon-name><tp:taxon-name-part taxon-name-part-type="genus" reg="Megacraspedus">M.</tp:taxon-name-part><tp:taxon-name-part taxon-name-part-type="species" reg="korabicus">korabicus</tp:taxon-name-part></tp:taxon-name></italic> sp. n. – Paratype, Macedonia, GEL 1273 P.H. (<named-content xmlns:xlink="http://www.w3.org/1999/xlink" content-type="dwc:institutional_code" xlink:type="simple">TLMF</named-content>).</p></caption><graphic xmlns:xlink="http://www.w3.org/1999/xlink" xlink:href="zookeys-800-001-g080.jpg" id="oo_245785.jpg" position="float" orientation="portrait" xlink:type="simple"/></fig><fig id="F29" position="float" orientation="portrait"><label>Figures 139–144.</label><caption><p><italic><tp:taxon-name><tp:taxon-name-part taxon-name-part-type="genus" reg="Megacraspedus">Megacraspedus</tp:taxon-name-part></tp:taxon-name></italic> adults in dorsal view. <bold>139</bold><italic><tp:taxon-name><tp:taxon-name-part taxon-name-part-type="genus" reg="Megacraspedus">M.</tp:taxon-name-part><tp:taxon-name-part taxon-name-part-type="species" reg="quadristictus">quadristictus</tp:taxon-name-part></tp:taxon-name></italic> Lhomme, 1946 – female, France (<named-content xmlns:xlink="http://www.w3.org/1999/xlink" content-type="dwc:institutional_code" xlink:type="simple">TLMF</named-content>) <bold>140</bold><italic><tp:taxon-name><tp:taxon-name-part taxon-name-part-type="genus" reg="Megacraspedus">M.</tp:taxon-name-part><tp:taxon-name-part taxon-name-part-type="species" reg="eburnellus">eburnellus</tp:taxon-name-part></tp:taxon-name></italic> Huemer &amp; Karsholt, 2001 – Holotype, male, Italy (<named-content xmlns:xlink="http://www.w3.org/1999/xlink" content-type="dwc:institutional_code" xlink:type="simple">TLMF</named-content>) <bold>141</bold><italic><tp:taxon-name><tp:taxon-name-part taxon-name-part-type="genus" reg="Megacraspedus">M.</tp:taxon-name-part><tp:taxon-name-part taxon-name-part-type="species" reg="eburnellus">eburnellus</tp:taxon-name-part></tp:taxon-name></italic> Huemer &amp; Karsholt, 2001 – Paratype, female, Italy (<named-content xmlns:xlink="http://www.w3.org/1999/xlink" content-type="dwc:institutional_code" xlink:type="simple">TLMF</named-content>) <bold>142</bold><italic><tp:taxon-name><tp:taxon-name-part taxon-name-part-type="genus" reg="Megacraspedus">M.</tp:taxon-name-part><tp:taxon-name-part taxon-name-part-type="species" reg="skulei">skulei</tp:taxon-name-part></tp:taxon-name></italic> sp. n. – Holotype, male, Spain (<named-content xmlns:xlink="http://www.w3.org/1999/xlink" content-type="dwc:institutional_code" xlink:type="simple">ZMUC</named-content>) <bold>143</bold><italic><tp:taxon-name><tp:taxon-name-part taxon-name-part-type="genus" reg="Megacraspedus">M.</tp:taxon-name-part><tp:taxon-name-part taxon-name-part-type="species" reg="skulei">skulei</tp:taxon-name-part></tp:taxon-name></italic> sp. n. – Paratype, female, Spain (<named-content xmlns:xlink="http://www.w3.org/1999/xlink" content-type="dwc:institutional_code" xlink:type="simple">TLMF</named-content>) <bold>144</bold><italic><tp:taxon-name><tp:taxon-name-part taxon-name-part-type="genus" reg="Megacraspedus">M.</tp:taxon-name-part><tp:taxon-name-part taxon-name-part-type="species" reg="longivalvellus">longivalvellus</tp:taxon-name-part></tp:taxon-name></italic> sp. n. – Paratype, male, Morocco (<named-content xmlns:xlink="http://www.w3.org/1999/xlink" content-type="dwc:institutional_code" xlink:type="simple">TLMF</named-content>).</p></caption><graphic xmlns:xlink="http://www.w3.org/1999/xlink" xlink:href="zookeys-800-001-g029.jpg" id="oo_245731.jpg" position="float" orientation="portrait" xlink:type="simple"/></fig><fig id="F66" position="float" orientation="portrait"><label>Figures 255–257.</label><caption><p><italic><tp:taxon-name><tp:taxon-name-part taxon-name-part-type="genus" reg="Megacraspedus">Megacraspedus</tp:taxon-name-part></tp:taxon-name></italic> male genitalia. <bold>255</bold><italic><tp:taxon-name><tp:taxon-name-part taxon-name-part-type="genus" reg="Megacraspedus">M.</tp:taxon-name-part><tp:taxon-name-part taxon-name-part-type="species" reg="quadristictus">quadristictus</tp:taxon-name-part></tp:taxon-name></italic> Lhomme, 1946 – France, GEL 1204 P.H. (<named-content xmlns:xlink="http://www.w3.org/1999/xlink" content-type="dwc:institutional_code" xlink:type="simple">TLMF</named-content>) <bold>256</bold><italic><tp:taxon-name><tp:taxon-name-part taxon-name-part-type="genus" reg="Megacraspedus">M.</tp:taxon-name-part><tp:taxon-name-part taxon-name-part-type="species" reg="quadristictus">quadristictus</tp:taxon-name-part></tp:taxon-name></italic> Lhomme, 1946 – France, GEL 1207 P.H. (<named-content xmlns:xlink="http://www.w3.org/1999/xlink" content-type="dwc:institutional_code" xlink:type="simple">TLMF</named-content>) <bold>257</bold><italic><tp:taxon-name><tp:taxon-name-part taxon-name-part-type="genus" reg="Megacraspedus">M.</tp:taxon-name-part><tp:taxon-name-part taxon-name-part-type="species" reg="eburnellus">eburnellus</tp:taxon-name-part></tp:taxon-name></italic> Huemer &amp; Karsholt, 2001 – Paratype, Italy, GEL 1007 P.H. (<named-content xmlns:xlink="http://www.w3.org/1999/xlink" content-type="dwc:institutional_code" xlink:type="simple">TLMF</named-content>).</p></caption><graphic xmlns:xlink="http://www.w3.org/1999/xlink" xlink:href="zookeys-800-001-g066.jpg" id="oo_245771.jpg" position="float" orientation="portrait" xlink:type="simple"/></fig><fig id="F81" position="float" orientation="portrait"><label>Figures 300–302.</label><caption><p><italic><tp:taxon-name><tp:taxon-name-part taxon-name-part-type="genus" reg="Megacraspedus">Megacraspedus</tp:taxon-name-part></tp:taxon-name></italic> female genitalia. <bold>300</bold><italic><tp:taxon-name><tp:taxon-name-part taxon-name-part-type="genus" reg="Megacraspedus">M.</tp:taxon-name-part><tp:taxon-name-part taxon-name-part-type="species" reg="quadristictus">quadristictus</tp:taxon-name-part></tp:taxon-name></italic> Lhomme, 1946 – Spain, GU 17/1486 P.H. (<named-content xmlns:xlink="http://www.w3.org/1999/xlink" content-type="dwc:institutional_code" xlink:type="simple">ZMUC</named-content>) <bold>301</bold><italic><tp:taxon-name><tp:taxon-name-part taxon-name-part-type="genus" reg="Megacraspedus">M.</tp:taxon-name-part><tp:taxon-name-part taxon-name-part-type="species" reg="eburnellus">eburnellus</tp:taxon-name-part></tp:taxon-name></italic> Huemer &amp; Karsholt, 2001 – Paratype, Italy, GEL 989 P.H. (<named-content xmlns:xlink="http://www.w3.org/1999/xlink" content-type="dwc:institutional_code" xlink:type="simple">TLMF</named-content>) <bold>302</bold><italic><tp:taxon-name><tp:taxon-name-part taxon-name-part-type="genus" reg="Megacraspedus">M.</tp:taxon-name-part><tp:taxon-name-part taxon-name-part-type="species" reg="skulei">skulei</tp:taxon-name-part></tp:taxon-name></italic> sp. n. – Paratype, Spain, GU 16/1411 P.H. (<named-content xmlns:xlink="http://www.w3.org/1999/xlink" content-type="dwc:institutional_code" xlink:type="simple">NMPC</named-content>).</p></caption><graphic xmlns:xlink="http://www.w3.org/1999/xlink" xlink:href="zookeys-800-001-g081.jpg" id="oo_245786.jpg" position="float" orientation="portrait" xlink:type="simple"/></fig></tp:treatment-sec></tp:taxon-treatment>
