# Supplementary material for: Revision of the genus Megacraspedus Zeller, 1839, a challenging taxonomic tightrope of species delimitation (Lepidoptera, Gelechiidae)
Source: Zookeys. 2018 Nov 29;(800):1–278. doi: 10.3897/zookeys.800.26292 (PMC6284011; doi:10.3897/zookeys.800.26292)
Supplement: XML Treatment for Megacraspedus quadristictus [file zookeys.800.26292-treatment77.xml]

<!DOCTYPE tp:taxon-treatment
  PUBLIC "-//TaxonX//DTD Taxonomic Treatment Publishing DTD v0 20100105//EN" "tax-treatment-NSO.dtd">
<tp:taxon-treatment xmlns:tp="http://www.plazi.org/taxpub"><tp:treatment-meta><kwd-group><label>Taxon classification</label><kwd><named-content xmlns:xlink="http://www.w3.org/1999/xlink" content-type="kingdom">Animalia</named-content></kwd><kwd><named-content xmlns:xlink="http://www.w3.org/1999/xlink" content-type="order">Lepidoptera</named-content></kwd><kwd><named-content xmlns:xlink="http://www.w3.org/1999/xlink" content-type="family">Gelechiidae</named-content></kwd></kwd-group><mixed-citation publication-type="journal"><person-group><name><surname>Huemer</surname><given-names>Peter</given-names></name><name><surname>Karsholt</surname><given-names>Ole</given-names></name></person-group><article-title>Revision of the genus <italic><tp:taxon-name><tp:taxon-name-part taxon-name-part-type="genus" reg="Megacraspedus">Megacraspedus</tp:taxon-name-part></tp:taxon-name></italic> Zeller, 1839, a challenging taxonomic tightrope of species delimitation (<tp:taxon-name><tp:taxon-name-part taxon-name-part-type="order">Lepidoptera</tp:taxon-name-part></tp:taxon-name>, <tp:taxon-name><tp:taxon-name-part taxon-name-part-type="family">Gelechiidae</tp:taxon-name-part></tp:taxon-name>)</article-title><source>Zookeys</source><day>29</day><month>11</month><year>2018</year><volume>2018</volume><issue>800</issue><fpage>1</fpage><lpage>278</lpage><pub-id pub-id-type="doi">10.3897/zookeys.800.26292</pub-id></mixed-citation></tp:treatment-meta><tp:nomenclature><tp:taxon-name>
              <tp:taxon-name-part taxon-name-part-type="genus" reg="Megacraspedus">Megacraspedus</tp:taxon-name-part>
              <tp:taxon-name-part taxon-name-part-type="species" reg="quadristictus">quadristictus</tp:taxon-name-part>
            </tp:taxon-name><tp:taxon-authority>Lhomme, 1946</tp:taxon-authority><tp:nomenclature-citation-list><tp:nomenclature-citation><tp:taxon-name>
                  <tp:taxon-name-part taxon-name-part-type="genus" reg="Megacraspedus">Megacraspedus</tp:taxon-name-part>
                  <tp:taxon-name-part taxon-name-part-type="species" reg="quadristictus">quadristictus</tp:taxon-name-part>
                </tp:taxon-name><comment>Lhomme, 1946: 537.</comment></tp:nomenclature-citation></tp:nomenclature-citation-list></tp:nomenclature><tp:treatment-sec sec-type="material" id="SECID0E2JDO"><title>Examined material.</title><p><bold>Lectotype</bold> ♂, <bold>here designated</bold>, “<italic>quadristictus</italic>” “Cousson 11.8.03” genitalia slide PGCG 8018 (<named-content xmlns:xlink="http://www.w3.org/1999/xlink" content-type="dwc:institutional_code" xlink:type="simple">MNHN</named-content>) [photographs examined]. <bold>Paralectotype</bold> ♂, on polyporus with lectotype, same data, but without genitalia slide (<named-content xmlns:xlink="http://www.w3.org/1999/xlink" content-type="dwc:institutional_code" xlink:type="simple">MNHN</named-content>) [photographs examined]. <bold>Non-type material.</bold> France. 1 ♂, Dep. Alpes-Maritimes, Cipières, 9.viii.1995, genitalia slide 5630 Nel (<named-content xmlns:xlink="http://www.w3.org/1999/xlink" content-type="dwc:institutional_code" xlink:type="simple">TLMF</named-content>); 2 ♂, Dep. Drôme, St. Paul, St. Restitut, Trois Chateaux, 250 m, viii.1984, leg. M. Fibiger &amp; A. Moberg (<named-content xmlns:xlink="http://www.w3.org/1999/xlink" content-type="dwc:institutional_code" xlink:type="simple">ZMUC</named-content>); 1 ♂, Dep. Drôme, La Penne-sur-l’Ouvèze, 1–7.viii.1986, leg, H. van der Wolf (<abbrev xmlns:xlink="http://www.w3.org/1999/xlink" content-type="institution" xlink:title="Research Collection Hugo van der Wolf, Nuenen, The Netherlands" id="ABBRID0ELLDO" xlink:type="simple">RCHW</abbrev>); 1 ♂, Dep. Var, Callas, 5.ix.1997, leg. H. Queis (<named-content xmlns:xlink="http://www.w3.org/1999/xlink" content-type="dwc:institutional_code" xlink:type="simple">ZMUC</named-content>); 1 ♂, Dep. Var, Tourves, grand Tour rout, 30.viii.2002, genitalia slide GEL 1254 Huemer; 1 ♂, Dep. Vaucluse, Méthamis, 2.viii.1995, leg. G. Brusseaux, genitalia slide 4163 Nel; 1 ♀, Dep. Vaucluse, Méthamis, le Plafournier, leg. G. Brusseaux, 27.viii.2000, genitalia slide GEL 1265 Huemer; 1 ♀, same data, but 21.viii.2001, leg. G. Brusseaux, genitalia slide 13982 Nel; 1 ♂, same data, but 24.viii.2001, leg. G. Brusseaux; 1 ♂, same data, but 13.viii.2001, leg. G. Brusseaux, genitalia slide GEL 1207 Huemer; 1 ♀, same data, but 2.viii.1995, [second label (!)]: Dep. Vaucluse, Caseneuove, D 35, 380 m, 30.viii.1993, leg. J. Nel [abdomen missing] (all <named-content xmlns:xlink="http://www.w3.org/1999/xlink" content-type="dwc:institutional_code" xlink:type="simple">TLMF</named-content>); 1 ♂, Dep. Vaucluse, Fouix, St. Martin Castillon, 23.viii.1994, leg. J. Nel; 1 ♂, Dep. Vaucluse, Viens, le Calavon, 16.viii.1993, leg. J. Nel, genitalia slide 1156 Nel; 1 ♂, Dep. Vaucluse, Fontaine de Vaucluse, 4–14.viii.1961, leg. H. Malicky, genitalia slide GEL 1204 Huemer; 1 ♂, Dep. Pyrénées-Orientales, Alenya, étang de Canet 4.ix.1994, leg. R. Mazel (all <named-content xmlns:xlink="http://www.w3.org/1999/xlink" content-type="dwc:institutional_code" xlink:type="simple">TLMF</named-content>). Portugal. 3 ♂, Algarve, Bensafrim, Colinas Verdes, 26.ix.1995, leg. M. F. V. Corley, genitalia slide Corley 773 (<abbrev xmlns:xlink="http://www.w3.org/1999/xlink" content-type="institution" xlink:title="Research Collection Martin Corley, Faringdon, U.K." id="ABBRID0EIMDO" xlink:type="simple">RCMC</abbrev>); 1 ♂, Algarve, Estremadura, Sesimbra, 1.ix.2002, leg. M. F. V. Corley, genitalia slide Corley 1879 (<abbrev xmlns:xlink="http://www.w3.org/1999/xlink" content-type="institution" xlink:title="Research Collection Martin Corley, Faringdon, U.K." id="ABBRID0ENMDO" xlink:type="simple">RCMC</abbrev>). Spain. 1 ♂, prov. Barcelona, Avinyonet, 27.ix.1973, leg. P. L. Holst (<named-content xmlns:xlink="http://www.w3.org/1999/xlink" content-type="dwc:institutional_code" xlink:type="simple">ZMUC</named-content>); 1 ♂, prov. Barcelona, Anoia, Òdena, salze 13.viii.2004, leg. E. Requena; 1 ♂, prov. Barcelona, Anoia, <tp:taxon-name>Mirales</tp:taxon-name>, 11.viii.2004, leg. E. Requena; 1 ♂, prov. Barcelona, Bages, Castellfullit del Boix bassa 2.viii.2003, leg. E. Requena (all <abbrev xmlns:xlink="http://www.w3.org/1999/xlink" content-type="institution" xlink:title="Research Collection Emili Requena Miret, Gurb, Spain" id="ABBRID0E4MDO" xlink:type="simple">RCER</abbrev>); 2 ♂, prov. Barcelona, 2 km W Gurb, Vic, 550 m, 15.viii.2001, leg. P. Skou; 1 ♂, prov. Castellon, 5 km E Cuevas de Vinroma, 200 m, 13.vii.1992, leg. M. Fibiger (all <named-content xmlns:xlink="http://www.w3.org/1999/xlink" content-type="dwc:institutional_code" xlink:type="simple">ZMUC</named-content>); 2 ♂, prov. Cuenca, Valdemeca, 31.viii.2002, leg. H. van der Wolf (<abbrev xmlns:xlink="http://www.w3.org/1999/xlink" content-type="institution" xlink:title="Research Collection Hugo van der Wolf, Nuenen, The Netherlands" id="ABBRID0EKNDO" xlink:type="simple">RCHW</abbrev>); 1 ♀, prov. Cuenca, Paracuellos, 22.ix.1983, leg. C. Gielis; 1 ♂, prov. Cuenca, 6 km S Salvacañete, 22.ix.2001, leg. C. Gielis (all <named-content xmlns:xlink="http://www.w3.org/1999/xlink" content-type="dwc:institutional_code" xlink:type="simple">RMNH</named-content>); 1 ♂, prov. Cuenca, Uña, 1150 m, 28.viii.2001, leg. B. Skule; 1 ♂, prov. Cuenca, Valdecabras, 23–30.ix.1995, leg. J. Wolschrijn (all <named-content xmlns:xlink="http://www.w3.org/1999/xlink" content-type="dwc:institutional_code" xlink:type="simple">ZMUC</named-content>); 1 ♂, prov. Cuenca, Uña, Castilla la Mancha, 1300 m, 12.ix.2007, leg. J. Viehmann (<abbrev xmlns:xlink="http://www.w3.org/1999/xlink" content-type="institution" xlink:title="Research Collection Willibald Schmitz, Bonn, Germany" id="ABBRID0E6NDO" xlink:type="simple">RCWS</abbrev>); 10 ♂, prov. Girona, near Sargas at B 432, 650 m, 13.viii.2001, leg. P. Skou (<named-content xmlns:xlink="http://www.w3.org/1999/xlink" content-type="dwc:institutional_code" xlink:type="simple">ZMUC</named-content>); 2 ♂, Granada, 10 km NE Baza, 800 m, 27.ix.1994, leg. H. van der Wolf (<abbrev xmlns:xlink="http://www.w3.org/1999/xlink" content-type="institution" xlink:title="Research Collection Hugo van der Wolf, Nuenen, The Netherlands" id="ABBRID0EMODO" xlink:type="simple">RCHW</abbrev>); 1 ♂, prov. Huesca, Biescas, 1.viii,1989, leg. C. Gielis (<named-content xmlns:xlink="http://www.w3.org/1999/xlink" content-type="dwc:institutional_code" xlink:type="simple">RMNH</named-content>); 2 ♂, prov. Huesca, 10 km S Benabarre, Esteña, 700 m, 18–19.viii.2001, leg. B. Skule &amp; P. Skou; 2 ♂, same data, but 8.ix.2001, leg. B. Skule &amp; C. Hviid; 3 ♂, same data, but 2.viii.2007, leg. B. <!--PageBreak-->Skule &amp; P. Skou, genitalia slide GU 14/1380 Huemer; 3 ♂, prov. Huesca, 10 km sw Bielsa, Revilla, 1150 m, leg. B. Skule; 1 ♂, prov. Lleida, 30 km NW Fraga, Ontinema, 250 m, 11.vii.1992, leg. M. Fibiger; 1 ♂, prov. Teruel, Cosa, 2–13.viii.1989, leg. C. Gielis (all <named-content xmlns:xlink="http://www.w3.org/1999/xlink" content-type="dwc:institutional_code" xlink:type="simple">ZMUC</named-content>); 2 ♂, prov. Teruel, 4 km E Cosa, 28.viii. 2000, leg. H. van der Wolf (<abbrev xmlns:xlink="http://www.w3.org/1999/xlink" content-type="institution" xlink:title="Research Collection Hugo van der Wolf, Nuenen, The Netherlands" id="ABBRID0EDPDO" xlink:type="simple">RCHW</abbrev>); 1 ♂, prov. Teruel, Albarracin, Valdevecar, 1200 m, 21.viii.2001, leg. B. Skule &amp; P. Skou; 3 ♂, 2 ♀, same data, but 1150 m, 1.viii.2003, leg. P. Skou; 5 ♂, same data, but 4.viii.2007, leg. B. Skule &amp; P. Skou; 3 ♂, 5 km NW Montalban, 950 m, 17.vii.2003, leg. B. Skule; 2 ♂, same data, but 5.viii.2007, leg. B. Skule, genitalia slide 6492 Hendriksen; 1 ♂, same data, but 3 km WSW Montalban, 1450 m, 6.viii.2007, leg. B. Skule &amp; P. Skou; 1 ♂, prov. Zaragoza, Rio Huerva, Tosos, 550 m, 20.viii.2001, leg. B. Skule &amp; P. Skou (all <named-content xmlns:xlink="http://www.w3.org/1999/xlink" content-type="dwc:institutional_code" xlink:type="simple">ZMUC</named-content>); 3 ♂, prov. Castellon, Penyagolosa E slope, 1450 m, 1.ix.2005, leg. P. Huemer, genitalia slide GEL 1223 Huemer (<named-content xmlns:xlink="http://www.w3.org/1999/xlink" content-type="dwc:institutional_code" xlink:type="simple">TLMF</named-content>); 1 ♂, prov. Valencia, El Saler, Albufera, 5 m, 8.ix.2005, leg. P. Huemer (<named-content xmlns:xlink="http://www.w3.org/1999/xlink" content-type="dwc:institutional_code" xlink:type="simple">TLMF</named-content>).</p></tp:treatment-sec><tp:treatment-sec sec-type="redescription" id="SECID0EAQDO"><title>Redescription.</title><p>Adult. <italic>Male</italic> (Figure <xref ref-type="fig" rid="F28">138</xref>). Wingspan 12–17 mm. Segment 2 of labial palpus with scale brush longer than segment 3, dark brown on outer surface, white mottled with brown on inner surface, white on lower and upper surface; segment 3 white with black tip. Antennal scape with pecten of fine hairs; flagellum light brown ringed with dark grey. Head cream-white; thorax and tegulae as forewing. Forewing light yellow mottled with brown- and black-tipped scales, especially along veins, at base, along costa and near apex; costa blackish near base; fold and sub-costal stripe yellow, area between them greyish; two black dots in fold and two in middle of wing and at end of cell; some black scales along termen; fringes greyish. Hindwing grey with light grey fringes.</p><p><italic>Female</italic> (Figure <xref ref-type="fig" rid="F29">139</xref>). Wingspan 13–16 mm. Segment 2 of labial palpus with white inner surface. Antenna ringed black and cream-white. Forewing with apical half lanceolate, white mottled with light yellow, especially along veins; only a few black-tipped scales, especially as an indistinct sub-costal patch near base, and along termen; the four black dots distinct; fringes whitish grey. Hindwing more slender than in males, white with whitish grey fringes.</p><p><italic>Variation</italic>. The forewing colour varies from yellowish to greyish. A few specimens have an indistinct, dark, sub-costal patch near base. Worn specimens become lighter, and the black dots can become obsolete, and in such specimens the antennal pecten is often lost.</p><p><italic>Male genitalia</italic> (Figs <xref ref-type="fig" rid="F66">255–256</xref>). Uncus moderately small, basally constricted, irregularly rounded, slightly shorter than broad, sub-basally widened with weak lateral bulge, distally tapered to broadly rounded apex; gnathos hook stout, nearly 1.5 times length of uncus, weakly curved, lateromedially widened, apically pointed; tegumen smooth, with weakly developed ridge anteromedially, anterior margin with broad and moderately shallow emargination, additional small and shallow excavation medially; pedunculi moderately small with transverse ridge; valva long, extending slightly beyond tip of uncus, broader at base, distal part slender, apically weakly curved with broadly rounded apex; sacculus well developed, short, slender digitate; posterior margin of vinculum with shallow medial emargination, distinctly developed lateral humps, vincular sclerites irregularly oblong with broad base; saccus variable, broad, nearly U-shaped to broadly V-shaped, distal third curved to rounded apex or with weakly pointed apex, <!--PageBreak-->moderately short, ratio maximum width to length approximately 1.2, posterior margin broadly arched, nearly sinusoid, with broad and shallow medial emargination, medial part smooth, with indistinct short sclerotised ridge, lateral sclerites short, approximately 0.6 times length of maximum width of saccus; phallus gradually tapered, with weakly defined bulbous coecum, distal two-thirds stout, straight, with broadly sclerotised zone dorsally and slender sclerotised ventral ridge, subapically with indistinct tooth.</p><p><italic>Female genitalia</italic> (Figure <xref ref-type="fig" rid="F81">300</xref>). Papilla analis large, apically rounded, slightly longer than segment VIII; apophysis posterior rod-like, approximately 1.2 mm long, posteriorly bordered by large, longitudinal sclerotised field, posteriorly weakly widened and bent at about one-fifth, apex widened and rounded; segment VIII approximately 0.5 mm long, posteriolaterally sclerotised, medially membranous with microsculpture; subgenital plate with sub-triangular, anteriorly pointed subostial sclerotisation with sclerotised oblique rods posteriorly, broad and shallow projection anteriorly, posteriorly extended into short, pointed and flap-like sub-medial sclerites, delimiting rounded ostium bursae; apophysis anterior rod-like, about length of segment VIII; colliculum short and weakly sclerotised; ductus bursae slender, about 2 mm long; corpus bursae approximately 1.3 mm long, slender, weakly delimited from ductus bursae; signum small, laterally oblong spiny plate, with particularly strong lateral spines.</p></tp:treatment-sec><tp:treatment-sec sec-type="diagnosis" id="SECID0EKRDO"><title>Diagnosis.</title><p><italic><tp:taxon-name><tp:taxon-name-part taxon-name-part-type="genus" reg="Megacraspedus">Megacraspedus</tp:taxon-name-part><tp:taxon-name-part taxon-name-part-type="species" reg="quadristictus">quadristictus</tp:taxon-name-part></tp:taxon-name></italic> is characterised by its light grey-brown forewings with yellow veins and dorsum and four black dots, and the antennal scape with a pecten of fine hairs. It is very similar to <italic><tp:taxon-name><tp:taxon-name-part taxon-name-part-type="genus" reg="Megacraspedus">M.</tp:taxon-name-part><tp:taxon-name-part taxon-name-part-type="species" reg="teriolensis">teriolensis</tp:taxon-name-part></tp:taxon-name></italic> sp. n., but is on average larger and has more yellow on the forewing, especially along the veins. See also <italic><tp:taxon-name><tp:taxon-name-part taxon-name-part-type="genus" reg="Megacraspedus">M.</tp:taxon-name-part><tp:taxon-name-part taxon-name-part-type="species" reg="korabicus">korabicus</tp:taxon-name-part></tp:taxon-name></italic> sp. n. (p 170). The male genitalia are very similar to several other species in the <italic><tp:taxon-name><tp:taxon-name-part taxon-name-part-type="genus" reg="Megacraspedus">M.</tp:taxon-name-part><tp:taxon-name-part taxon-name-part-type="species" reg="pentheres">pentheres</tp:taxon-name-part></tp:taxon-name></italic> species group but differ by the particularly stout and well sclerotised uncus and other more subtle characters. From the most similar <italic><tp:taxon-name><tp:taxon-name-part taxon-name-part-type="genus" reg="Megacraspedus">M.</tp:taxon-name-part><tp:taxon-name-part taxon-name-part-type="species" reg="teriolensis">teriolensis</tp:taxon-name-part></tp:taxon-name></italic> sp. n. (Figs <xref ref-type="fig" rid="F65">252–253</xref>) they are separable by the broader saccus. The female genitalia are most similar to <italic><tp:taxon-name><tp:taxon-name-part taxon-name-part-type="genus" reg="Megacraspedus">M.</tp:taxon-name-part><tp:taxon-name-part taxon-name-part-type="species" reg="korabicus">korabicus</tp:taxon-name-part></tp:taxon-name></italic> sp. n. (Figure <xref ref-type="fig" rid="F80">299</xref>) but differ in the subostial sclerotisation and the larger signum with strong spines.</p></tp:treatment-sec><tp:treatment-sec sec-type="Molecular data" id="SECID0E1TDO"><title>Molecular data.</title><p>BIN BOLD:AAU1830 (n = 5). The intraspecific divergence of the barcode region is moderate with mean 1% and maximum divergence of 1.6% (n = 5). The distance to the nearest neighbour <italic><tp:taxon-name><tp:taxon-name-part taxon-name-part-type="genus" reg="Megacraspedus">M.</tp:taxon-name-part><tp:taxon-name-part taxon-name-part-type="species" reg="teriolensis">teriolensis</tp:taxon-name-part></tp:taxon-name></italic> sp. n. is 9.7% (p-dist).</p></tp:treatment-sec><tp:treatment-sec sec-type="distribution" id="SECID0ELUDO"><title>Distribution.</title><p>France, Spain.</p></tp:treatment-sec><tp:treatment-sec sec-type="biology" id="SECID0EQUDO"><title>Biology.</title><p>Host plant and early stages are unknown. The adults have been collected from early August (rarely from the middle of July) to the end of September from the coast to altitudes of ca. 1450 m.</p></tp:treatment-sec><tp:treatment-sec sec-type="remarks" id="SECID0EVUDO"><title>Remarks.</title><p><italic><tp:taxon-name><tp:taxon-name-part taxon-name-part-type="genus" reg="Megacraspedus">Megacraspedus</tp:taxon-name-part><tp:taxon-name-part taxon-name-part-type="species" reg="quadristrictus">quadristrictus</tp:taxon-name-part></tp:taxon-name></italic> was described from an unstated number of specimens (“quelques exemplars”) from France, Digne-Le Cousson, in the collection of P. Chrétien (Lhomme 1946: 537). We have been able to examine photographs of syntypes from <named-content xmlns:xlink="http://www.w3.org/1999/xlink" content-type="dwc:institutional_code" xlink:type="simple">MNHN</named-content>. A male specimen is here designated as the lectotype in order to fix the identity of the species and conserve stability of nomenclature.</p></tp:treatment-sec><tp:treatment-sec><!--Section generated to contain objects referenced in tp:taxon-treatment.--><fig id="F28" position="float" orientation="portrait"><label>Figures 133–138.</label><caption><p><italic><tp:taxon-name><tp:taxon-name-part taxon-name-part-type="genus" reg="Megacraspedus">Megacraspedus</tp:taxon-name-part></tp:taxon-name></italic> adults in dorsal view. <bold>133</bold><italic><tp:taxon-name><tp:taxon-name-part taxon-name-part-type="genus" reg="Megacraspedus">M.</tp:taxon-name-part><tp:taxon-name-part taxon-name-part-type="species" reg="multipunctellus">multipunctellus</tp:taxon-name-part></tp:taxon-name></italic> sp. n. – Holotype, male, Turkey (<abbrev xmlns:xlink="http://www.w3.org/1999/xlink" content-type="institution" xlink:title="Collection of Ecology-Centre, Kiel University, Germany" id="ABBRID0EKMJO" xlink:type="simple">ECKU</abbrev>) <bold>134</bold><italic><tp:taxon-name><tp:taxon-name-part taxon-name-part-type="genus" reg="Megacraspedus">M.</tp:taxon-name-part><tp:taxon-name-part taxon-name-part-type="species" reg="teriolensis">teriolensis</tp:taxon-name-part></tp:taxon-name></italic> sp. n. – Paratype, male, Croatia (<abbrev xmlns:xlink="http://www.w3.org/1999/xlink" content-type="institution" xlink:title="Research Collection Zdenko Tokár, Šal’a, Slovakia" id="ABBRID0E3MJO" xlink:type="simple">RCZT</abbrev>) <bold>135</bold><italic><tp:taxon-name><tp:taxon-name-part taxon-name-part-type="genus" reg="Megacraspedus">M.</tp:taxon-name-part><tp:taxon-name-part taxon-name-part-type="species" reg="teriolensis">teriolensis</tp:taxon-name-part></tp:taxon-name></italic> sp. n. – Paratype, male, Slovenia (<named-content xmlns:xlink="http://www.w3.org/1999/xlink" content-type="dwc:institutional_code" xlink:type="simple">NMPC</named-content>) <bold>136</bold><italic><tp:taxon-name><tp:taxon-name-part taxon-name-part-type="genus" reg="Megacraspedus">M.</tp:taxon-name-part><tp:taxon-name-part taxon-name-part-type="species" reg="korabicus">korabicus</tp:taxon-name-part></tp:taxon-name></italic> sp. n. – Holotype, male, Macedonia (<named-content xmlns:xlink="http://www.w3.org/1999/xlink" content-type="dwc:institutional_code" xlink:type="simple">TLMF</named-content>) <bold>137</bold><italic><tp:taxon-name><tp:taxon-name-part taxon-name-part-type="genus" reg="Megacraspedus">M.</tp:taxon-name-part><tp:taxon-name-part taxon-name-part-type="species" reg="korabicus">korabicus</tp:taxon-name-part></tp:taxon-name></italic> sp. n. – Paratype, female, Macedonia (<named-content xmlns:xlink="http://www.w3.org/1999/xlink" content-type="dwc:institutional_code" xlink:type="simple">TLMF</named-content>) <bold>138</bold><italic><tp:taxon-name><tp:taxon-name-part taxon-name-part-type="genus" reg="Megacraspedus">M.</tp:taxon-name-part><tp:taxon-name-part taxon-name-part-type="species" reg="quadristictus">quadristictus</tp:taxon-name-part></tp:taxon-name></italic> Lhomme, 1946 – male, France (<named-content xmlns:xlink="http://www.w3.org/1999/xlink" content-type="dwc:institutional_code" xlink:type="simple">TLMF</named-content>).</p></caption><graphic xmlns:xlink="http://www.w3.org/1999/xlink" xlink:href="zookeys-800-001-g028.jpg" id="oo_245730.jpg" position="float" orientation="portrait" xlink:type="simple"/></fig><fig id="F29" position="float" orientation="portrait"><label>Figures 139–144.</label><caption><p><italic><tp:taxon-name><tp:taxon-name-part taxon-name-part-type="genus" reg="Megacraspedus">Megacraspedus</tp:taxon-name-part></tp:taxon-name></italic> adults in dorsal view. <bold>139</bold><italic><tp:taxon-name><tp:taxon-name-part taxon-name-part-type="genus" reg="Megacraspedus">M.</tp:taxon-name-part><tp:taxon-name-part taxon-name-part-type="species" reg="quadristictus">quadristictus</tp:taxon-name-part></tp:taxon-name></italic> Lhomme, 1946 – female, France (<named-content xmlns:xlink="http://www.w3.org/1999/xlink" content-type="dwc:institutional_code" xlink:type="simple">TLMF</named-content>) <bold>140</bold><italic><tp:taxon-name><tp:taxon-name-part taxon-name-part-type="genus" reg="Megacraspedus">M.</tp:taxon-name-part><tp:taxon-name-part taxon-name-part-type="species" reg="eburnellus">eburnellus</tp:taxon-name-part></tp:taxon-name></italic> Huemer &amp; Karsholt, 2001 – Holotype, male, Italy (<named-content xmlns:xlink="http://www.w3.org/1999/xlink" content-type="dwc:institutional_code" xlink:type="simple">TLMF</named-content>) <bold>141</bold><italic><tp:taxon-name><tp:taxon-name-part taxon-name-part-type="genus" reg="Megacraspedus">M.</tp:taxon-name-part><tp:taxon-name-part taxon-name-part-type="species" reg="eburnellus">eburnellus</tp:taxon-name-part></tp:taxon-name></italic> Huemer &amp; Karsholt, 2001 – Paratype, female, Italy (<named-content xmlns:xlink="http://www.w3.org/1999/xlink" content-type="dwc:institutional_code" xlink:type="simple">TLMF</named-content>) <bold>142</bold><italic><tp:taxon-name><tp:taxon-name-part taxon-name-part-type="genus" reg="Megacraspedus">M.</tp:taxon-name-part><tp:taxon-name-part taxon-name-part-type="species" reg="skulei">skulei</tp:taxon-name-part></tp:taxon-name></italic> sp. n. – Holotype, male, Spain (<named-content xmlns:xlink="http://www.w3.org/1999/xlink" content-type="dwc:institutional_code" xlink:type="simple">ZMUC</named-content>) <bold>143</bold><italic><tp:taxon-name><tp:taxon-name-part taxon-name-part-type="genus" reg="Megacraspedus">M.</tp:taxon-name-part><tp:taxon-name-part taxon-name-part-type="species" reg="skulei">skulei</tp:taxon-name-part></tp:taxon-name></italic> sp. n. – Paratype, female, Spain (<named-content xmlns:xlink="http://www.w3.org/1999/xlink" content-type="dwc:institutional_code" xlink:type="simple">TLMF</named-content>) <bold>144</bold><italic><tp:taxon-name><tp:taxon-name-part taxon-name-part-type="genus" reg="Megacraspedus">M.</tp:taxon-name-part><tp:taxon-name-part taxon-name-part-type="species" reg="longivalvellus">longivalvellus</tp:taxon-name-part></tp:taxon-name></italic> sp. n. – Paratype, male, Morocco (<named-content xmlns:xlink="http://www.w3.org/1999/xlink" content-type="dwc:institutional_code" xlink:type="simple">TLMF</named-content>).</p></caption><graphic xmlns:xlink="http://www.w3.org/1999/xlink" xlink:href="zookeys-800-001-g029.jpg" id="oo_245731.jpg" position="float" orientation="portrait" xlink:type="simple"/></fig><fig id="F66" position="float" orientation="portrait"><label>Figures 255–257.</label><caption><p><italic><tp:taxon-name><tp:taxon-name-part taxon-name-part-type="genus" reg="Megacraspedus">Megacraspedus</tp:taxon-name-part></tp:taxon-name></italic> male genitalia. <bold>255</bold><italic><tp:taxon-name><tp:taxon-name-part taxon-name-part-type="genus" reg="Megacraspedus">M.</tp:taxon-name-part><tp:taxon-name-part taxon-name-part-type="species" reg="quadristictus">quadristictus</tp:taxon-name-part></tp:taxon-name></italic> Lhomme, 1946 – France, GEL 1204 P.H. (<named-content xmlns:xlink="http://www.w3.org/1999/xlink" content-type="dwc:institutional_code" xlink:type="simple">TLMF</named-content>) <bold>256</bold><italic><tp:taxon-name><tp:taxon-name-part taxon-name-part-type="genus" reg="Megacraspedus">M.</tp:taxon-name-part><tp:taxon-name-part taxon-name-part-type="species" reg="quadristictus">quadristictus</tp:taxon-name-part></tp:taxon-name></italic> Lhomme, 1946 – France, GEL 1207 P.H. (<named-content xmlns:xlink="http://www.w3.org/1999/xlink" content-type="dwc:institutional_code" xlink:type="simple">TLMF</named-content>) <bold>257</bold><italic><tp:taxon-name><tp:taxon-name-part taxon-name-part-type="genus" reg="Megacraspedus">M.</tp:taxon-name-part><tp:taxon-name-part taxon-name-part-type="species" reg="eburnellus">eburnellus</tp:taxon-name-part></tp:taxon-name></italic> Huemer &amp; Karsholt, 2001 – Paratype, Italy, GEL 1007 P.H. (<named-content xmlns:xlink="http://www.w3.org/1999/xlink" content-type="dwc:institutional_code" xlink:type="simple">TLMF</named-content>).</p></caption><graphic xmlns:xlink="http://www.w3.org/1999/xlink" xlink:href="zookeys-800-001-g066.jpg" id="oo_245771.jpg" position="float" orientation="portrait" xlink:type="simple"/></fig><fig id="F81" position="float" orientation="portrait"><label>Figures 300–302.</label><caption><p><italic><tp:taxon-name><tp:taxon-name-part taxon-name-part-type="genus" reg="Megacraspedus">Megacraspedus</tp:taxon-name-part></tp:taxon-name></italic> female genitalia. <bold>300</bold><italic><tp:taxon-name><tp:taxon-name-part taxon-name-part-type="genus" reg="Megacraspedus">M.</tp:taxon-name-part><tp:taxon-name-part taxon-name-part-type="species" reg="quadristictus">quadristictus</tp:taxon-name-part></tp:taxon-name></italic> Lhomme, 1946 – Spain, GU 17/1486 P.H. (<named-content xmlns:xlink="http://www.w3.org/1999/xlink" content-type="dwc:institutional_code" xlink:type="simple">ZMUC</named-content>) <bold>301</bold><italic><tp:taxon-name><tp:taxon-name-part taxon-name-part-type="genus" reg="Megacraspedus">M.</tp:taxon-name-part><tp:taxon-name-part taxon-name-part-type="species" reg="eburnellus">eburnellus</tp:taxon-name-part></tp:taxon-name></italic> Huemer &amp; Karsholt, 2001 – Paratype, Italy, GEL 989 P.H. (<named-content xmlns:xlink="http://www.w3.org/1999/xlink" content-type="dwc:institutional_code" xlink:type="simple">TLMF</named-content>) <bold>302</bold><italic><tp:taxon-name><tp:taxon-name-part taxon-name-part-type="genus" reg="Megacraspedus">M.</tp:taxon-name-part><tp:taxon-name-part taxon-name-part-type="species" reg="skulei">skulei</tp:taxon-name-part></tp:taxon-name></italic> sp. n. – Paratype, Spain, GU 16/1411 P.H. (<named-content xmlns:xlink="http://www.w3.org/1999/xlink" content-type="dwc:institutional_code" xlink:type="simple">NMPC</named-content>).</p></caption><graphic xmlns:xlink="http://www.w3.org/1999/xlink" xlink:href="zookeys-800-001-g081.jpg" id="oo_245786.jpg" position="float" orientation="portrait" xlink:type="simple"/></fig><fig id="F65" position="float" orientation="portrait"><label>Figures 252–254.</label><caption><p><italic><tp:taxon-name><tp:taxon-name-part taxon-name-part-type="genus" reg="Megacraspedus">Megacraspedus</tp:taxon-name-part></tp:taxon-name></italic> male genitalia. <bold>252</bold><italic><tp:taxon-name><tp:taxon-name-part taxon-name-part-type="genus" reg="Megacraspedus">M.</tp:taxon-name-part><tp:taxon-name-part taxon-name-part-type="species" reg="teriolensis">teriolensis</tp:taxon-name-part></tp:taxon-name></italic> sp. n. – Paratype, Italy, GEL 1191 P.H. (<named-content xmlns:xlink="http://www.w3.org/1999/xlink" content-type="dwc:institutional_code" xlink:type="simple">TLMF</named-content>) <bold>253</bold><italic><tp:taxon-name><tp:taxon-name-part taxon-name-part-type="genus" reg="Megacraspedus">M.</tp:taxon-name-part><tp:taxon-name-part taxon-name-part-type="species" reg="teriolensis">teriolensis</tp:taxon-name-part></tp:taxon-name></italic> sp. n. – Paratype, Italy, GEL 1221 P.H. (<named-content xmlns:xlink="http://www.w3.org/1999/xlink" content-type="dwc:institutional_code" xlink:type="simple">TLMF</named-content>) <bold>254</bold><italic><tp:taxon-name><tp:taxon-name-part taxon-name-part-type="genus" reg="Megacraspedus">M.</tp:taxon-name-part><tp:taxon-name-part taxon-name-part-type="species" reg="korabicus">korabicus</tp:taxon-name-part></tp:taxon-name></italic> sp. n. – Holotype, Macedonia, GEL 1183 P.H. (<named-content xmlns:xlink="http://www.w3.org/1999/xlink" content-type="dwc:institutional_code" xlink:type="simple">TLMF</named-content>).</p></caption><graphic xmlns:xlink="http://www.w3.org/1999/xlink" xlink:href="zookeys-800-001-g065.jpg" id="oo_245770.jpg" position="float" orientation="portrait" xlink:type="simple"/></fig><fig id="F80" position="float" orientation="portrait"><label>Figures 297–299.</label><caption><p><italic><tp:taxon-name><tp:taxon-name-part taxon-name-part-type="genus" reg="Megacraspedus">Megacraspedus</tp:taxon-name-part></tp:taxon-name></italic> female genitalia. <bold>297</bold><italic><tp:taxon-name><tp:taxon-name-part taxon-name-part-type="genus" reg="Megacraspedus">M.</tp:taxon-name-part><tp:taxon-name-part taxon-name-part-type="species" reg="argyroneurellus">argyroneurellus</tp:taxon-name-part></tp:taxon-name></italic> Staudinger, 1871 – Iran, gen. slide Mus. Vind. 16.659 (<named-content xmlns:xlink="http://www.w3.org/1999/xlink" content-type="dwc:institutional_code" xlink:type="simple">NHMW</named-content>) <bold>298</bold><italic><tp:taxon-name><tp:taxon-name-part taxon-name-part-type="genus" reg="Megacraspedus">M.</tp:taxon-name-part><tp:taxon-name-part taxon-name-part-type="species" reg="squalida">squalida</tp:taxon-name-part></tp:taxon-name></italic> Meyrick, 1926 – Spain, GU 16/1428 P.H. (<named-content xmlns:xlink="http://www.w3.org/1999/xlink" content-type="dwc:institutional_code" xlink:type="simple">NMPC</named-content>) <bold>299</bold><italic><tp:taxon-name><tp:taxon-name-part taxon-name-part-type="genus" reg="Megacraspedus">M.</tp:taxon-name-part><tp:taxon-name-part taxon-name-part-type="species" reg="korabicus">korabicus</tp:taxon-name-part></tp:taxon-name></italic> sp. n. – Paratype, Macedonia, GEL 1273 P.H. (<named-content xmlns:xlink="http://www.w3.org/1999/xlink" content-type="dwc:institutional_code" xlink:type="simple">TLMF</named-content>).</p></caption><graphic xmlns:xlink="http://www.w3.org/1999/xlink" xlink:href="zookeys-800-001-g080.jpg" id="oo_245785.jpg" position="float" orientation="portrait" xlink:type="simple"/></fig></tp:treatment-sec></tp:taxon-treatment>
