# Supplementary material for: Revision of the genus Megacraspedus Zeller, 1839, a challenging taxonomic tightrope of species delimitation (Lepidoptera, Gelechiidae)
Source: Zookeys. 2018 Nov 29;(800):1–278. doi: 10.3897/zookeys.800.26292 (PMC6284011; doi:10.3897/zookeys.800.26292)
Supplement: XML Treatment for Megacraspedus peyerimhoffi [file zookeys.800.26292-treatment81.xml]

<!DOCTYPE tp:taxon-treatment
  PUBLIC "-//TaxonX//DTD Taxonomic Treatment Publishing DTD v0 20100105//EN" "tax-treatment-NSO.dtd">
<tp:taxon-treatment xmlns:tp="http://www.plazi.org/taxpub"><tp:treatment-meta><kwd-group><label>Taxon classification</label><kwd><named-content xmlns:xlink="http://www.w3.org/1999/xlink" content-type="kingdom">Animalia</named-content></kwd><kwd><named-content xmlns:xlink="http://www.w3.org/1999/xlink" content-type="order">Lepidoptera</named-content></kwd><kwd><named-content xmlns:xlink="http://www.w3.org/1999/xlink" content-type="family">Gelechiidae</named-content></kwd></kwd-group><mixed-citation publication-type="journal"><person-group><name><surname>Huemer</surname><given-names>Peter</given-names></name><name><surname>Karsholt</surname><given-names>Ole</given-names></name></person-group><article-title>Revision of the genus <italic><tp:taxon-name><tp:taxon-name-part taxon-name-part-type="genus" reg="Megacraspedus">Megacraspedus</tp:taxon-name-part></tp:taxon-name></italic> Zeller, 1839, a challenging taxonomic tightrope of species delimitation (<tp:taxon-name><tp:taxon-name-part taxon-name-part-type="order">Lepidoptera</tp:taxon-name-part></tp:taxon-name>, <tp:taxon-name><tp:taxon-name-part taxon-name-part-type="family">Gelechiidae</tp:taxon-name-part></tp:taxon-name>)</article-title><source>Zookeys</source><day>29</day><month>11</month><year>2018</year><volume>2018</volume><issue>800</issue><fpage>1</fpage><lpage>278</lpage><pub-id pub-id-type="doi">10.3897/zookeys.800.26292</pub-id></mixed-citation></tp:treatment-meta><tp:nomenclature><tp:taxon-name>
              <tp:taxon-name-part taxon-name-part-type="genus" reg="Megacraspedus">Megacraspedus</tp:taxon-name-part>
              <tp:taxon-name-part taxon-name-part-type="species" reg="peyerimhoffi">peyerimhoffi</tp:taxon-name-part>
            </tp:taxon-name><tp:taxon-authority>Le Cerf, 1925</tp:taxon-authority><tp:nomenclature-citation-list><tp:nomenclature-citation><tp:taxon-name>
                  <tp:taxon-name-part taxon-name-part-type="genus" reg="Megacraspedus">Megacraspedus</tp:taxon-name-part>
                  <tp:taxon-name-part taxon-name-part-type="species" reg="peyerimhoffi">peyerimhoffi</tp:taxon-name-part>
                </tp:taxon-name><comment>Le Cerf, 1925: 12, figs 1–19.</comment></tp:nomenclature-citation></tp:nomenclature-citation-list></tp:nomenclature><tp:treatment-sec sec-type="material" id="SECID0EA4EO"><title>Examined material.</title><p><bold>Lectotype</bold> ♂, <italic><tp:taxon-name><tp:taxon-name-part taxon-name-part-type="genus" reg="Megacraspedus">Megacraspedus</tp:taxon-name-part><tp:taxon-name-part taxon-name-part-type="species" reg="peyerimhoffi">peyerimhoffi</tp:taxon-name-part></tp:taxon-name></italic>, <bold>here designated</bold>, “TYPE” “<italic>Megacraspedus Peyerimhoffi</italic> ♂ Le Cerf” “MUSÉUM PARIS F. LE CERF” “chenille dans alfa Boaira-Sahari V-VI-24 P. de Peyerimhoff áclos Paris 12/13-VI-1925” genitalia slide PGCG 7964 (<named-content xmlns:xlink="http://www.w3.org/1999/xlink" content-type="dwc:institutional_code" xlink:type="simple">MNHN</named-content>) [photographs examined]. <bold>Non-type material.</bold> Algeria. 1 ♂, Guelt-es-Stel, 27–30.ix.1929, leg. Zerny; 1 ♂, same data, but 2–10.x.1929, genitalia slide Mus. Vind. 16.654 (<named-content xmlns:xlink="http://www.w3.org/1999/xlink" content-type="dwc:institutional_code" xlink:type="simple">NHMW</named-content>). Tunisia. 1 ♀, 40 km S Tuni, 29.ix.2007, leg. B. Schacht (<named-content xmlns:xlink="http://www.w3.org/1999/xlink" content-type="dwc:institutional_code" xlink:type="simple">ZSM</named-content>); 12 ♂, 7 ♀, prov. Beja, 7 km W Nefza, W lake Sidi el Barrak, 30 m, 4.x.2007, leg. B. Schacht, genitalia slides 5262 ♂, 5267 ♂ Stübner, GEL 1267 ♂, GEL 1268 ♀ Huemer (<named-content xmlns:xlink="http://www.w3.org/1999/xlink" content-type="dwc:institutional_code" xlink:type="simple">TLMF</named-content>, <named-content xmlns:xlink="http://www.w3.org/1999/xlink" content-type="dwc:institutional_code" xlink:type="simple">ZSM</named-content>); 1 ♂, 2 ♀, prov. Nabeul, Umg. Soliman, Boj-Cedria, 0–20 m, 5.x.2007, leg. B. Schacht (<named-content xmlns:xlink="http://www.w3.org/1999/xlink" content-type="dwc:institutional_code" xlink:type="simple">ZSM</named-content>). Spain. 12 ♂, 5 ♀, prov. Almería, Tabernas, ’Mini Hollywood’, 230 m, 14–15.x.1992, leg. M. Fibiger; 1 ♂, same data, but leg. F. Schepler; 1 ♂, prov. Almería, Rambla de Tabernas, 24–25.x.2003, leg. J. Viehmann; 1 ♂, prov. Almería, El Pozo del Esparto, 20 m, 1.xi.2005, leg. B. Skule &amp; P. Skou (all <named-content xmlns:xlink="http://www.w3.org/1999/xlink" content-type="dwc:institutional_code" xlink:type="simple">ZMUC</named-content>); 2 ♂, 2 ♀, prov. Almería, Desierto de Tabernas, 471 m, 14.x.2006, leg. M. Rondós (<named-content xmlns:xlink="http://www.w3.org/1999/xlink" content-type="dwc:institutional_code" xlink:type="simple">TLMF</named-content>); 3 ♂, Almería, 6 km S Serón, at A1178, 1300 m, 16.ix.2009, leg. P. Skou, genitalia slide GU 13/1351 Huemer (<named-content xmlns:xlink="http://www.w3.org/1999/xlink" content-type="dwc:institutional_code" xlink:type="simple">ZMUC</named-content>); 3 ♂, 1 ♀, prov. Almería, Tabernas, env., Rambla de Tabernas, 18–19.x.2009, leg. J. Šumpich, genitalia slide GU 16/1409 ♀ Huemer (<named-content xmlns:xlink="http://www.w3.org/1999/xlink" content-type="dwc:institutional_code" xlink:type="simple">NMPC</named-content>, <named-content xmlns:xlink="http://www.w3.org/1999/xlink" content-type="dwc:institutional_code" xlink:type="simple">TLMF</named-content>); 1 ♀, same data, but 100 m, 24.x.2016, leg. J. Viehmann; 1 ♂, 2 ♀, prov. Castellon, Cati-Morella, 700 m, leg. J. Viehmann (all <abbrev xmlns:xlink="http://www.w3.org/1999/xlink" content-type="institution" xlink:title="Research Collection Willibald Schmitz, Bonn, Germany" id="ABBRID0ERAFO" xlink:type="simple">RCWS</abbrev>); 1 ♂, prov. Granada, Almunecar, 150 m, 22–<!--PageBreak-->27.x.2000, leg. G. Jeppesen; 1 ♀, prov. Granada, Sierra de Los Guájares, 1100 m, 20–25.ix.2004, leg. A. Cox (all <named-content xmlns:xlink="http://www.w3.org/1999/xlink" content-type="dwc:institutional_code" xlink:type="simple">ZMUC</named-content>); 5 ♂, 2 ♀, same data, but 1160 m, 26.viii.–15.ix.2005, leg. G. Jeppesen, genitalia slide 6489 Hendriksen (<named-content xmlns:xlink="http://www.w3.org/1999/xlink" content-type="dwc:institutional_code" xlink:type="simple">TLMF</named-content>, <named-content xmlns:xlink="http://www.w3.org/1999/xlink" content-type="dwc:institutional_code" xlink:type="simple">ZMUC</named-content>); 1 ♂, prov. Granada, 10 km NE Baza, 700 m, 20.ix.2012, leg. J. Tabell, genitalia slide Tabell 5017; 1 ♂, prov. Lleida, Castelldans, Les Garrigues, 353 m, 29.x.2010, leg. J. J. Péres De-Gregorio, genitalia slide 1950 Requena (<abbrev xmlns:xlink="http://www.w3.org/1999/xlink" content-type="institution" xlink:title="Research Collection Emili Requena Miret, Gurb, Spain" id="ABBRID0EQBFO" xlink:type="simple">RCER</abbrev>); 1 ♂, prov. Madrid, Perales de Tarjuna, 2.x.1995, leg. J. Wolschrijn; 1 ♀, prov. Málaga, Marbella, El Mirador, 700 m, 29.ix.1982, leg. E. Traugott-Olsen, genitalia slide 5836 Traugott-Olsen; 1 ♂, 8 ♀, same data, but 100 m, 15.x.1984, leg. E. Traugott-Olsen, genitalia slide 5834 Traugott-Olsen; 1 ♀, same data, but Camino de Ojen, 150 m, 15.x.1984; 1 ♂, 1 ♀, same data, but Casa y Campo, 100 m, 17.x.1984 (all <named-content xmlns:xlink="http://www.w3.org/1999/xlink" content-type="dwc:institutional_code" xlink:type="simple">ZMUC</named-content>); 1 ♀, prov. Málaga, 4 km W El Burgo, 800 m, 4.x.1993, leg. H. van der Wolf (<abbrev xmlns:xlink="http://www.w3.org/1999/xlink" content-type="institution" xlink:title="Research Collection Hugo van der Wolf, Nuenen, The Netherlands" id="ABBRID0E4BFO" xlink:type="simple">RCHW</abbrev>).</p></tp:treatment-sec><tp:treatment-sec sec-type="redescription" id="SECID0ECCFO"><title>Redescription.</title><p>Adult. <italic>Male</italic> (Figure <xref ref-type="fig" rid="F30">145</xref>). Wingspan 18–25 mm. Labial palpus comparatively small; segment 2 with long scale brush, dark brown on outer surface, white mottled with brown on inner and lower surface, white on upper surface; segment 3 dark brown mottled with some white especially at base. Antenna brown, indistinctly ringed lighter. Head, thorax and tegula light grey-brown, the latter with blackish base. Forewing elongate, grey-brown, blackish near base, lighter towards dorsum, with scattered black scales; costa white in middle; fringes grey. Hindwing grey with light grey fringes.</p><p><italic>Female</italic> (Figure <xref ref-type="fig" rid="F30">146</xref>). Wingspan 20–24 mm. Similar to male.</p><p><italic>Variation</italic>. There is only slight variation, apart from size. One female has a slender sub-costal line near base. Worn specimens become lighter.</p><p><italic>Male genitalia</italic> (Figs <xref ref-type="fig" rid="F68">261–262</xref>). Uncus semi-oval, hardly demarcated from tegumen, about one-third shorter than maximum width, basally broad, evenly tapered to broadly rounded apical margin; gnathos hook moderately stout, apically pointed, about length of uncus, evenly curved; tegumen with broad and moderately shallow anterior emargination, additional emargination medially, with sclerotised edge; pedunculi small, suboval; valva long and moderately slender, extending slightly beyond apex of uncus, basally widened, distal part tapered, apical quarter weakly curved and contorted, setose; saccular area densely covered with setae, without separated sacculus; posterior margin of vinculum with small emargination, distinct lateral hump, vincular sclerites largely reduced, oblique sclerotised ridge; saccus massive, stout, broadly V-shaped with irregularly tapered distal part, slightly shorter than valva, ratio maximum width to length approximately 0.7, posterior margin shallow incised medially, with weakly sinusoid mediolateral humps, medial part with sclerotised ridges parallel to outer edge, lateral sclerites approximately 0.7 times maximum width of saccus; phallus massive, without special sclerotisations, largely inflated coecum, medial part constricted, sub-apical third with broadly sinusoid dorsal margin.</p><p><italic>Female genitalia</italic> (Figure <xref ref-type="fig" rid="F82">303</xref>). Papilla analis large, apically rounded, slightly longer than segment VIII; apophysis posterior rod-like, posteriorly bordered by large sclerotised field, approximately 1.2 mm long, posteriorly weakly widened at about one-quarter, apex rounded; segment VIII approximately 0.6 mm long, posteriolaterally sclerotised, medially membranous; subgenital plate with sclerotised zone, from apo<!--PageBreak-->physis anterior extended sub-medially at anterior part, abruptly tapered to oblong and pointed sub-medial sclerite, almost extended to posterior edge of segment VIII, demarcating elongated suboval ostium bursae, surrounded by smoothly sclerotised zone with suboval anterior margin; apophysis anterior rod-like, maximum length of segment VIII; colliculum short, sclerotised; ductus bursae slender, approximately 2.5 mm long; corpus bursae approximately 1.8 mm long, broadly suboval, clearly delimited from ductus bursae; signum a small irregularly shaped spiny plate, in posterior part of corpus bursae.</p></tp:treatment-sec><tp:treatment-sec sec-type="diagnosis" id="SECID0EMDFO"><title>Diagnosis.</title><p><italic><tp:taxon-name><tp:taxon-name-part taxon-name-part-type="genus" reg="Megacraspedus">Megacraspedus</tp:taxon-name-part><tp:taxon-name-part taxon-name-part-type="species" reg="peyerimhoffi">peyerimhoffi</tp:taxon-name-part></tp:taxon-name></italic> is characterised by its large wingspan and its elongate, greyish brown forewing without stripes or markings, apart from the slender white streak on the costa. It is often collected together with the somewhat similar to <italic><tp:taxon-name><tp:taxon-name-part taxon-name-part-type="genus" reg="Megacraspedus">M.</tp:taxon-name-part><tp:taxon-name-part taxon-name-part-type="species" reg="squalida">squalida</tp:taxon-name-part></tp:taxon-name></italic> (Figs <xref ref-type="fig" rid="F27">128–129</xref>), which has segment 2 of the labial palp broader and the veins on the forewing lighter. The male of the latter can also be recognized by the thickened, black antennae. It is furthermore similar to <italic><tp:taxon-name><tp:taxon-name-part taxon-name-part-type="genus" reg="Megacraspedus">M.</tp:taxon-name-part><tp:taxon-name-part taxon-name-part-type="species" reg="violacellum">violacellum</tp:taxon-name-part></tp:taxon-name></italic> (p 157). The male genitalia are unmistakable and easily recognized by characters such as the shape of the uncus and the long valva without a sacculus, the latter character separating the species from members of the <italic><tp:taxon-name><tp:taxon-name-part taxon-name-part-type="genus" reg="Megacraspedus">M.</tp:taxon-name-part><tp:taxon-name-part taxon-name-part-type="species" reg="quadristictus">quadristictus</tp:taxon-name-part></tp:taxon-name></italic> species group. The female genitalia are similar overall to several species of <italic><tp:taxon-name><tp:taxon-name-part taxon-name-part-type="genus" reg="Megacraspedus">Megacraspedus</tp:taxon-name-part></tp:taxon-name></italic>, but a combination of strutures such as the large and rounded papilla analis, the very long sub-medial sclerite of segment VIII and the short apophysis posterior and anterior are diagnostic.</p></tp:treatment-sec><tp:treatment-sec sec-type="Molecular data" id="SECID0EJFFO"><title>Molecular data.</title><p>BIN BOLD:ACC5030 (n = 4). The intraspecific divergence of the barcode region is moderate with mean 0.6% and maximum divergence of 0.9%. The distance to the nearest congeneric neighbour <italic><tp:taxon-name><tp:taxon-name-part taxon-name-part-type="genus" reg="Megacraspedus">M.</tp:taxon-name-part><tp:taxon-name-part taxon-name-part-type="species" reg="skulei">skulei</tp:taxon-name-part></tp:taxon-name></italic> sp. n. is 9.5% (p-dist).</p></tp:treatment-sec><tp:treatment-sec sec-type="distribution" id="SECID0E1FFO"><title>Distribution.</title><p>Algeria, Spain.</p></tp:treatment-sec><tp:treatment-sec sec-type="biology" id="SECID0E6FFO"><title>Biology.</title><p>The larva feeds within the lower part (above the earth surface) of a stem of <italic><tp:taxon-name><tp:taxon-name-part taxon-name-part-type="genus" reg="Macrochloa">Macrochloa</tp:taxon-name-part><tp:taxon-name-part taxon-name-part-type="species" reg="tenacissima">tenacissima</tp:taxon-name-part></tp:taxon-name></italic> (L) Kunth (<tp:taxon-name><tp:taxon-name-part taxon-name-part-type="family">Poaceae</tp:taxon-name-part></tp:taxon-name>), eating the pith and thereby hollowing the stem. It spins 4–7 opercula of silk within its mine. When fullfed it lines a chamber in the bottom of the mine with silk, gnaw an exit hole and pupates in the mine. The pupa is standing head upwards on excrements which are pressed together in the bottom of the mine. The exit hole is placed so that it is covered by a leaf sheat, which the hatching adult has to slide between to reach the outside (<xref ref-type="bibr" rid="B70">Le Cerf 1925</xref>: 21–24).</p><p>Although Le Cerf (op. cit.: 21) stated that his observations on the behavior of the larvae of <italic><tp:taxon-name><tp:taxon-name-part taxon-name-part-type="genus" reg="Megacraspedus">M.</tp:taxon-name-part><tp:taxon-name-part taxon-name-part-type="species" reg="peyerimhoffi">peyerimhoffi</tp:taxon-name-part></tp:taxon-name></italic> were incomplete, they are the most detailed given for any <italic><tp:taxon-name><tp:taxon-name-part taxon-name-part-type="genus" reg="Megacraspedus">Megacraspedus</tp:taxon-name-part></tp:taxon-name></italic> species. The adults have been collected from early September to the beginning of November at altitudes from sea level to 1300 m.</p></tp:treatment-sec><tp:treatment-sec sec-type="remarks" id="SECID0ENHFO"><title>Remarks.</title><p><italic><tp:taxon-name><tp:taxon-name-part taxon-name-part-type="genus" reg="Megacraspedus">Megacraspedus</tp:taxon-name-part><tp:taxon-name-part taxon-name-part-type="species" reg="peyerimhoffi">peyerimhoffi</tp:taxon-name-part></tp:taxon-name></italic> was described from one male and four females bred from larvae and pupae collected by M. de Peyerimhoff in the region of Bouira-Sahari (=Had sahari), northern Algeria (<xref ref-type="bibr" rid="B70">Le Cerf 1925</xref>). We have been able to examine photographs of the male syntype from <named-content xmlns:xlink="http://www.w3.org/1999/xlink" content-type="dwc:institutional_code" xlink:type="simple">MNHN</named-content>. This specimen is here designated as the lectotype in order to fix the identity of the species and conserve stability of nomenclature.</p><!--PageBreak--></tp:treatment-sec><tp:treatment-sec><!--Section generated to contain objects referenced in tp:taxon-treatment.--><fig id="F30" position="float" orientation="portrait"><label>Figures 145–150.</label><caption><p><italic><tp:taxon-name><tp:taxon-name-part taxon-name-part-type="genus" reg="Megacraspedus">Megacraspedus</tp:taxon-name-part></tp:taxon-name></italic> adults in dorsal view. <bold>145</bold><italic><tp:taxon-name><tp:taxon-name-part taxon-name-part-type="genus" reg="Megacraspedus">M.</tp:taxon-name-part><tp:taxon-name-part taxon-name-part-type="species" reg="peyerimhoffi">peyerimhoffi</tp:taxon-name-part></tp:taxon-name></italic> Le Cerf, 1925 – male, Spain (<named-content xmlns:xlink="http://www.w3.org/1999/xlink" content-type="dwc:institutional_code" xlink:type="simple">NMPC</named-content>) <bold>146</bold><italic><tp:taxon-name><tp:taxon-name-part taxon-name-part-type="genus" reg="Megacraspedus">M.</tp:taxon-name-part><tp:taxon-name-part taxon-name-part-type="species" reg="peyerimhoffi">peyerimhoffi</tp:taxon-name-part></tp:taxon-name></italic> Le Cerf, 1925 – female, Spain (<named-content xmlns:xlink="http://www.w3.org/1999/xlink" content-type="dwc:institutional_code" xlink:type="simple">NMPC</named-content>) <bold>147</bold><italic><tp:taxon-name><tp:taxon-name-part taxon-name-part-type="genus" reg="Megacraspedus">M.</tp:taxon-name-part><tp:taxon-name-part taxon-name-part-type="species" reg="peslieri">peslieri</tp:taxon-name-part></tp:taxon-name></italic> sp. n. – Holotype, male, France (<named-content xmlns:xlink="http://www.w3.org/1999/xlink" content-type="dwc:institutional_code" xlink:type="simple">TLMF</named-content>) <bold>148</bold><italic><tp:taxon-name><tp:taxon-name-part taxon-name-part-type="genus" reg="Megacraspedus">M.</tp:taxon-name-part><tp:taxon-name-part taxon-name-part-type="species" reg="grisea">grisea</tp:taxon-name-part></tp:taxon-name></italic> (Filipjev, 1931) – Syntype, male, China (<named-content xmlns:xlink="http://www.w3.org/1999/xlink" content-type="dwc:institutional_code" xlink:type="simple">BMNH</named-content>) <bold>149</bold><italic><tp:taxon-name><tp:taxon-name-part taxon-name-part-type="genus" reg="Megacraspedus">M.</tp:taxon-name-part><tp:taxon-name-part taxon-name-part-type="species" reg="pacificus">pacificus</tp:taxon-name-part></tp:taxon-name></italic> sp. n. – Holotype, male, Afghanistan (<named-content xmlns:xlink="http://www.w3.org/1999/xlink" content-type="dwc:institutional_code" xlink:type="simple">NHMW</named-content>) <bold>150</bold><italic><tp:taxon-name><tp:taxon-name-part taxon-name-part-type="genus" reg="Megacraspedus">M.</tp:taxon-name-part><tp:taxon-name-part taxon-name-part-type="species" reg="pacificus">pacificus</tp:taxon-name-part></tp:taxon-name></italic> sp. n. – Paratype, female, Afghanistan (<named-content xmlns:xlink="http://www.w3.org/1999/xlink" content-type="dwc:institutional_code" xlink:type="simple">NHMW</named-content>).</p></caption><graphic xmlns:xlink="http://www.w3.org/1999/xlink" xlink:href="zookeys-800-001-g030.jpg" id="oo_245732.jpg" position="float" orientation="portrait" xlink:type="simple"/></fig><fig id="F68" position="float" orientation="portrait"><label>Figures 261–263.</label><caption><p><italic><tp:taxon-name><tp:taxon-name-part taxon-name-part-type="genus" reg="Megacraspedus">Megacraspedus</tp:taxon-name-part></tp:taxon-name></italic> male genitalia. <bold>261</bold><italic><tp:taxon-name><tp:taxon-name-part taxon-name-part-type="genus" reg="Megacraspedus">M.</tp:taxon-name-part><tp:taxon-name-part taxon-name-part-type="species" reg="peyerimhoffi">peyerimhoffi</tp:taxon-name-part></tp:taxon-name></italic> Le Cerf, 1925 – Spain, GU 13/1351 P.H. (<named-content xmlns:xlink="http://www.w3.org/1999/xlink" content-type="dwc:institutional_code" xlink:type="simple">ZMUC</named-content>) <bold>262</bold><italic><tp:taxon-name><tp:taxon-name-part taxon-name-part-type="genus" reg="Megacraspedus">M.</tp:taxon-name-part><tp:taxon-name-part taxon-name-part-type="species" reg="peyerimhoffi">peyerimhoffi</tp:taxon-name-part></tp:taxon-name></italic> Le Cerf, 1925 – Algeria, gen. slide 16.654 (<named-content xmlns:xlink="http://www.w3.org/1999/xlink" content-type="dwc:institutional_code" xlink:type="simple">NHMW</named-content>) <bold>263</bold><italic><tp:taxon-name><tp:taxon-name-part taxon-name-part-type="genus" reg="Megacraspedus">M.</tp:taxon-name-part><tp:taxon-name-part taxon-name-part-type="species" reg="peslieri">peslieri</tp:taxon-name-part></tp:taxon-name></italic> sp. n. – Holotype, France, Holotype, GEL 1274 P.H. (<named-content xmlns:xlink="http://www.w3.org/1999/xlink" content-type="dwc:institutional_code" xlink:type="simple">TLMF</named-content>).</p></caption><graphic xmlns:xlink="http://www.w3.org/1999/xlink" xlink:href="zookeys-800-001-g068.jpg" id="oo_245773.jpg" position="float" orientation="portrait" xlink:type="simple"/></fig><fig id="F82" position="float" orientation="portrait"><label>Figures 303–305.</label><caption><p><italic><tp:taxon-name><tp:taxon-name-part taxon-name-part-type="genus" reg="Megacraspedus">Megacraspedus</tp:taxon-name-part></tp:taxon-name></italic> female genitalia. <bold>303</bold><italic><tp:taxon-name><tp:taxon-name-part taxon-name-part-type="genus" reg="Megacraspedus">M.</tp:taxon-name-part><tp:taxon-name-part taxon-name-part-type="species" reg="peyerimhoffi">peyerimhoffi</tp:taxon-name-part></tp:taxon-name></italic> Le Cerf, 1925 – Tunisia, GEL 1268 P.H. (<named-content xmlns:xlink="http://www.w3.org/1999/xlink" content-type="dwc:institutional_code" xlink:type="simple">TLMF</named-content>) <bold>304</bold><italic><tp:taxon-name><tp:taxon-name-part taxon-name-part-type="genus" reg="Megacraspedus">M.</tp:taxon-name-part><tp:taxon-name-part taxon-name-part-type="species" reg="pacificus">pacificus</tp:taxon-name-part></tp:taxon-name></italic> sp. n. – Paratype, Afghanistan, gen. slide 16.662 (<named-content xmlns:xlink="http://www.w3.org/1999/xlink" content-type="dwc:institutional_code" xlink:type="simple">NHMW</named-content>) <bold>305</bold><italic><tp:taxon-name><tp:taxon-name-part taxon-name-part-type="genus" reg="Megacraspedus">M.</tp:taxon-name-part><tp:taxon-name-part taxon-name-part-type="species" reg="armatophallus">armatophallus</tp:taxon-name-part></tp:taxon-name></italic> sp. n. – Paratype, Afghanistan, GU 18/1503 P.H. (<named-content xmlns:xlink="http://www.w3.org/1999/xlink" content-type="dwc:institutional_code" xlink:type="simple">SMNK</named-content>).</p></caption><graphic xmlns:xlink="http://www.w3.org/1999/xlink" xlink:href="zookeys-800-001-g082.jpg" id="oo_245787.jpg" position="float" orientation="portrait" xlink:type="simple"/></fig><fig id="F27" position="float" orientation="portrait"><label>Figures 127–132.</label><caption><p><italic><tp:taxon-name><tp:taxon-name-part taxon-name-part-type="genus" reg="Megacraspedus">Megacraspedus</tp:taxon-name-part></tp:taxon-name></italic> adults in dorsal view. <bold>127</bold><italic><tp:taxon-name><tp:taxon-name-part taxon-name-part-type="genus" reg="Megacraspedus">M.</tp:taxon-name-part><tp:taxon-name-part taxon-name-part-type="species" reg="violacellum">violacellum</tp:taxon-name-part></tp:taxon-name></italic> (Chrétien, 1915) – Lectotype, female (<italic><tp:taxon-name><tp:taxon-name-part taxon-name-part-type="genus" reg="Cauloecista"/><tp:taxon-name-part taxon-name-part-type="species" reg="halfella">halfella</tp:taxon-name-part></tp:taxon-name></italic>), Tunisia (<named-content xmlns:xlink="http://www.w3.org/1999/xlink" content-type="dwc:institutional_code" xlink:type="simple">MNHN</named-content>) <bold>128</bold><italic><tp:taxon-name><tp:taxon-name-part taxon-name-part-type="genus" reg="Megacraspedus">M.</tp:taxon-name-part><tp:taxon-name-part taxon-name-part-type="species" reg="squalida">squalida</tp:taxon-name-part></tp:taxon-name></italic> Meyrick, 1926 – male, Spain (<named-content xmlns:xlink="http://www.w3.org/1999/xlink" content-type="dwc:institutional_code" xlink:type="simple">NMPC</named-content>) <bold>129</bold><italic><tp:taxon-name><tp:taxon-name-part taxon-name-part-type="genus" reg="Megacraspedus">M.</tp:taxon-name-part><tp:taxon-name-part taxon-name-part-type="species" reg="squalida">squalida</tp:taxon-name-part></tp:taxon-name></italic> Meyrick, 1926 – female, Spain (<named-content xmlns:xlink="http://www.w3.org/1999/xlink" content-type="dwc:institutional_code" xlink:type="simple">NMPC</named-content>) <bold>130</bold><italic><tp:taxon-name><tp:taxon-name-part taxon-name-part-type="genus" reg="Megacraspedus">M.</tp:taxon-name-part><tp:taxon-name-part taxon-name-part-type="species" reg="pentheres">pentheres</tp:taxon-name-part></tp:taxon-name></italic> Walsingham, 1920 – male, France (<named-content xmlns:xlink="http://www.w3.org/1999/xlink" content-type="dwc:institutional_code" xlink:type="simple">TLMF</named-content>) <bold>131</bold><italic><tp:taxon-name><tp:taxon-name-part taxon-name-part-type="genus" reg="Megacraspedus">M.</tp:taxon-name-part><tp:taxon-name-part taxon-name-part-type="species" reg="steineri">steineri</tp:taxon-name-part></tp:taxon-name></italic> sp. n. – Holotype, male, Morocco (<named-content xmlns:xlink="http://www.w3.org/1999/xlink" content-type="dwc:institutional_code" xlink:type="simple">ZMUC</named-content>) <bold>132</bold><italic><tp:taxon-name><tp:taxon-name-part taxon-name-part-type="genus" reg="Megacraspedus">M.</tp:taxon-name-part><tp:taxon-name-part taxon-name-part-type="species" reg="gibeauxi">gibeauxi</tp:taxon-name-part></tp:taxon-name></italic> sp. n. – Holotype, male, Tunisia (<named-content xmlns:xlink="http://www.w3.org/1999/xlink" content-type="dwc:institutional_code" xlink:type="simple">ZMUC</named-content>).</p></caption><graphic xmlns:xlink="http://www.w3.org/1999/xlink" xlink:href="zookeys-800-001-g027.jpg" id="oo_245729.jpg" position="float" orientation="portrait" xlink:type="simple"/></fig></tp:treatment-sec><ref-list><ref id="B70"><mixed-citation xmlns:xlink="http://www.w3.org/1999/xlink" xlink:type="simple"><person-group><name name-style="western"><surname>Le Cerf</surname><given-names>F</given-names></name></person-group> (<year>1925</year>) <article-title>Note sur une Gelechide parasite de l’Alfa. Encyclopédie Entomologique, ser. B III, vol.</article-title><volume>1</volume>: <fpage>11</fpage>–<lpage>28</lpage>.</mixed-citation></ref></ref-list></tp:taxon-treatment>
