# Supplementary material for: Revision of the genus Megacraspedus Zeller, 1839, a challenging taxonomic tightrope of species delimitation (Lepidoptera, Gelechiidae)
Source: Zookeys. 2018 Nov 29;(800):1–278. doi: 10.3897/zookeys.800.26292 (PMC6284011; doi:10.3897/zookeys.800.26292)
Supplement: XML Treatment for Megacraspedus grisea [file zookeys.800.26292-treatment83.xml]

<!DOCTYPE tp:taxon-treatment
  PUBLIC "-//TaxonX//DTD Taxonomic Treatment Publishing DTD v0 20100105//EN" "tax-treatment-NSO.dtd">
<tp:taxon-treatment xmlns:tp="http://www.plazi.org/taxpub"><tp:treatment-meta><kwd-group><label>Taxon classification</label><kwd><named-content xmlns:xlink="http://www.w3.org/1999/xlink" content-type="kingdom">Animalia</named-content></kwd><kwd><named-content xmlns:xlink="http://www.w3.org/1999/xlink" content-type="order">Lepidoptera</named-content></kwd><kwd><named-content xmlns:xlink="http://www.w3.org/1999/xlink" content-type="family">Gelechiidae</named-content></kwd></kwd-group><mixed-citation publication-type="journal"><person-group><name><surname>Huemer</surname><given-names>Peter</given-names></name><name><surname>Karsholt</surname><given-names>Ole</given-names></name></person-group><article-title>Revision of the genus <italic><tp:taxon-name><tp:taxon-name-part taxon-name-part-type="genus" reg="Megacraspedus">Megacraspedus</tp:taxon-name-part></tp:taxon-name></italic> Zeller, 1839, a challenging taxonomic tightrope of species delimitation (<tp:taxon-name><tp:taxon-name-part taxon-name-part-type="order">Lepidoptera</tp:taxon-name-part></tp:taxon-name>, <tp:taxon-name><tp:taxon-name-part taxon-name-part-type="family">Gelechiidae</tp:taxon-name-part></tp:taxon-name>)</article-title><source>Zookeys</source><day>29</day><month>11</month><year>2018</year><volume>2018</volume><issue>800</issue><fpage>1</fpage><lpage>278</lpage><pub-id pub-id-type="doi">10.3897/zookeys.800.26292</pub-id></mixed-citation></tp:treatment-meta><tp:nomenclature><tp:taxon-name>
              <tp:taxon-name-part taxon-name-part-type="genus" reg="Megacraspedus">Megacraspedus</tp:taxon-name-part>
              <tp:taxon-name-part taxon-name-part-type="species" reg="grisea">grisea</tp:taxon-name-part>
            </tp:taxon-name><tp:taxon-authority>(Filipjev, 1931)</tp:taxon-authority><tp:taxon-status xmlns:xlink="http://www.w3.org/1999/xlink" xlink:type="simple">comb. n.</tp:taxon-status><tp:nomenclature-citation-list><tp:nomenclature-citation><tp:taxon-name>
                  <tp:taxon-name-part taxon-name-part-type="genus" reg="Reichardtiella">Reichardtiella</tp:taxon-name-part>
                  <tp:taxon-name-part taxon-name-part-type="species" reg="grisea">grisea</tp:taxon-name-part>
                </tp:taxon-name><comment>Filipjev, 1931: 168, fig. 16, pl. 10, figs 5–7.</comment></tp:nomenclature-citation></tp:nomenclature-citation-list></tp:nomenclature><tp:treatment-sec sec-type="material" id="SECID0EWUFO"><title>Examined material.</title><p><bold>Syntype</bold> ♂, [China] “<italic>Reichardia grisea</italic> Flj. N. Filipjev det. [partially illegible]” “Para-lecto-type” “Paralectotype <italic>Reichardtiella grisea</italic> Filipjev teste. K. Sattler, 1978” “Alai valley, loc. Sary-tash Reihardt 27.VI.928 [transcribed from Cyrillic]” “Pres. by Zool. Inst. Leningrad B.M. 1978-417” “<named-content xmlns:xlink="http://www.w3.org/1999/xlink" content-type="dwc:institutional_code" xlink:type="simple">BMNH</named-content> ♂ genitalia slide No. 33663” (<named-content xmlns:xlink="http://www.w3.org/1999/xlink" content-type="dwc:institutional_code" xlink:type="simple">BMNH</named-content>).</p></tp:treatment-sec><tp:treatment-sec sec-type="redescription" id="SECID0ESVFO"><title>Redescription.</title><p>Adult. <italic>Male</italic> (Figure <xref ref-type="fig" rid="F30">148</xref>). Wingspan 15 mm. Segment 2 of labial palpus with long ventral brush of scales extending to about same level as tip of third segment, dark grey-brown with some whitish mottling, particularly on inner surface of brush and on dorsal part of segment; segment 3 about length of second segment, creamy white with some darker mottling. Antennae ringed dark grey-brown and whitish. Head, thorax and tegulae dark grey-brown with a few whitish scales. Forewing dark grey, black at basal half of costa; an indistinct black dot in fold and at end of cell; termen with black and lighter scales; fringes grey. Hindwing dark grey with grey fringes.</p><p><italic>Female</italic>. Unknown.</p><p><italic>Variation</italic>. Unknown.</p><p><italic>Male genitalia</italic> (Figure <xref ref-type="fig" rid="F69">264</xref>). Uncus moderately broad, approximately 1.5 times longer than wide, sub-rectangular, with broadly curved apex; gnathos hook stout, about length of uncus, weakly curved with pointed apex; anterior margin of tegumen with small excavation, pedunculi moderate, rounded; valva massive, short and broad, with proximal hump basally, distally tapered, extending to base of gnathos, outer margin weakly curved, inner margin almost straight, apex rounded, valva with distinct flap-shaped ridge in distal half; saccular area densely covered with setae, without separated sacculus; posterior margin of vinculum with moderate medial emargination, lateral humps merged with base of valva; saccus massive, V-shaped with moderately broad apical part; phallus stout, straight, with weakly inflated coecum, distal two-thirds moderately broad, with two rod-like, weakly dentated sclerotisations.</p><p><italic>Female genitalia</italic>. Unknown.</p><!--PageBreak--></tp:treatment-sec><tp:treatment-sec sec-type="diagnosis" id="SECID0ETWFO"><title>Diagnosis.</title><p><italic><tp:taxon-name><tp:taxon-name-part taxon-name-part-type="genus" reg="Megacraspedus">Megacraspedus</tp:taxon-name-part><tp:taxon-name-part taxon-name-part-type="species" reg="grisea">grisea</tp:taxon-name-part></tp:taxon-name></italic> is characterised by the almost plain dark grey forewings. Externally it mostly resembles <italic><tp:taxon-name><tp:taxon-name-part taxon-name-part-type="genus" reg="Megacraspedus">M.</tp:taxon-name-part><tp:taxon-name-part taxon-name-part-type="species" reg="fuscus">fuscus</tp:taxon-name-part></tp:taxon-name></italic> sp. n. (p 67). The male genitalia are unmistakable in <italic><tp:taxon-name><tp:taxon-name-part taxon-name-part-type="genus" reg="Megacraspedus">Megacraspedus</tp:taxon-name-part></tp:taxon-name></italic>, in particular due to the characteristic shape of the valva and the dentation of the phallus.</p></tp:treatment-sec><tp:treatment-sec sec-type="Molecular data" id="SECID0EWXFO"><title>Molecular data.</title><p>Not available, available specimens too old.</p></tp:treatment-sec><tp:treatment-sec sec-type="distribution" id="SECID0E2XFO"><title>Distribution.</title><p>Western China (Pamir Mountains).</p></tp:treatment-sec><tp:treatment-sec sec-type="biology" id="SECID0EAYFO"><title>Biology.</title><p>Host plant and early stages are unknown. The typeseries was collected on 8<sup>th</sup> July at an altitude of 4300 m (<xref ref-type="bibr" rid="B32">Filipjev 1931</xref>).</p></tp:treatment-sec><tp:treatment-sec sec-type="remarks" id="SECID0EMYFO"><title>Remarks.</title><p><italic><tp:taxon-name><tp:taxon-name-part taxon-name-part-type="genus" reg="Reichardtiella">Reichardtiella</tp:taxon-name-part><tp:taxon-name-part taxon-name-part-type="species" reg="grisea">grisea</tp:taxon-name-part></tp:taxon-name></italic> was described from several males in variable condition collected at Sary-Kol in the Chinese part of the Pamir Mountains at an altitude of 4300 m (<xref ref-type="bibr" rid="B32">Filipjev 1931</xref>).</p></tp:treatment-sec><tp:treatment-sec><!--Section generated to contain objects referenced in tp:taxon-treatment.--><fig id="F30" position="float" orientation="portrait"><label>Figures 145–150.</label><caption><p><italic><tp:taxon-name><tp:taxon-name-part taxon-name-part-type="genus" reg="Megacraspedus">Megacraspedus</tp:taxon-name-part></tp:taxon-name></italic> adults in dorsal view. <bold>145</bold><italic><tp:taxon-name><tp:taxon-name-part taxon-name-part-type="genus" reg="Megacraspedus">M.</tp:taxon-name-part><tp:taxon-name-part taxon-name-part-type="species" reg="peyerimhoffi">peyerimhoffi</tp:taxon-name-part></tp:taxon-name></italic> Le Cerf, 1925 – male, Spain (<named-content xmlns:xlink="http://www.w3.org/1999/xlink" content-type="dwc:institutional_code" xlink:type="simple">NMPC</named-content>) <bold>146</bold><italic><tp:taxon-name><tp:taxon-name-part taxon-name-part-type="genus" reg="Megacraspedus">M.</tp:taxon-name-part><tp:taxon-name-part taxon-name-part-type="species" reg="peyerimhoffi">peyerimhoffi</tp:taxon-name-part></tp:taxon-name></italic> Le Cerf, 1925 – female, Spain (<named-content xmlns:xlink="http://www.w3.org/1999/xlink" content-type="dwc:institutional_code" xlink:type="simple">NMPC</named-content>) <bold>147</bold><italic><tp:taxon-name><tp:taxon-name-part taxon-name-part-type="genus" reg="Megacraspedus">M.</tp:taxon-name-part><tp:taxon-name-part taxon-name-part-type="species" reg="peslieri">peslieri</tp:taxon-name-part></tp:taxon-name></italic> sp. n. – Holotype, male, France (<named-content xmlns:xlink="http://www.w3.org/1999/xlink" content-type="dwc:institutional_code" xlink:type="simple">TLMF</named-content>) <bold>148</bold><italic><tp:taxon-name><tp:taxon-name-part taxon-name-part-type="genus" reg="Megacraspedus">M.</tp:taxon-name-part><tp:taxon-name-part taxon-name-part-type="species" reg="grisea">grisea</tp:taxon-name-part></tp:taxon-name></italic> (Filipjev, 1931) – Syntype, male, China (<named-content xmlns:xlink="http://www.w3.org/1999/xlink" content-type="dwc:institutional_code" xlink:type="simple">BMNH</named-content>) <bold>149</bold><italic><tp:taxon-name><tp:taxon-name-part taxon-name-part-type="genus" reg="Megacraspedus">M.</tp:taxon-name-part><tp:taxon-name-part taxon-name-part-type="species" reg="pacificus">pacificus</tp:taxon-name-part></tp:taxon-name></italic> sp. n. – Holotype, male, Afghanistan (<named-content xmlns:xlink="http://www.w3.org/1999/xlink" content-type="dwc:institutional_code" xlink:type="simple">NHMW</named-content>) <bold>150</bold><italic><tp:taxon-name><tp:taxon-name-part taxon-name-part-type="genus" reg="Megacraspedus">M.</tp:taxon-name-part><tp:taxon-name-part taxon-name-part-type="species" reg="pacificus">pacificus</tp:taxon-name-part></tp:taxon-name></italic> sp. n. – Paratype, female, Afghanistan (<named-content xmlns:xlink="http://www.w3.org/1999/xlink" content-type="dwc:institutional_code" xlink:type="simple">NHMW</named-content>).</p></caption><graphic xmlns:xlink="http://www.w3.org/1999/xlink" xlink:href="zookeys-800-001-g030.jpg" id="oo_245732.jpg" position="float" orientation="portrait" xlink:type="simple"/></fig><fig id="F69" position="float" orientation="portrait"><label>Figures 264–266.</label><caption><p><italic><tp:taxon-name><tp:taxon-name-part taxon-name-part-type="genus" reg="Megacraspedus">Megacraspedus</tp:taxon-name-part></tp:taxon-name></italic> male genitalia. <bold>264</bold><italic><tp:taxon-name><tp:taxon-name-part taxon-name-part-type="genus" reg="Megacraspedus">M.</tp:taxon-name-part><tp:taxon-name-part taxon-name-part-type="species" reg="grisea">grisea</tp:taxon-name-part></tp:taxon-name></italic> (Filipjev, 1931) – Syntype, China, gen. slide 33663 (<named-content xmlns:xlink="http://www.w3.org/1999/xlink" content-type="dwc:institutional_code" xlink:type="simple">BMNH</named-content>) <bold>265</bold><italic><tp:taxon-name><tp:taxon-name-part taxon-name-part-type="genus" reg="Megacraspedus">M.</tp:taxon-name-part><tp:taxon-name-part taxon-name-part-type="species" reg="pacificus">pacificus</tp:taxon-name-part></tp:taxon-name></italic> sp. n. – Holotype, Afghanistan, gen. slide 16.661 (<named-content xmlns:xlink="http://www.w3.org/1999/xlink" content-type="dwc:institutional_code" xlink:type="simple">NHMW</named-content>) <bold>266</bold><italic><tp:taxon-name><tp:taxon-name-part taxon-name-part-type="genus" reg="Megacraspedus">M.</tp:taxon-name-part><tp:taxon-name-part taxon-name-part-type="species" reg="armatophallus">armatophallus</tp:taxon-name-part></tp:taxon-name></italic> sp. n. – Holotype, Afghanistan, GU 17/1497 P.H. (<named-content xmlns:xlink="http://www.w3.org/1999/xlink" content-type="dwc:institutional_code" xlink:type="simple">SMNK</named-content>).</p></caption><graphic xmlns:xlink="http://www.w3.org/1999/xlink" xlink:href="zookeys-800-001-g069.jpg" id="oo_245774.jpg" position="float" orientation="portrait" xlink:type="simple"/></fig></tp:treatment-sec><ref-list><ref id="B32"><mixed-citation xmlns:xlink="http://www.w3.org/1999/xlink" xlink:type="simple"><person-group><name name-style="western"><surname>Filipjev</surname><given-names>N</given-names></name></person-group> (<year>1931</year>) <tp:taxon-name><tp:taxon-name-part taxon-name-part-type="order">Lepidoptera</tp:taxon-name-part></tp:taxon-name>. Trudy Pamirskoj expedicii 1928 (Abhandlungen der Pamir-Expedition 1928) 8: 143–174. [pls 1–10]</mixed-citation></ref></ref-list></tp:taxon-treatment>
