# Supplementary material for: Revision of the genus Megacraspedus Zeller, 1839, a challenging taxonomic tightrope of species delimitation (Lepidoptera, Gelechiidae)
Source: Zookeys. 2018 Nov 29;(800):1–278. doi: 10.3897/zookeys.800.26292 (PMC6284011; doi:10.3897/zookeys.800.26292)
Supplement: XML Treatment for Megacraspedus pacificus [file zookeys.800.26292-treatment84.xml]

<!DOCTYPE tp:taxon-treatment
  PUBLIC "-//TaxonX//DTD Taxonomic Treatment Publishing DTD v0 20100105//EN" "tax-treatment-NSO.dtd">
<tp:taxon-treatment xmlns:tp="http://www.plazi.org/taxpub"><tp:treatment-meta><kwd-group><label>Taxon classification</label><kwd><named-content xmlns:xlink="http://www.w3.org/1999/xlink" content-type="kingdom">Animalia</named-content></kwd><kwd><named-content xmlns:xlink="http://www.w3.org/1999/xlink" content-type="order">Lepidoptera</named-content></kwd><kwd><named-content xmlns:xlink="http://www.w3.org/1999/xlink" content-type="family">Gelechiidae</named-content></kwd></kwd-group><mixed-citation publication-type="journal"><person-group><name><surname>Huemer</surname><given-names>Peter</given-names></name><name><surname>Karsholt</surname><given-names>Ole</given-names></name></person-group><article-title>Revision of the genus <italic><tp:taxon-name><tp:taxon-name-part taxon-name-part-type="genus" reg="Megacraspedus">Megacraspedus</tp:taxon-name-part></tp:taxon-name></italic> Zeller, 1839, a challenging taxonomic tightrope of species delimitation (<tp:taxon-name><tp:taxon-name-part taxon-name-part-type="order">Lepidoptera</tp:taxon-name-part></tp:taxon-name>, <tp:taxon-name><tp:taxon-name-part taxon-name-part-type="family">Gelechiidae</tp:taxon-name-part></tp:taxon-name>)</article-title><source>Zookeys</source><day>29</day><month>11</month><year>2018</year><volume>2018</volume><issue>800</issue><fpage>1</fpage><lpage>278</lpage><pub-id pub-id-type="doi">10.3897/zookeys.800.26292</pub-id></mixed-citation></tp:treatment-meta><tp:nomenclature><tp:taxon-name>
              <tp:taxon-name-part taxon-name-part-type="genus" reg="Megacraspedus">Megacraspedus</tp:taxon-name-part>
              <tp:taxon-name-part taxon-name-part-type="species" reg="pacificus">pacificus</tp:taxon-name-part>
              <object-id xmlns:xlink="http://www.w3.org/1999/xlink" content-type="zoobank" xlink:type="simple">http://zoobank.org/7A5742E8-6E2F-4268-83C6-4BF9D2BE5A6F</object-id>
            </tp:taxon-name><tp:taxon-status xmlns:xlink="http://www.w3.org/1999/xlink" xlink:type="simple">sp. n.</tp:taxon-status></tp:nomenclature><tp:treatment-sec sec-type="material" id="SECID0EI1FO"><title>Examined material.</title><p><bold>Holotype</bold> ♂, “29.VII.1963 Afghan.[istan] centr., O v [East of] Band-i-Amir, 3600 m Kasy &amp; Vartian leg.” “Gen. Präp. Mus. Vind. 16.661 ♂” (<named-content xmlns:xlink="http://www.w3.org/1999/xlink" content-type="dwc:institutional_code" xlink:type="simple">NHMW</named-content>). <bold>Paratype.</bold> Afghanistan. 1 ♀, prov. Bamyan, Band-i-Amir, 3000 m, 30.vii.1963, leg. Kasy &amp; Vartian, genitalia slide Mus. Vind. 16.662 (<named-content xmlns:xlink="http://www.w3.org/1999/xlink" content-type="dwc:institutional_code" xlink:type="simple">NHMW</named-content>).</p></tp:treatment-sec><tp:treatment-sec sec-type="description" id="SECID0EC2FO"><title>Description.</title><p>Adult. <italic>Male</italic> (Figure <xref ref-type="fig" rid="F30">149</xref>). Wingspan 15 mm. Segment 2 of labial palpus with long scale brush, blackish brown on outer surface, white mottled with brown on inner surface, white on lower and upper surface; segment 3 white with black tip. Antennal scape with a single pecten; flagellum indistinctly ringed black and grey. Head, thorax and tegula light grey-brown. Forewing bone white mottled with grey and brown, especially at base and along veins and wing margins; margin of costa white; black dots in fold at 2/5, and at 3/5 in middle of wing and at end of cell; scattered black scales forming an interrupted line along termen; fringes light grey. Hindwing grey with light grey fringes.</p><p><italic>Female</italic> (Figure <xref ref-type="fig" rid="F30">150</xref>). Wingspan 12 mm. Antenna ringed black and white. Head, thorax and tegula white. Forewing slightly ellipsoid, white, slightly mottled with brownish and black scales, especially along veins; a black subcostal spot at one-quarter. Hindwing reduced in width and with extended apex. Otherwise similar to male.</p><p><italic>Variation</italic>. None from the few examined specimens.</p><p><italic>Male genitalia</italic> (Figure <xref ref-type="fig" rid="F69">265</xref>). Uncus sub-rectangular, slightly longer than broad, distally weakly produced with evenly rounded apex; gnathos hook moderately slender, apically pointed, approximately 1.5 times length of uncus, bent at right angles at about one-third; tegumen with broad and shallow anterior emargination, anteriolaterally with short sclerotised ridges merged near middle of tegumen; pedunculi small, suboval; valva stout, extending slightly beyond base of uncus, basally broad, distal part with sclerotised setose ridge, apex shovel-shaped, distorted; saccular area densely covered with setae, without separated sacculus; posterior margin of vinculum shallow, with curved lateral hump; saccus stout, V-shaped, about length of valva, posterior <!--PageBreak-->margin hardly emarginated, with indistinctly sinusoid mediolateral humps, medial part with sclerotised ridge from posterior margin to middle of saccus, lateral sclerites slightly exceeding maximum width of saccus; phallus with weakly inflated coecum, distal three quarters slender, sub-basally with a prominent, weakly dentated thorn, medially covered with about a dozen short spinules.</p><p><italic>Female gen</italic>italia (Figure <xref ref-type="fig" rid="F82">304</xref>). Papilla analis small, apically rounded, largely membranous; apophysis posterior slender rod-like, about 3 mm long, posterior end bordered by small sclerotised field; segment VIII approximately 0.7 mm long, weakly sclerotised to membranous; subgenital plate with large subostial sclerotisation delimiting ostium bursae, sub-triangular process from base of apophysis anterior pointed anteromedially and delimiting anterior margin of segment VIII, and posteromedially pointed process, demarcating lateral part of ostium bursae by deeply sclerotised wall; apophysis anterior rod-like, anterior part of 1 mm length, venula a longitudinal sclerotised zone along entire segment VIII; colliculum short, weakly sclerotised; ductus bursae slender, widened to weakly delimited corpus bursae; entire length of ductus and corpus bursae approximately 2.6 mm; signum a small, transverse, spiny plate.</p></tp:treatment-sec><tp:treatment-sec sec-type="diagnosis" id="SECID0EM3FO"><title>Diagnosis.</title><p><italic><tp:taxon-name><tp:taxon-name-part taxon-name-part-type="genus" reg="Megacraspedus">Megacraspedus</tp:taxon-name-part><tp:taxon-name-part taxon-name-part-type="species" reg="pacificus">pacificus</tp:taxon-name-part></tp:taxon-name></italic> sp. n. is characterised by its light greyish brown forewings with three weak black dots and an interrupted black line along the termen. It is similar to <italic><tp:taxon-name><tp:taxon-name-part taxon-name-part-type="genus" reg="Megacraspedus">M.</tp:taxon-name-part><tp:taxon-name-part taxon-name-part-type="species" reg="imparellus">imparellus</tp:taxon-name-part></tp:taxon-name></italic> (Figs <xref ref-type="fig" rid="F22">100–102</xref>) which has slightly broader and lighter forewings with more distinct black dots. This species and <italic><tp:taxon-name><tp:taxon-name-part taxon-name-part-type="genus" reg="Megacraspedus">M.</tp:taxon-name-part><tp:taxon-name-part taxon-name-part-type="species" reg="pacificus">pacificus</tp:taxon-name-part></tp:taxon-name></italic> sp. n. have a single pecten on the antennal scape, whereas the somewhat similar <italic><tp:taxon-name><tp:taxon-name-part taxon-name-part-type="genus" reg="Megacraspedus">M.</tp:taxon-name-part><tp:taxon-name-part taxon-name-part-type="species" reg="leuca">leuca</tp:taxon-name-part></tp:taxon-name></italic> (Figs <xref ref-type="fig" rid="F24">111–112</xref>) has several hairs on the antennal scape. See also <italic><tp:taxon-name><tp:taxon-name-part taxon-name-part-type="genus" reg="Megacraspedus">M.</tp:taxon-name-part><tp:taxon-name-part taxon-name-part-type="species" reg="armatophallus">armatophallus</tp:taxon-name-part></tp:taxon-name></italic> sp. n. (see below) and <italic><tp:taxon-name><tp:taxon-name-part taxon-name-part-type="genus" reg="Megacraspedus">M.</tp:taxon-name-part><tp:taxon-name-part taxon-name-part-type="species" reg="majorella">majorella</tp:taxon-name-part></tp:taxon-name></italic> (p 124). The shape of the valva and the characteristic thorn of the phallus are unmistakable diagnostic characters in the male genitalia. The female genitalia are similar to <italic><tp:taxon-name><tp:taxon-name-part taxon-name-part-type="genus" reg="Megacraspedus">M.</tp:taxon-name-part><tp:taxon-name-part taxon-name-part-type="species" reg="armatophallus">armatophallus</tp:taxon-name-part></tp:taxon-name></italic> sp. n. but differ in particular in the much smaller and weakly sclerotised colliculum.</p></tp:treatment-sec><tp:treatment-sec sec-type="Molecular data" id="SECID0EH6FO"><title>Molecular data.</title><p>Not available, available specimens too old.</p></tp:treatment-sec><tp:treatment-sec sec-type="distribution" id="SECID0EM6FO"><title>Distribution.</title><p>Central Afghanistan (prov. Bamyan).</p></tp:treatment-sec><tp:treatment-sec sec-type="biology" id="SECID0ER6FO"><title>Biology.</title><p>Host plant and early stages are unknown. The adults have been collected at the end of July at high altitudes from 3000 to 3600 m.</p></tp:treatment-sec><tp:treatment-sec sec-type="etymology" id="SECID0EW6FO"><title>Etymology.</title><p>The species name is derived from the Latin word <italic><tp:taxon-name><tp:taxon-name-part taxon-name-part-type="genus" reg="Megacraspedus"/><tp:taxon-name-part taxon-name-part-type="species" reg="pacificus">pacificus</tp:taxon-name-part></tp:taxon-name></italic>, in the sense of bringing peace to the type locality of Afghanistan.</p></tp:treatment-sec><tp:treatment-sec><!--Section generated to contain objects referenced in tp:taxon-treatment.--><fig id="F30" position="float" orientation="portrait"><label>Figures 145–150.</label><caption><p><italic><tp:taxon-name><tp:taxon-name-part taxon-name-part-type="genus" reg="Megacraspedus">Megacraspedus</tp:taxon-name-part></tp:taxon-name></italic> adults in dorsal view. <bold>145</bold><italic><tp:taxon-name><tp:taxon-name-part taxon-name-part-type="genus" reg="Megacraspedus">M.</tp:taxon-name-part><tp:taxon-name-part taxon-name-part-type="species" reg="peyerimhoffi">peyerimhoffi</tp:taxon-name-part></tp:taxon-name></italic> Le Cerf, 1925 – male, Spain (<named-content xmlns:xlink="http://www.w3.org/1999/xlink" content-type="dwc:institutional_code" xlink:type="simple">NMPC</named-content>) <bold>146</bold><italic><tp:taxon-name><tp:taxon-name-part taxon-name-part-type="genus" reg="Megacraspedus">M.</tp:taxon-name-part><tp:taxon-name-part taxon-name-part-type="species" reg="peyerimhoffi">peyerimhoffi</tp:taxon-name-part></tp:taxon-name></italic> Le Cerf, 1925 – female, Spain (<named-content xmlns:xlink="http://www.w3.org/1999/xlink" content-type="dwc:institutional_code" xlink:type="simple">NMPC</named-content>) <bold>147</bold><italic><tp:taxon-name><tp:taxon-name-part taxon-name-part-type="genus" reg="Megacraspedus">M.</tp:taxon-name-part><tp:taxon-name-part taxon-name-part-type="species" reg="peslieri">peslieri</tp:taxon-name-part></tp:taxon-name></italic> sp. n. – Holotype, male, France (<named-content xmlns:xlink="http://www.w3.org/1999/xlink" content-type="dwc:institutional_code" xlink:type="simple">TLMF</named-content>) <bold>148</bold><italic><tp:taxon-name><tp:taxon-name-part taxon-name-part-type="genus" reg="Megacraspedus">M.</tp:taxon-name-part><tp:taxon-name-part taxon-name-part-type="species" reg="grisea">grisea</tp:taxon-name-part></tp:taxon-name></italic> (Filipjev, 1931) – Syntype, male, China (<named-content xmlns:xlink="http://www.w3.org/1999/xlink" content-type="dwc:institutional_code" xlink:type="simple">BMNH</named-content>) <bold>149</bold><italic><tp:taxon-name><tp:taxon-name-part taxon-name-part-type="genus" reg="Megacraspedus">M.</tp:taxon-name-part><tp:taxon-name-part taxon-name-part-type="species" reg="pacificus">pacificus</tp:taxon-name-part></tp:taxon-name></italic> sp. n. – Holotype, male, Afghanistan (<named-content xmlns:xlink="http://www.w3.org/1999/xlink" content-type="dwc:institutional_code" xlink:type="simple">NHMW</named-content>) <bold>150</bold><italic><tp:taxon-name><tp:taxon-name-part taxon-name-part-type="genus" reg="Megacraspedus">M.</tp:taxon-name-part><tp:taxon-name-part taxon-name-part-type="species" reg="pacificus">pacificus</tp:taxon-name-part></tp:taxon-name></italic> sp. n. – Paratype, female, Afghanistan (<named-content xmlns:xlink="http://www.w3.org/1999/xlink" content-type="dwc:institutional_code" xlink:type="simple">NHMW</named-content>).</p></caption><graphic xmlns:xlink="http://www.w3.org/1999/xlink" xlink:href="zookeys-800-001-g030.jpg" id="oo_245732.jpg" position="float" orientation="portrait" xlink:type="simple"/></fig><fig id="F69" position="float" orientation="portrait"><label>Figures 264–266.</label><caption><p><italic><tp:taxon-name><tp:taxon-name-part taxon-name-part-type="genus" reg="Megacraspedus">Megacraspedus</tp:taxon-name-part></tp:taxon-name></italic> male genitalia. <bold>264</bold><italic><tp:taxon-name><tp:taxon-name-part taxon-name-part-type="genus" reg="Megacraspedus">M.</tp:taxon-name-part><tp:taxon-name-part taxon-name-part-type="species" reg="grisea">grisea</tp:taxon-name-part></tp:taxon-name></italic> (Filipjev, 1931) – Syntype, China, gen. slide 33663 (<named-content xmlns:xlink="http://www.w3.org/1999/xlink" content-type="dwc:institutional_code" xlink:type="simple">BMNH</named-content>) <bold>265</bold><italic><tp:taxon-name><tp:taxon-name-part taxon-name-part-type="genus" reg="Megacraspedus">M.</tp:taxon-name-part><tp:taxon-name-part taxon-name-part-type="species" reg="pacificus">pacificus</tp:taxon-name-part></tp:taxon-name></italic> sp. n. – Holotype, Afghanistan, gen. slide 16.661 (<named-content xmlns:xlink="http://www.w3.org/1999/xlink" content-type="dwc:institutional_code" xlink:type="simple">NHMW</named-content>) <bold>266</bold><italic><tp:taxon-name><tp:taxon-name-part taxon-name-part-type="genus" reg="Megacraspedus">M.</tp:taxon-name-part><tp:taxon-name-part taxon-name-part-type="species" reg="armatophallus">armatophallus</tp:taxon-name-part></tp:taxon-name></italic> sp. n. – Holotype, Afghanistan, GU 17/1497 P.H. (<named-content xmlns:xlink="http://www.w3.org/1999/xlink" content-type="dwc:institutional_code" xlink:type="simple">SMNK</named-content>).</p></caption><graphic xmlns:xlink="http://www.w3.org/1999/xlink" xlink:href="zookeys-800-001-g069.jpg" id="oo_245774.jpg" position="float" orientation="portrait" xlink:type="simple"/></fig><fig id="F82" position="float" orientation="portrait"><label>Figures 303–305.</label><caption><p><italic><tp:taxon-name><tp:taxon-name-part taxon-name-part-type="genus" reg="Megacraspedus">Megacraspedus</tp:taxon-name-part></tp:taxon-name></italic> female genitalia. <bold>303</bold><italic><tp:taxon-name><tp:taxon-name-part taxon-name-part-type="genus" reg="Megacraspedus">M.</tp:taxon-name-part><tp:taxon-name-part taxon-name-part-type="species" reg="peyerimhoffi">peyerimhoffi</tp:taxon-name-part></tp:taxon-name></italic> Le Cerf, 1925 – Tunisia, GEL 1268 P.H. (<named-content xmlns:xlink="http://www.w3.org/1999/xlink" content-type="dwc:institutional_code" xlink:type="simple">TLMF</named-content>) <bold>304</bold><italic><tp:taxon-name><tp:taxon-name-part taxon-name-part-type="genus" reg="Megacraspedus">M.</tp:taxon-name-part><tp:taxon-name-part taxon-name-part-type="species" reg="pacificus">pacificus</tp:taxon-name-part></tp:taxon-name></italic> sp. n. – Paratype, Afghanistan, gen. slide 16.662 (<named-content xmlns:xlink="http://www.w3.org/1999/xlink" content-type="dwc:institutional_code" xlink:type="simple">NHMW</named-content>) <bold>305</bold><italic><tp:taxon-name><tp:taxon-name-part taxon-name-part-type="genus" reg="Megacraspedus">M.</tp:taxon-name-part><tp:taxon-name-part taxon-name-part-type="species" reg="armatophallus">armatophallus</tp:taxon-name-part></tp:taxon-name></italic> sp. n. – Paratype, Afghanistan, GU 18/1503 P.H. (<named-content xmlns:xlink="http://www.w3.org/1999/xlink" content-type="dwc:institutional_code" xlink:type="simple">SMNK</named-content>).</p></caption><graphic xmlns:xlink="http://www.w3.org/1999/xlink" xlink:href="zookeys-800-001-g082.jpg" id="oo_245787.jpg" position="float" orientation="portrait" xlink:type="simple"/></fig><fig id="F22" position="float" orientation="portrait"><label>Figures 97–102.</label><caption><p><italic><tp:taxon-name><tp:taxon-name-part taxon-name-part-type="genus" reg="Megacraspedus">Megacraspedus</tp:taxon-name-part></tp:taxon-name></italic> adults in dorsal view. <bold>97</bold><italic><tp:taxon-name><tp:taxon-name-part taxon-name-part-type="genus" reg="Megacraspedus">M.</tp:taxon-name-part><tp:taxon-name-part taxon-name-part-type="species" reg="tenuignathos">tenuignathos</tp:taxon-name-part></tp:taxon-name></italic> sp. n. – Holotype, male, Morocco (<abbrev xmlns:xlink="http://www.w3.org/1999/xlink" content-type="institution" xlink:title="Research Collection Andreas Werno, Nunkirchen, Germany" id="ABBRID0EJSIO" xlink:type="simple">RCAW</abbrev>) <bold>98</bold><italic><tp:taxon-name><tp:taxon-name-part taxon-name-part-type="genus" reg="Megacraspedus">M.</tp:taxon-name-part><tp:taxon-name-part taxon-name-part-type="species" reg="glaberipalpus">glaberipalpus</tp:taxon-name-part></tp:taxon-name></italic> sp. n. – Paratype, male, Morocco (<named-content xmlns:xlink="http://www.w3.org/1999/xlink" content-type="dwc:institutional_code" xlink:type="simple">NHMW</named-content>) <bold>99</bold><italic><tp:taxon-name><tp:taxon-name-part taxon-name-part-type="genus" reg="Megacraspedus">M.</tp:taxon-name-part><tp:taxon-name-part taxon-name-part-type="species" reg="glaberipalpus">glaberipalpus</tp:taxon-name-part></tp:taxon-name></italic> sp. n. – Paratype, female, Morocco (<named-content xmlns:xlink="http://www.w3.org/1999/xlink" content-type="dwc:institutional_code" xlink:type="simple">NHMW</named-content>) <bold>100</bold><italic><tp:taxon-name><tp:taxon-name-part taxon-name-part-type="genus" reg="Megacraspedus">M.</tp:taxon-name-part><tp:taxon-name-part taxon-name-part-type="species" reg="imparellus">imparellus</tp:taxon-name-part></tp:taxon-name></italic> (Fischer von Röslerstamm, 1843) – male, Hungary (<abbrev xmlns:xlink="http://www.w3.org/1999/xlink" content-type="institution" xlink:title="Research Collection Zdenko Tokár, Šal’a, Slovakia" id="ABBRID0EFUIO" xlink:type="simple">RCZT</abbrev>) <bold>101</bold><italic><tp:taxon-name><tp:taxon-name-part taxon-name-part-type="genus" reg="Megacraspedus">M.</tp:taxon-name-part><tp:taxon-name-part taxon-name-part-type="species" reg="imparellus">imparellus</tp:taxon-name-part></tp:taxon-name></italic> (Fischer von Röslerstamm, 1843) – female, Hungary (<abbrev xmlns:xlink="http://www.w3.org/1999/xlink" content-type="institution" xlink:title="Research Collection Zdenko Tokár, Šal’a, Slovakia" id="ABBRID0EXUIO" xlink:type="simple">RCZT</abbrev>) <bold>102</bold><italic><tp:taxon-name><tp:taxon-name-part taxon-name-part-type="genus" reg="Megacraspedus">M.</tp:taxon-name-part><tp:taxon-name-part taxon-name-part-type="species" reg="imparellus">imparellus</tp:taxon-name-part></tp:taxon-name></italic> (Fischer von Röslerstamm, 1843) – male, Greece (<named-content xmlns:xlink="http://www.w3.org/1999/xlink" content-type="dwc:institutional_code" xlink:type="simple">ZMUC</named-content>).</p></caption><graphic xmlns:xlink="http://www.w3.org/1999/xlink" xlink:href="zookeys-800-001-g022.jpg" id="oo_245724.jpg" position="float" orientation="portrait" xlink:type="simple"/></fig><fig id="F24" position="float" orientation="portrait"><label>Figures 109–114.</label><caption><p><italic><tp:taxon-name><tp:taxon-name-part taxon-name-part-type="genus" reg="Megacraspedus">Megacraspedus</tp:taxon-name-part></tp:taxon-name></italic> adults in dorsal view. <bold>109</bold><italic><tp:taxon-name><tp:taxon-name-part taxon-name-part-type="genus" reg="Megacraspedus">M.</tp:taxon-name-part><tp:taxon-name-part taxon-name-part-type="species" reg="consortiella">consortiella</tp:taxon-name-part></tp:taxon-name></italic> Caradja, 1920 – male, Kyrgyzstan (<abbrev xmlns:xlink="http://www.w3.org/1999/xlink" content-type="institution" xlink:title="Research Collection Kari Nupponen, Espoo, Finland" id="ABBRID0EU1IO" xlink:type="simple">RCKN</abbrev>) <bold>110</bold><italic><tp:taxon-name><tp:taxon-name-part taxon-name-part-type="genus" reg="Megacraspedus">M.</tp:taxon-name-part><tp:taxon-name-part taxon-name-part-type="species" reg="pototskii">pototskii</tp:taxon-name-part></tp:taxon-name></italic> sp. n. – Holotype, male, Kyrgyzstan (<abbrev xmlns:xlink="http://www.w3.org/1999/xlink" content-type="institution" xlink:title="Research Collection Kari Nupponen, Espoo, Finland" id="ABBRID0EG2IO" xlink:type="simple">RCKN</abbrev>) <bold>111</bold><italic><tp:taxon-name><tp:taxon-name-part taxon-name-part-type="genus" reg="Megacraspedus">M.</tp:taxon-name-part><tp:taxon-name-part taxon-name-part-type="species" reg="leuca">leuca</tp:taxon-name-part></tp:taxon-name></italic> (Filipjev, 1929) – male, Russia (<named-content xmlns:xlink="http://www.w3.org/1999/xlink" content-type="dwc:institutional_code" xlink:type="simple">NMPC</named-content>) <bold>112</bold><italic><tp:taxon-name><tp:taxon-name-part taxon-name-part-type="genus" reg="Megacraspedus">M.</tp:taxon-name-part><tp:taxon-name-part taxon-name-part-type="species" reg="leuca">leuca</tp:taxon-name-part></tp:taxon-name></italic> (Filipjev, 1929) – Paratype (<italic><tp:taxon-name><tp:taxon-name-part taxon-name-part-type="genus" reg="Megacraspedus"/><tp:taxon-name-part taxon-name-part-type="species" reg="kaszabianus">kaszabianus</tp:taxon-name-part></tp:taxon-name></italic>), female, Mongolia (<named-content xmlns:xlink="http://www.w3.org/1999/xlink" content-type="dwc:institutional_code" xlink:type="simple">HNHM</named-content>) <bold>113</bold><italic><tp:taxon-name><tp:taxon-name-part taxon-name-part-type="genus" reg="Megacraspedus">M.</tp:taxon-name-part><tp:taxon-name-part taxon-name-part-type="species" reg="orenburgensis">orenburgensis</tp:taxon-name-part></tp:taxon-name></italic> Junnilainen &amp; Nupponen, 2010 – Holotype, male, Russia (<abbrev xmlns:xlink="http://www.w3.org/1999/xlink" content-type="institution" xlink:title="Research Collection Kari Nupponen, Espoo, Finland" id="ABBRID0EM4IO" xlink:type="simple">RCKN</abbrev>) <bold>114</bold><italic><tp:taxon-name><tp:taxon-name-part taxon-name-part-type="genus" reg="Megacraspedus">M.</tp:taxon-name-part><tp:taxon-name-part taxon-name-part-type="species" reg="lagopellus">lagopellus</tp:taxon-name-part></tp:taxon-name></italic> Herrich-Schäffer, 1860 – male, Hungary (<named-content xmlns:xlink="http://www.w3.org/1999/xlink" content-type="dwc:institutional_code" xlink:type="simple">NHMW</named-content>).</p></caption><graphic xmlns:xlink="http://www.w3.org/1999/xlink" xlink:href="zookeys-800-001-g024.jpg" id="oo_245726.jpg" position="float" orientation="portrait" xlink:type="simple"/></fig></tp:treatment-sec></tp:taxon-treatment>
