# Supplementary material for: Revision of the genus Megacraspedus Zeller, 1839, a challenging taxonomic tightrope of species delimitation (Lepidoptera, Gelechiidae)
Source: Zookeys. 2018 Nov 29;(800):1–278. doi: 10.3897/zookeys.800.26292 (PMC6284011; doi:10.3897/zookeys.800.26292)
Supplement: XML Treatment for Megacraspedus armatophallus [file zookeys.800.26292-treatment85.xml]

<!DOCTYPE tp:taxon-treatment
  PUBLIC "-//TaxonX//DTD Taxonomic Treatment Publishing DTD v0 20100105//EN" "tax-treatment-NSO.dtd">
<tp:taxon-treatment xmlns:tp="http://www.plazi.org/taxpub"><tp:treatment-meta><kwd-group><label>Taxon classification</label><kwd><named-content xmlns:xlink="http://www.w3.org/1999/xlink" content-type="kingdom">Animalia</named-content></kwd><kwd><named-content xmlns:xlink="http://www.w3.org/1999/xlink" content-type="order">Lepidoptera</named-content></kwd><kwd><named-content xmlns:xlink="http://www.w3.org/1999/xlink" content-type="family">Gelechiidae</named-content></kwd></kwd-group><mixed-citation publication-type="journal"><person-group><name><surname>Huemer</surname><given-names>Peter</given-names></name><name><surname>Karsholt</surname><given-names>Ole</given-names></name></person-group><article-title>Revision of the genus <italic><tp:taxon-name><tp:taxon-name-part taxon-name-part-type="genus" reg="Megacraspedus">Megacraspedus</tp:taxon-name-part></tp:taxon-name></italic> Zeller, 1839, a challenging taxonomic tightrope of species delimitation (<tp:taxon-name><tp:taxon-name-part taxon-name-part-type="order">Lepidoptera</tp:taxon-name-part></tp:taxon-name>, <tp:taxon-name><tp:taxon-name-part taxon-name-part-type="family">Gelechiidae</tp:taxon-name-part></tp:taxon-name>)</article-title><source>Zookeys</source><day>29</day><month>11</month><year>2018</year><volume>2018</volume><issue>800</issue><fpage>1</fpage><lpage>278</lpage><pub-id pub-id-type="doi">10.3897/zookeys.800.26292</pub-id></mixed-citation></tp:treatment-meta><tp:nomenclature><tp:taxon-name>
              <tp:taxon-name-part taxon-name-part-type="genus" reg="Megacraspedus">Megacraspedus</tp:taxon-name-part>
              <tp:taxon-name-part taxon-name-part-type="species" reg="armatophallus">armatophallus</tp:taxon-name-part>
              <object-id xmlns:xlink="http://www.w3.org/1999/xlink" content-type="zoobank" xlink:type="simple">http://zoobank.org/B7608C4F-5DDD-4BC5-BE3F-941158896229</object-id>
            </tp:taxon-name><tp:taxon-status xmlns:xlink="http://www.w3.org/1999/xlink" xlink:type="simple">sp. n.</tp:taxon-status></tp:nomenclature><tp:treatment-sec sec-type="material" id="SECID0ENBGO"><title>Examined material.</title><p><bold>Holotype</bold> ♂, “SO-AFGHANISTAN Safed Koh, S-Seite Shahidan, 2700 m 21.6.1966 H. G. Amsel leg.” “<named-content xmlns:xlink="http://www.w3.org/1999/xlink" content-type="dwc:institutional_code" xlink:type="simple">SMNK</named-content>” “GU 17/1497 ♂ P. Huemer” (<named-content xmlns:xlink="http://www.w3.org/1999/xlink" content-type="dwc:institutional_code" xlink:type="simple">SMNK</named-content>). <bold>Paratypes.</bold> Afghanistan. 1 ♂, 1 ♀, same data as holotype (<named-content xmlns:xlink="http://www.w3.org/1999/xlink" content-type="dwc:institutional_code" xlink:type="simple">SMNK</named-content>).</p></tp:treatment-sec><tp:treatment-sec sec-type="description" id="SECID0EPCGO"><title>Description.</title><p>Adult. <italic>Male</italic> (Figure <xref ref-type="fig" rid="F31">151</xref>). Wingspan 16 mm. Segment 2 of labial palpus with scale brush longer than segment 3, brown on outer and inner surface, white mottled with brown on upper and lower surface; segment 3 shorter than seg<!--PageBreak-->ment 2, whitish at base, black towards tip. Antennal scape with a single pecten; flagellum brown, indistinctly ringed with light grey. Head thorax and tegula as forewing. Forewing greyish brown, dark grey at base of costa; weak black dots in fold at 2/5, and at 3/5 in middle of wing and at end of cell; scattered black scales forming an interrupted line along termen; fringes grey. Hindwing grey with grey fringes.</p><p><italic>Female</italic> (Figure <xref ref-type="fig" rid="F31">152</xref>). Wingspan 15 mm. Antenna ringed dark brown and white. Head, thorax and tegula cream coloured, mottled with some brown. Forewing with apical third tapered to pointed apex, light brown. Hindwing about one-third width of forewing with lanceolate apex. Otherwise similar to male.</p><p><italic>Variation</italic>. The female has no pecten on the antennal scape, but as it is rather worn such may have been lost.</p><p><italic>Male genitalia</italic> (Figure <xref ref-type="fig" rid="F69">266</xref>). Uncus sub-rectangular, slightly longer than broad, apical margin with distinct medial emargination; gnathos hook moderately stout, apically pointed, slightly longer than uncus, weakly curved at about one-third; tegumen with broad and moderately shallow anterior emargination, additional weak emargination medially, with short sclerotised ridges merged near middle of tegumen; pedunculi small, suboval; valva massive, extending nearly to apex of uncus, basally widened, broad distal part with sclerotised ridge, apex rounded, setose; saccular area densely covered with setae, without separated sacculus; posterior margin of vinculum with U-shaped emargination, weakly curved lateral hump; saccus stout, V-shaped, about length of valva, posterior margin hardly emarginated, with indistinctly sinusoid mediolateral humps, medial part with sclerotised ridge from posterior margin nearly to tip of saccus, lateral sclerites slightly shorter that maximum width of saccus; phallus with weakly inflated coecum, distal three-quarters slender, dorsobasally with prominent, smooth thorn, medially short ridge with small spinules, distal part strongly broadened, apically rounded, distoventrally convex with broad tooth-like projection.</p><p>Female genitalia (Figure <xref ref-type="fig" rid="F82">305</xref>). Papilla analis small, apically rounded, largely membranous; apophysis posterior slender rod-like, approximately 3.6 mm long, posterior end bordered by small sclerotised field; segment VIII approximately 0.7 mm long, weakly sclerotised to membranous; subgenital plate with large subostial sclerotisation delimiting ostium bursae, sub-triangular process from base of apophysis anterior pointed anteromedially and delimiting anterior margin of segment VIII, and posteromedially pointed process, demarcating lateral part of ostium bursae by elongated, moderately deep sclerotised wall; apophysis anterior rod-like, approximately 1.2 mm long, sclerotised zone of venula along entire segment VIII; colliculum medium-sized, strongly sclerotised; ductus bursae slender, abruptly widened to moderately delimited corpus bursae; entire length of ductus and corpus bursae approximately 3.2 mm; signum a small, transverse, spiny plate.</p></tp:treatment-sec><tp:treatment-sec sec-type="diagnosis" id="SECID0EXDGO"><title>Diagnosis.</title><p><italic><tp:taxon-name><tp:taxon-name-part taxon-name-part-type="genus" reg="Megacraspedus">Megacraspedus</tp:taxon-name-part><tp:taxon-name-part taxon-name-part-type="species" reg="armatophallus">armatophallus</tp:taxon-name-part></tp:taxon-name></italic> sp. n. is characterised by the greyish brown forewings with three weak black dots and an interrupted black line along the termen. It is similar <italic><tp:taxon-name><tp:taxon-name-part taxon-name-part-type="genus" reg="Megacraspedus">M.</tp:taxon-name-part><tp:taxon-name-part taxon-name-part-type="species" reg="pacificus">pacificus</tp:taxon-name-part></tp:taxon-name></italic> sp. n. (Figs <xref ref-type="fig" rid="F30">149–150</xref>) which has lighter forewings with the costal margin white and more distinct black dots. The shape of the uncus, <!--PageBreak-->the broad valva, and the phallus with a prominent thorn and a unique distal part are unmistakable diagnostic characters in the male genitalia. The female genitalia largely resemble those of <italic><tp:taxon-name><tp:taxon-name-part taxon-name-part-type="genus" reg="Megacraspedus">M.</tp:taxon-name-part><tp:taxon-name-part taxon-name-part-type="species" reg="pacificus">pacificus</tp:taxon-name-part></tp:taxon-name></italic> sp. n. (Figure <xref ref-type="fig" rid="F82">304</xref>) but differ in characters such as the distinctly larger and strongly sclerotised colliculum.</p></tp:treatment-sec><tp:treatment-sec sec-type="Molecular data" id="SECID0EIFGO"><title>Molecular data.</title><p>Not available, available specimens too old.</p></tp:treatment-sec><tp:treatment-sec sec-type="distribution" id="SECID0ENFGO"><title>Distribution.</title><p>South-eastern Afghanistan.</p></tp:treatment-sec><tp:treatment-sec sec-type="biology" id="SECID0ESFGO"><title>Biology.</title><p>Host plant and early stages are unknown. The small type series was collected in the last third of June at altitudes of ca. 2700 m.</p></tp:treatment-sec><tp:treatment-sec sec-type="etymology" id="SECID0EXFGO"><title>Etymology.</title><p>The species name is derived from a combination of the Latin words <italic>armatus</italic> (meaning armed warrior) and <italic>phallus</italic>, indicating the weapon-like shape of the phallus.</p></tp:treatment-sec><tp:treatment-sec><!--Section generated to contain objects referenced in tp:taxon-treatment.--><fig id="F31" position="float" orientation="portrait"><label>Figures 151–152.</label><caption><p><italic><tp:taxon-name><tp:taxon-name-part taxon-name-part-type="genus" reg="Megacraspedus">Megacraspedus</tp:taxon-name-part></tp:taxon-name></italic> adults in dorsal view. <bold>151</bold><italic><tp:taxon-name><tp:taxon-name-part taxon-name-part-type="genus" reg="Megacraspedus">M.</tp:taxon-name-part><tp:taxon-name-part taxon-name-part-type="species" reg="armatophallus">armatophallus</tp:taxon-name-part></tp:taxon-name></italic> sp. n. – Paratype, male, Afghanistan (LNK) <bold>152</bold><italic><tp:taxon-name><tp:taxon-name-part taxon-name-part-type="genus" reg="Megacraspedus">M.</tp:taxon-name-part><tp:taxon-name-part taxon-name-part-type="species" reg="armatophallus">armatophallus</tp:taxon-name-part></tp:taxon-name></italic> sp. n. – Paratype, female, Afghanistan (LNK).</p></caption><graphic xmlns:xlink="http://www.w3.org/1999/xlink" xlink:href="zookeys-800-001-g031.jpg" id="oo_245733.jpg" position="float" orientation="portrait" xlink:type="simple"/></fig><fig id="F69" position="float" orientation="portrait"><label>Figures 264–266.</label><caption><p><italic><tp:taxon-name><tp:taxon-name-part taxon-name-part-type="genus" reg="Megacraspedus">Megacraspedus</tp:taxon-name-part></tp:taxon-name></italic> male genitalia. <bold>264</bold><italic><tp:taxon-name><tp:taxon-name-part taxon-name-part-type="genus" reg="Megacraspedus">M.</tp:taxon-name-part><tp:taxon-name-part taxon-name-part-type="species" reg="grisea">grisea</tp:taxon-name-part></tp:taxon-name></italic> (Filipjev, 1931) – Syntype, China, gen. slide 33663 (<named-content xmlns:xlink="http://www.w3.org/1999/xlink" content-type="dwc:institutional_code" xlink:type="simple">BMNH</named-content>) <bold>265</bold><italic><tp:taxon-name><tp:taxon-name-part taxon-name-part-type="genus" reg="Megacraspedus">M.</tp:taxon-name-part><tp:taxon-name-part taxon-name-part-type="species" reg="pacificus">pacificus</tp:taxon-name-part></tp:taxon-name></italic> sp. n. – Holotype, Afghanistan, gen. slide 16.661 (<named-content xmlns:xlink="http://www.w3.org/1999/xlink" content-type="dwc:institutional_code" xlink:type="simple">NHMW</named-content>) <bold>266</bold><italic><tp:taxon-name><tp:taxon-name-part taxon-name-part-type="genus" reg="Megacraspedus">M.</tp:taxon-name-part><tp:taxon-name-part taxon-name-part-type="species" reg="armatophallus">armatophallus</tp:taxon-name-part></tp:taxon-name></italic> sp. n. – Holotype, Afghanistan, GU 17/1497 P.H. (<named-content xmlns:xlink="http://www.w3.org/1999/xlink" content-type="dwc:institutional_code" xlink:type="simple">SMNK</named-content>).</p></caption><graphic xmlns:xlink="http://www.w3.org/1999/xlink" xlink:href="zookeys-800-001-g069.jpg" id="oo_245774.jpg" position="float" orientation="portrait" xlink:type="simple"/></fig><fig id="F82" position="float" orientation="portrait"><label>Figures 303–305.</label><caption><p><italic><tp:taxon-name><tp:taxon-name-part taxon-name-part-type="genus" reg="Megacraspedus">Megacraspedus</tp:taxon-name-part></tp:taxon-name></italic> female genitalia. <bold>303</bold><italic><tp:taxon-name><tp:taxon-name-part taxon-name-part-type="genus" reg="Megacraspedus">M.</tp:taxon-name-part><tp:taxon-name-part taxon-name-part-type="species" reg="peyerimhoffi">peyerimhoffi</tp:taxon-name-part></tp:taxon-name></italic> Le Cerf, 1925 – Tunisia, GEL 1268 P.H. (<named-content xmlns:xlink="http://www.w3.org/1999/xlink" content-type="dwc:institutional_code" xlink:type="simple">TLMF</named-content>) <bold>304</bold><italic><tp:taxon-name><tp:taxon-name-part taxon-name-part-type="genus" reg="Megacraspedus">M.</tp:taxon-name-part><tp:taxon-name-part taxon-name-part-type="species" reg="pacificus">pacificus</tp:taxon-name-part></tp:taxon-name></italic> sp. n. – Paratype, Afghanistan, gen. slide 16.662 (<named-content xmlns:xlink="http://www.w3.org/1999/xlink" content-type="dwc:institutional_code" xlink:type="simple">NHMW</named-content>) <bold>305</bold><italic><tp:taxon-name><tp:taxon-name-part taxon-name-part-type="genus" reg="Megacraspedus">M.</tp:taxon-name-part><tp:taxon-name-part taxon-name-part-type="species" reg="armatophallus">armatophallus</tp:taxon-name-part></tp:taxon-name></italic> sp. n. – Paratype, Afghanistan, GU 18/1503 P.H. (<named-content xmlns:xlink="http://www.w3.org/1999/xlink" content-type="dwc:institutional_code" xlink:type="simple">SMNK</named-content>).</p></caption><graphic xmlns:xlink="http://www.w3.org/1999/xlink" xlink:href="zookeys-800-001-g082.jpg" id="oo_245787.jpg" position="float" orientation="portrait" xlink:type="simple"/></fig><fig id="F30" position="float" orientation="portrait"><label>Figures 145–150.</label><caption><p><italic><tp:taxon-name><tp:taxon-name-part taxon-name-part-type="genus" reg="Megacraspedus">Megacraspedus</tp:taxon-name-part></tp:taxon-name></italic> adults in dorsal view. <bold>145</bold><italic><tp:taxon-name><tp:taxon-name-part taxon-name-part-type="genus" reg="Megacraspedus">M.</tp:taxon-name-part><tp:taxon-name-part taxon-name-part-type="species" reg="peyerimhoffi">peyerimhoffi</tp:taxon-name-part></tp:taxon-name></italic> Le Cerf, 1925 – male, Spain (<named-content xmlns:xlink="http://www.w3.org/1999/xlink" content-type="dwc:institutional_code" xlink:type="simple">NMPC</named-content>) <bold>146</bold><italic><tp:taxon-name><tp:taxon-name-part taxon-name-part-type="genus" reg="Megacraspedus">M.</tp:taxon-name-part><tp:taxon-name-part taxon-name-part-type="species" reg="peyerimhoffi">peyerimhoffi</tp:taxon-name-part></tp:taxon-name></italic> Le Cerf, 1925 – female, Spain (<named-content xmlns:xlink="http://www.w3.org/1999/xlink" content-type="dwc:institutional_code" xlink:type="simple">NMPC</named-content>) <bold>147</bold><italic><tp:taxon-name><tp:taxon-name-part taxon-name-part-type="genus" reg="Megacraspedus">M.</tp:taxon-name-part><tp:taxon-name-part taxon-name-part-type="species" reg="peslieri">peslieri</tp:taxon-name-part></tp:taxon-name></italic> sp. n. – Holotype, male, France (<named-content xmlns:xlink="http://www.w3.org/1999/xlink" content-type="dwc:institutional_code" xlink:type="simple">TLMF</named-content>) <bold>148</bold><italic><tp:taxon-name><tp:taxon-name-part taxon-name-part-type="genus" reg="Megacraspedus">M.</tp:taxon-name-part><tp:taxon-name-part taxon-name-part-type="species" reg="grisea">grisea</tp:taxon-name-part></tp:taxon-name></italic> (Filipjev, 1931) – Syntype, male, China (<named-content xmlns:xlink="http://www.w3.org/1999/xlink" content-type="dwc:institutional_code" xlink:type="simple">BMNH</named-content>) <bold>149</bold><italic><tp:taxon-name><tp:taxon-name-part taxon-name-part-type="genus" reg="Megacraspedus">M.</tp:taxon-name-part><tp:taxon-name-part taxon-name-part-type="species" reg="pacificus">pacificus</tp:taxon-name-part></tp:taxon-name></italic> sp. n. – Holotype, male, Afghanistan (<named-content xmlns:xlink="http://www.w3.org/1999/xlink" content-type="dwc:institutional_code" xlink:type="simple">NHMW</named-content>) <bold>150</bold><italic><tp:taxon-name><tp:taxon-name-part taxon-name-part-type="genus" reg="Megacraspedus">M.</tp:taxon-name-part><tp:taxon-name-part taxon-name-part-type="species" reg="pacificus">pacificus</tp:taxon-name-part></tp:taxon-name></italic> sp. n. – Paratype, female, Afghanistan (<named-content xmlns:xlink="http://www.w3.org/1999/xlink" content-type="dwc:institutional_code" xlink:type="simple">NHMW</named-content>).</p></caption><graphic xmlns:xlink="http://www.w3.org/1999/xlink" xlink:href="zookeys-800-001-g030.jpg" id="oo_245732.jpg" position="float" orientation="portrait" xlink:type="simple"/></fig></tp:treatment-sec></tp:taxon-treatment>
